# Supplementary material for: Isothermal microcalorimetry for thermal viable count of microorganisms in pure cultures and stabilized formulations
Source: BMC Microbiol. 2019 Mar 21;19:65. doi: 10.1186/s12866-019-1432-8 (PMC6429831; doi:10.1186/s12866-019-1432-8)
Supplement: Supplementary file 3 — 16S rRNA gene sequences’ BLASTN hits in zipped HTML format. (ZIP 15810 kb) [file 12866_2019_1432_MOESM3_ESM.zip]

Archive with 1,440 entries (1,400 files):
- Best blastn hits/NCBI Blast_113 pale positive F -- 15..1037 of sequence.html
- Best blastn hits/NCBI Blast_113 pale positive F -- 15..1037 of sequence_files/
- Best blastn hits/NCBI Blast_113 pale positive F -- 15..1037 of sequence_files/addOrg.jpg
- Best blastn hits/NCBI Blast_113 pale positive F -- 15..1037 of sequence_files/analytics.js.download
- Best blastn hits/NCBI Blast_113 pale positive F -- 15..1037 of sequence_files/arrow.svg
- Best blastn hits/NCBI Blast_113 pale positive F -- 15..1037 of sequence_files/blast.js.download
- Best blastn hits/NCBI Blast_113 pale positive F -- 15..1037 of sequence_files/blastReq.css
- Best blastn hits/NCBI Blast_113 pale positive F -- 15..1037 of sequence_files/blastRes.css
- Best blastn hits/NCBI Blast_113 pale positive F -- 15..1037 of sequence_files/dynFormatRes.css
- Best blastn hits/NCBI Blast_113 pale positive F -- 15..1037 of sequence_files/firefox-descriptions.css
- Best blastn hits/NCBI Blast_113 pale positive F -- 15..1037 of sequence_files/footer.css
- Best blastn hits/NCBI Blast_113 pale positive F -- 15..1037 of sequence_files/format.js.download
- Best blastn hits/NCBI Blast_113 pale positive F -- 15..1037 of sequence_files/formatRes.js.download
- Best blastn hits/NCBI Blast_113 pale positive F -- 15..1037 of sequence_files/google-fonts.css
- Best blastn hits/NCBI Blast_113 pale positive F -- 15..1037 of sequence_files/header.css
- Best blastn hits/NCBI Blast_113 pale positive F -- 15..1037 of sequence_files/header.js.download
- Best blastn hits/NCBI Blast_113 pale positive F -- 15..1037 of sequence_files/hhs-logo.svg
- Best blastn hits/NCBI Blast_113 pale positive F -- 15..1037 of sequence_files/InstrumentPageStarterJS.js.download
- Best blastn hits/NCBI Blast_113 pale positive F -- 15..1037 of sequence_files/jig.min.css
- Best blastn hits/NCBI Blast_113 pale positive F -- 15..1037 of sequence_files/jig.min.js.download
- Best blastn hits/NCBI Blast_113 pale positive F -- 15..1037 of sequence_files/main.css
- Best blastn hits/NCBI Blast_113 pale positive F -- 15..1037 of sequence_files/nih_logo.svg
- Best blastn hits/NCBI Blast_113 pale positive F -- 15..1037 of sequence_files/nih-logo.svg
- Best blastn hits/NCBI Blast_113 pale positive F -- 15..1037 of sequence_files/nlm-logo.svg
- Best blastn hits/NCBI Blast_113 pale positive F -- 15..1037 of sequence_files/plinkcgi(1).html
- Best blastn hits/NCBI Blast_113 pale positive F -- 15..1037 of sequence_files/plinkcgi.html
- Best blastn hits/NCBI Blast_113 pale positive F -- 15..1037 of sequence_files/print.css
- Best blastn hits/NCBI Blast_113 pale positive F -- 15..1037 of sequence_files/reformat.jpg
- Best blastn hits/NCBI Blast_113 pale positive F -- 15..1037 of sequence_files/remote_data_provider.js.download
- Best blastn hits/NCBI Blast_113 pale positive F -- 15..1037 of sequence_files/results.css
- Best blastn hits/NCBI Blast_113 pale positive F -- 15..1037 of sequence_files/results.js.download
- Best blastn hits/NCBI Blast_113 pale positive F -- 15..1037 of sequence_files/safari-descriptions.css
- Best blastn hits/NCBI Blast_113 pale positive F -- 15..1037 of sequence_files/toggle.js.download
- Best blastn hits/NCBI Blast_113 pale positive F -- 15..1037 of sequence_files/usagov-logo.svg
- Best blastn hits/NCBI Blast_113 pale positive F -- 15..1037 of sequence_files/utils.js.download
- Best blastn hits/NCBI Blast_113 pale positive F -- 15..1037 of sequence_files/youtube.svg
- Best blastn hits/NCBI Blast_113 pale positive R -- 11..1069 of sequence.html
- Best blastn hits/NCBI Blast_113 pale positive R -- 11..1069 of sequence_files/
- Best blastn hits/NCBI Blast_113 pale positive R -- 11..1069 of sequence_files/addOrg.jpg
- Best blastn hits/NCBI Blast_113 pale positive R -- 11..1069 of sequence_files/analytics.js.download
- Best blastn hits/NCBI Blast_113 pale positive R -- 11..1069 of sequence_files/arrow.svg
- Best blastn hits/NCBI Blast_113 pale positive R -- 11..1069 of sequence_files/blast.js.download
- Best blastn hits/NCBI Blast_113 pale positive R -- 11..1069 of sequence_files/blastReq.css
- Best blastn hits/NCBI Blast_113 pale positive R -- 11..1069 of sequence_files/blastRes.css
- Best blastn hits/NCBI Blast_113 pale positive R -- 11..1069 of sequence_files/dynFormatRes.css
- Best blastn hits/NCBI Blast_113 pale positive R -- 11..1069 of sequence_files/firefox-descriptions.css
- Best blastn hits/NCBI Blast_113 pale positive R -- 11..1069 of sequence_files/footer.css
- Best blastn hits/NCBI Blast_113 pale positive R -- 11..1069 of sequence_files/format.js.download
- Best blastn hits/NCBI Blast_113 pale positive R -- 11..1069 of sequence_files/formatRes.js.download
- Best blastn hits/NCBI Blast_113 pale positive R -- 11..1069 of sequence_files/google-fonts.css
- Best blastn hits/NCBI Blast_113 pale positive R -- 11..1069 of sequence_files/header.css
- Best blastn hits/NCBI Blast_113 pale positive R -- 11..1069 of sequence_files/header.js.download
- Best blastn hits/NCBI Blast_113 pale positive R -- 11..1069 of sequence_files/hhs-logo.svg
- Best blastn hits/NCBI Blast_113 pale positive R -- 11..1069 of sequence_files/InstrumentPageStarterJS.js.download
- Best blastn hits/NCBI Blast_113 pale positive R -- 11..1069 of sequence_files/jig.min.css
- Best blastn hits/NCBI Blast_113 pale positive R -- 11..1069 of sequence_files/jig.min.js.download
- Best blastn hits/NCBI Blast_113 pale positive R -- 11..1069 of sequence_files/main.css
- Best blastn hits/NCBI Blast_113 pale positive R -- 11..1069 of sequence_files/nih_logo.svg
- Best blastn hits/NCBI Blast_113 pale positive R -- 11..1069 of sequence_files/nih-logo.svg
- Best blastn hits/NCBI Blast_113 pale positive R -- 11..1069 of sequence_files/nlm-logo.svg
- Best blastn hits/NCBI Blast_113 pale positive R -- 11..1069 of sequence_files/plinkcgi(1).html
- Best blastn hits/NCBI Blast_113 pale positive R -- 11..1069 of sequence_files/plinkcgi.html
- Best blastn hits/NCBI Blast_113 pale positive R -- 11..1069 of sequence_files/print.css
- Best blastn hits/NCBI Blast_113 pale positive R -- 11..1069 of sequence_files/reformat.jpg
- Best blastn hits/NCBI Blast_113 pale positive R -- 11..1069 of sequence_files/remote_data_provider.js.download
- Best blastn hits/NCBI Blast_113 pale positive R -- 11..1069 of sequence_files/results.css
- Best blastn hits/NCBI Blast_113 pale positive R -- 11..1069 of sequence_files/results.js.download
- Best blastn hits/NCBI Blast_113 pale positive R -- 11..1069 of sequence_files/safari-descriptions.css
- Best blastn hits/NCBI Blast_113 pale positive R -- 11..1069 of sequence_files/toggle.js.download
- Best blastn hits/NCBI Blast_113 pale positive R -- 11..1069 of sequence_files/usagov-logo.svg
- Best blastn hits/NCBI Blast_113 pale positive R -- 11..1069 of sequence_files/utils.js.download
- Best blastn hits/NCBI Blast_113 pale positive R -- 11..1069 of sequence_files/youtube.svg
- Best blastn hits/NCBI Blast_114 yellowish negative R -- 469..1070 of.html
- Best blastn hits/NCBI Blast_114 yellowish negative R -- 469..1070 of_files/
- Best blastn hits/NCBI Blast_114 yellowish negative R -- 469..1070 of_files/addOrg.jpg
- Best blastn hits/NCBI Blast_114 yellowish negative R -- 469..1070 of_files/analytics.js.download
- Best blastn hits/NCBI Blast_114 yellowish negative R -- 469..1070 of_files/arrow.svg
- Best blastn hits/NCBI Blast_114 yellowish negative R -- 469..1070 of_files/blast.js.download
- Best blastn hits/NCBI Blast_114 yellowish negative R -- 469..1070 of_files/blastReq.css
- Best blastn hits/NCBI Blast_114 yellowish negative R -- 469..1070 of_files/blastRes.css
- Best blastn hits/NCBI Blast_114 yellowish negative R -- 469..1070 of_files/dynFormatRes.css
- Best blastn hits/NCBI Blast_114 yellowish negative R -- 469..1070 of_files/firefox-descriptions.css
- Best blastn hits/NCBI Blast_114 yellowish negative R -- 469..1070 of_files/footer.css
- Best blastn hits/NCBI Blast_114 yellowish negative R -- 469..1070 of_files/format.js.download
- Best blastn hits/NCBI Blast_114 yellowish negative R -- 469..1070 of_files/formatRes.js.download
- Best blastn hits/NCBI Blast_114 yellowish negative R -- 469..1070 of_files/google-fonts.css
- Best blastn hits/NCBI Blast_114 yellowish negative R -- 469..1070 of_files/header.css
- Best blastn hits/NCBI Blast_114 yellowish negative R -- 469..1070 of_files/header.js.download
- Best blastn hits/NCBI Blast_114 yellowish negative R -- 469..1070 of_files/hhs-logo.svg
- Best blastn hits/NCBI Blast_114 yellowish negative R -- 469..1070 of_files/InstrumentPageStarterJS.js.download
- Best blastn hits/NCBI Blast_114 yellowish negative R -- 469..1070 of_files/jig.min.css
- Best blastn hits/NCBI Blast_114 yellowish negative R -- 469..1070 of_files/jig.min.js.download
- Best blastn hits/NCBI Blast_114 yellowish negative R -- 469..1070 of_files/main.css
- Best blastn hits/NCBI Blast_114 yellowish negative R -- 469..1070 of_files/nih_logo.svg
- Best blastn hits/NCBI Blast_114 yellowish negative R -- 469..1070 of_files/nih-logo.svg
- Best blastn hits/NCBI Blast_114 yellowish negative R -- 469..1070 of_files/nlm-logo.svg
- Best blastn hits/NCBI Blast_114 yellowish negative R -- 469..1070 of_files/plinkcgi(1).html
- Best blastn hits/NCBI Blast_114 yellowish negative R -- 469..1070 of_files/plinkcgi.html
- Best blastn hits/NCBI Blast_114 yellowish negative R -- 469..1070 of_files/print.css
- Best blastn hits/NCBI Blast_114 yellowish negative R -- 469..1070 of_files/reformat.jpg
- Best blastn hits/NCBI Blast_114 yellowish negative R -- 469..1070 of_files/remote_data_provider.js.download
- Best blastn hits/NCBI Blast_114 yellowish negative R -- 469..1070 of_files/results.css
- Best blastn hits/NCBI Blast_114 yellowish negative R -- 469..1070 of_files/results.js.download
- Best blastn hits/NCBI Blast_114 yellowish negative R -- 469..1070 of_files/safari-descriptions.css
- Best blastn hits/NCBI Blast_114 yellowish negative R -- 469..1070 of_files/toggle.js.download
- Best blastn hits/NCBI Blast_114 yellowish negative R -- 469..1070 of_files/usagov-logo.svg
- Best blastn hits/NCBI Blast_114 yellowish negative R -- 469..1070 of_files/utils.js.download
- Best blastn hits/NCBI Blast_114 yellowish negative R -- 469..1070 of_files/youtube.svg
- Best blastn hits/NCBI Blast_38 pinkish lower band F -- 17..1039 of.html
- Best blastn hits/NCBI Blast_38 pinkish lower band F -- 17..1039 of_files/
- Best blastn hits/NCBI Blast_38 pinkish lower band F -- 17..1039 of_files/addOrg.jpg
- Best blastn hits/NCBI Blast_38 pinkish lower band F -- 17..1039 of_files/analytics.js.download
- Best blastn hits/NCBI Blast_38 pinkish lower band F -- 17..1039 of_files/arrow.svg
- Best blastn hits/NCBI Blast_38 pinkish lower band F -- 17..1039 of_files/blast.js.download
- Best blastn hits/NCBI Blast_38 pinkish lower band F -- 17..1039 of_files/blastReq.css
- Best blastn hits/NCBI Blast_38 pinkish lower band F -- 17..1039 of_files/blastRes.css
- Best blastn hits/NCBI Blast_38 pinkish lower band F -- 17..1039 of_files/dynFormatRes.css
- Best blastn hits/NCBI Blast_38 pinkish lower band F -- 17..1039 of_files/firefox-descriptions.css
- Best blastn hits/NCBI Blast_38 pinkish lower band F -- 17..1039 of_files/footer.css
- Best blastn hits/NCBI Blast_38 pinkish lower band F -- 17..1039 of_files/format.js.download
- Best blastn hits/NCBI Blast_38 pinkish lower band F -- 17..1039 of_files/formatRes.js.download
- Best blastn hits/NCBI Blast_38 pinkish lower band F -- 17..1039 of_files/google-fonts.css
- Best blastn hits/NCBI Blast_38 pinkish lower band F -- 17..1039 of_files/header.css
- Best blastn hits/NCBI Blast_38 pinkish lower band F -- 17..1039 of_files/header.js.download
- Best blastn hits/NCBI Blast_38 pinkish lower band F -- 17..1039 of_files/hhs-logo.svg
- Best blastn hits/NCBI Blast_38 pinkish lower band F -- 17..1039 of_files/InstrumentPageStarterJS.js.download
- Best blastn hits/NCBI Blast_38 pinkish lower band F -- 17..1039 of_files/jig.min.css
- Best blastn hits/NCBI Blast_38 pinkish lower band F -- 17..1039 of_files/jig.min.js.download
- Best blastn hits/NCBI Blast_38 pinkish lower band F -- 17..1039 of_files/main.css
- Best blastn hits/NCBI Blast_38 pinkish lower band F -- 17..1039 of_files/nih_logo.svg
- Best blastn hits/NCBI Blast_38 pinkish lower band F -- 17..1039 of_files/nih-logo.svg
- Best blastn hits/NCBI Blast_38 pinkish lower band F -- 17..1039 of_files/nlm-logo.svg
- Best blastn hits/NCBI Blast_38 pinkish lower band F -- 17..1039 of_files/plinkcgi(1).html
- Best blastn hits/NCBI Blast_38 pinkish lower band F -- 17..1039 of_files/plinkcgi.html
- Best blastn hits/NCBI Blast_38 pinkish lower band F -- 17..1039 of_files/print.css
- Best blastn hits/NCBI Blast_38 pinkish lower band F -- 17..1039 of_files/reformat.jpg
- Best blastn hits/NCBI Blast_38 pinkish lower band F -- 17..1039 of_files/remote_data_provider.js.download
- Best blastn hits/NCBI Blast_38 pinkish lower band F -- 17..1039 of_files/results.css
- Best blastn hits/NCBI Blast_38 pinkish lower band F -- 17..1039 of_files/results.js.download
- Best blastn hits/NCBI Blast_38 pinkish lower band F -- 17..1039 of_files/safari-descriptions.css
- Best blastn hits/NCBI Blast_38 pinkish lower band F -- 17..1039 of_files/toggle.js.download
- Best blastn hits/NCBI Blast_38 pinkish lower band F -- 17..1039 of_files/usagov-logo.svg
- Best blastn hits/NCBI Blast_38 pinkish lower band F -- 17..1039 of_files/utils.js.download
- Best blastn hits/NCBI Blast_38 pinkish lower band F -- 17..1039 of_files/youtube.svg
- Best blastn hits/NCBI Blast_38 pinkish lower band R -- 20..1068 of.html
- Best blastn hits/NCBI Blast_38 pinkish lower band R -- 20..1068 of_files/
- Best blastn hits/NCBI Blast_38 pinkish lower band R -- 20..1068 of_files/addOrg.jpg
- Best blastn hits/NCBI Blast_38 pinkish lower band R -- 20..1068 of_files/analytics.js.download
- Best blastn hits/NCBI Blast_38 pinkish lower band R -- 20..1068 of_files/arrow.svg
- Best blastn hits/NCBI Blast_38 pinkish lower band R -- 20..1068 of_files/blast.js.download
- Best blastn hits/NCBI Blast_38 pinkish lower band R -- 20..1068 of_files/blastReq.css
- Best blastn hits/NCBI Blast_38 pinkish lower band R -- 20..1068 of_files/blastRes.css
- Best blastn hits/NCBI Blast_38 pinkish lower band R -- 20..1068 of_files/dynFormatRes.css
- Best blastn hits/NCBI Blast_38 pinkish lower band R -- 20..1068 of_files/firefox-descriptions.css
- Best blastn hits/NCBI Blast_38 pinkish lower band R -- 20..1068 of_files/footer.css
- Best blastn hits/NCBI Blast_38 pinkish lower band R -- 20..1068 of_files/format.js.download
- Best blastn hits/NCBI Blast_38 pinkish lower band R -- 20..1068 of_files/formatRes.js.download
- Best blastn hits/NCBI Blast_38 pinkish lower band R -- 20..1068 of_files/google-fonts.css
- Best blastn hits/NCBI Blast_38 pinkish lower band R -- 20..1068 of_files/header.css
- Best blastn hits/NCBI Blast_38 pinkish lower band R -- 20..1068 of_files/header.js.download
- Best blastn hits/NCBI Blast_38 pinkish lower band R -- 20..1068 of_files/hhs-logo.svg
- Best blastn hits/NCBI Blast_38 pinkish lower band R -- 20..1068 of_files/InstrumentPageStarterJS.js.download
- Best blastn hits/NCBI Blast_38 pinkish lower band R -- 20..1068 of_files/jig.min.css
- Best blastn hits/NCBI Blast_38 pinkish lower band R -- 20..1068 of_files/jig.min.js.download
- Best blastn hits/NCBI Blast_38 pinkish lower band R -- 20..1068 of_files/main.css
- Best blastn hits/NCBI Blast_38 pinkish lower band R -- 20..1068 of_files/nih_logo.svg
- Best blastn hits/NCBI Blast_38 pinkish lower band R -- 20..1068 of_files/nih-logo.svg
- Best blastn hits/NCBI Blast_38 pinkish lower band R -- 20..1068 of_files/nlm-logo.svg
- Best blastn hits/NCBI Blast_38 pinkish lower band R -- 20..1068 of_files/plinkcgi(1).html
- Best blastn hits/NCBI Blast_38 pinkish lower band R -- 20..1068 of_files/plinkcgi.html
- Best blastn hits/NCBI Blast_38 pinkish lower band R -- 20..1068 of_files/print.css
- Best blastn hits/NCBI Blast_38 pinkish lower band R -- 20..1068 of_files/reformat.jpg
- Best blastn hits/NCBI Blast_38 pinkish lower band R -- 20..1068 of_files/remote_data_provider.js.download
- Best blastn hits/NCBI Blast_38 pinkish lower band R -- 20..1068 of_files/results.css
- Best blastn hits/NCBI Blast_38 pinkish lower band R -- 20..1068 of_files/results.js.download
- Best blastn hits/NCBI Blast_38 pinkish lower band R -- 20..1068 of_files/safari-descriptions.css
- Best blastn hits/NCBI Blast_38 pinkish lower band R -- 20..1068 of_files/toggle.js.download
- Best blastn hits/NCBI Blast_38 pinkish lower band R -- 20..1068 of_files/usagov-logo.svg
- Best blastn hits/NCBI Blast_38 pinkish lower band R -- 20..1068 of_files/utils.js.download
- Best blastn hits/NCBI Blast_38 pinkish lower band R -- 20..1068 of_files/youtube.svg
- Best blastn hits/NCBI Blast_39 pale upper band F -- 14..1037 of sequence.html
- Best blastn hits/NCBI Blast_39 pale upper band F -- 14..1037 of sequence_files/
- Best blastn hits/NCBI Blast_39 pale upper band F -- 14..1037 of sequence_files/addOrg.jpg
- Best blastn hits/NCBI Blast_39 pale upper band F -- 14..1037 of sequence_files/analytics.js.download
- Best blastn hits/NCBI Blast_39 pale upper band F -- 14..1037 of sequence_files/arrow.svg
- Best blastn hits/NCBI Blast_39 pale upper band F -- 14..1037 of sequence_files/blast.js.download
- Best blastn hits/NCBI Blast_39 pale upper band F -- 14..1037 of sequence_files/blastReq.css
- Best blastn hits/NCBI Blast_39 pale upper band F -- 14..1037 of sequence_files/blastRes.css
- Best blastn hits/NCBI Blast_39 pale upper band F -- 14..1037 of sequence_files/dynFormatRes.css
- Best blastn hits/NCBI Blast_39 pale upper band F -- 14..1037 of sequence_files/firefox-descriptions.css
- Best blastn hits/NCBI Blast_39 pale upper band F -- 14..1037 of sequence_files/footer.css
- Best blastn hits/NCBI Blast_39 pale upper band F -- 14..1037 of sequence_files/format.js.download
- Best blastn hits/NCBI Blast_39 pale upper band F -- 14..1037 of sequence_files/formatRes.js.download
- Best blastn hits/NCBI Blast_39 pale upper band F -- 14..1037 of sequence_files/google-fonts.css
- Best blastn hits/NCBI Blast_39 pale upper band F -- 14..1037 of sequence_files/header.css
- Best blastn hits/NCBI Blast_39 pale upper band F -- 14..1037 of sequence_files/header.js.download
- Best blastn hits/NCBI Blast_39 pale upper band F -- 14..1037 of sequence_files/hhs-logo.svg
- Best blastn hits/NCBI Blast_39 pale upper band F -- 14..1037 of sequence_files/InstrumentPageStarterJS.js.download
- Best blastn hits/NCBI Blast_39 pale upper band F -- 14..1037 of sequence_files/jig.min.css
- Best blastn hits/NCBI Blast_39 pale upper band F -- 14..1037 of sequence_files/jig.min.js.download
- Best blastn hits/NCBI Blast_39 pale upper band F -- 14..1037 of sequence_files/main.css
- Best blastn hits/NCBI Blast_39 pale upper band F -- 14..1037 of sequence_files/nih_logo.svg
- Best blastn hits/NCBI Blast_39 pale upper band F -- 14..1037 of sequence_files/nih-logo.svg
- Best blastn hits/NCBI Blast_39 pale upper band F -- 14..1037 of sequence_files/nlm-logo.svg
- Best blastn hits/NCBI Blast_39 pale upper band F -- 14..1037 of sequence_files/plinkcgi(1).html
- Best blastn hits/NCBI Blast_39 pale upper band F -- 14..1037 of sequence_files/plinkcgi.html
- Best blastn hits/NCBI Blast_39 pale upper band F -- 14..1037 of sequence_files/print.css
- Best blastn hits/NCBI Blast_39 pale upper band F -- 14..1037 of sequence_files/reformat.jpg
- Best blastn hits/NCBI Blast_39 pale upper band F -- 14..1037 of sequence_files/remote_data_provider.js.download
- Best blastn hits/NCBI Blast_39 pale upper band F -- 14..1037 of sequence_files/results.css
- Best blastn hits/NCBI Blast_39 pale upper band F -- 14..1037 of sequence_files/results.js.download
- Best blastn hits/NCBI Blast_39 pale upper band F -- 14..1037 of sequence_files/safari-descriptions.css
- Best blastn hits/NCBI Blast_39 pale upper band F -- 14..1037 of sequence_files/toggle.js.download
- Best blastn hits/NCBI Blast_39 pale upper band F -- 14..1037 of sequence_files/usagov-logo.svg
- Best blastn hits/NCBI Blast_39 pale upper band F -- 14..1037 of sequence_files/utils.js.download
- Best blastn hits/NCBI Blast_39 pale upper band F -- 14..1037 of sequence_files/youtube.svg
- Best blastn hits/NCBI Blast_39 pale upper band R -- 9..1066 of sequence.html
- Best blastn hits/NCBI Blast_39 pale upper band R -- 9..1066 of sequence_files/
- Best blastn hits/NCBI Blast_39 pale upper band R -- 9..1066 of sequence_files/addOrg.jpg
- Best blastn hits/NCBI Blast_39 pale upper band R -- 9..1066 of sequence_files/analytics.js.download
- Best blastn hits/NCBI Blast_39 pale upper band R -- 9..1066 of sequence_files/arrow.svg
- Best blastn hits/NCBI Blast_39 pale upper band R -- 9..1066 of sequence_files/blast.js.download
- Best blastn hits/NCBI Blast_39 pale upper band R -- 9..1066 of sequence_files/blastReq.css
- Best blastn hits/NCBI Blast_39 pale upper band R -- 9..1066 of sequence_files/blastRes.css
- Best blastn hits/NCBI Blast_39 pale upper band R -- 9..1066 of sequence_files/dynFormatRes.css
- Best blastn hits/NCBI Blast_39 pale upper band R -- 9..1066 of sequence_files/firefox-descriptions.css
- Best blastn hits/NCBI Blast_39 pale upper band R -- 9..1066 of sequence_files/footer.css
- Best blastn hits/NCBI Blast_39 pale upper band R -- 9..1066 of sequence_files/format.js.download
- Best blastn hits/NCBI Blast_39 pale upper band R -- 9..1066 of sequence_files/formatRes.js.download
- Best blastn hits/NCBI Blast_39 pale upper band R -- 9..1066 of sequence_files/google-fonts.css
- Best blastn hits/NCBI Blast_39 pale upper band R -- 9..1066 of sequence_files/header.css
- Best blastn hits/NCBI Blast_39 pale upper band R -- 9..1066 of sequence_files/header.js.download
- Best blastn hits/NCBI Blast_39 pale upper band R -- 9..1066 of sequence_files/hhs-logo.svg
- Best blastn hits/NCBI Blast_39 pale upper band R -- 9..1066 of sequence_files/InstrumentPageStarterJS.js.download
- Best blastn hits/NCBI Blast_39 pale upper band R -- 9..1066 of sequence_files/jig.min.css
- Best blastn hits/NCBI Blast_39 pale upper band R -- 9..1066 of sequence_files/jig.min.js.download
- Best blastn hits/NCBI Blast_39 pale upper band R -- 9..1066 of sequence_files/main.css
- Best blastn hits/NCBI Blast_39 pale upper band R -- 9..1066 of sequence_files/nih_logo.svg
- Best blastn hits/NCBI Blast_39 pale upper band R -- 9..1066 of sequence_files/nih-logo.svg
- Best blastn hits/NCBI Blast_39 pale upper band R -- 9..1066 of sequence_files/nlm-logo.svg
- Best blastn hits/NCBI Blast_39 pale upper band R -- 9..1066 of sequence_files/plinkcgi(1).html
- Best blastn hits/NCBI Blast_39 pale upper band R -- 9..1066 of sequence_files/plinkcgi.html
- Best blastn hits/NCBI Blast_39 pale upper band R -- 9..1066 of sequence_files/print.css
- Best blastn hits/NCBI Blast_39 pale upper band R -- 9..1066 of sequence_files/reformat.jpg
- Best blastn hits/NCBI Blast_39 pale upper band R -- 9..1066 of sequence_files/remote_data_provider.js.download
- Best blastn hits/NCBI Blast_39 pale upper band R -- 9..1066 of sequence_files/results.css
- Best blastn hits/NCBI Blast_39 pale upper band R -- 9..1066 of sequence_files/results.js.download
- Best blastn hits/NCBI Blast_39 pale upper band R -- 9..1066 of sequence_files/safari-descriptions.css
- Best blastn hits/NCBI Blast_39 pale upper band R -- 9..1066 of sequence_files/toggle.js.download
- Best blastn hits/NCBI Blast_39 pale upper band R -- 9..1066 of sequence_files/usagov-logo.svg
- Best blastn hits/NCBI Blast_39 pale upper band R -- 9..1066 of sequence_files/utils.js.download
- Best blastn hits/NCBI Blast_39 pale upper band R -- 9..1066 of sequence_files/youtube.svg
- Best blastn hits/NCBI Blast_45 small negative F -- 12..1036 of sequence.html
- Best blastn hits/NCBI Blast_45 small negative F -- 12..1036 of sequence_files/
- Best blastn hits/NCBI Blast_45 small negative F -- 12..1036 of sequence_files/addOrg.jpg
- Best blastn hits/NCBI Blast_45 small negative F -- 12..1036 of sequence_files/analytics.js.download
- Best blastn hits/NCBI Blast_45 small negative F -- 12..1036 of sequence_files/arrow.svg
- Best blastn hits/NCBI Blast_45 small negative F -- 12..1036 of sequence_files/blast.js.download
- Best blastn hits/NCBI Blast_45 small negative F -- 12..1036 of sequence_files/blastReq.css
- Best blastn hits/NCBI Blast_45 small negative F -- 12..1036 of sequence_files/blastRes.css
- Best blastn hits/NCBI Blast_45 small negative F -- 12..1036 of sequence_files/dynFormatRes.css
- Best blastn hits/NCBI Blast_45 small negative F -- 12..1036 of sequence_files/firefox-descriptions.css
- Best blastn hits/NCBI Blast_45 small negative F -- 12..1036 of sequence_files/footer.css
- Best blastn hits/NCBI Blast_45 small negative F -- 12..1036 of sequence_files/format.js.download
- Best blastn hits/NCBI Blast_45 small negative F -- 12..1036 of sequence_files/formatRes.js.download
- Best blastn hits/NCBI Blast_45 small negative F -- 12..1036 of sequence_files/google-fonts.css
- Best blastn hits/NCBI Blast_45 small negative F -- 12..1036 of sequence_files/header.css
- Best blastn hits/NCBI Blast_45 small negative F -- 12..1036 of sequence_files/header.js.download
- Best blastn hits/NCBI Blast_45 small negative F -- 12..1036 of sequence_files/hhs-logo.svg
- Best blastn hits/NCBI Blast_45 small negative F -- 12..1036 of sequence_files/InstrumentPageStarterJS.js.download
- Best blastn hits/NCBI Blast_45 small negative F -- 12..1036 of sequence_files/jig.min.css
- Best blastn hits/NCBI Blast_45 small negative F -- 12..1036 of sequence_files/jig.min.js.download
- Best blastn hits/NCBI Blast_45 small negative F -- 12..1036 of sequence_files/main.css
- Best blastn hits/NCBI Blast_45 small negative F -- 12..1036 of sequence_files/nih_logo.svg
- Best blastn hits/NCBI Blast_45 small negative F -- 12..1036 of sequence_files/nih-logo.svg
- Best blastn hits/NCBI Blast_45 small negative F -- 12..1036 of sequence_files/nlm-logo.svg
- Best blastn hits/NCBI Blast_45 small negative F -- 12..1036 of sequence_files/plinkcgi(1).html
- Best blastn hits/NCBI Blast_45 small negative F -- 12..1036 of sequence_files/plinkcgi.html
- Best blastn hits/NCBI Blast_45 small negative F -- 12..1036 of sequence_files/print.css
- Best blastn hits/NCBI Blast_45 small negative F -- 12..1036 of sequence_files/reformat.jpg
- Best blastn hits/NCBI Blast_45 small negative F -- 12..1036 of sequence_files/remote_data_provider.js.download
- Best blastn hits/NCBI Blast_45 small negative F -- 12..1036 of sequence_files/results.css
- Best blastn hits/NCBI Blast_45 small negative F -- 12..1036 of sequence_files/results.js.download
- Best blastn hits/NCBI Blast_45 small negative F -- 12..1036 of sequence_files/safari-descriptions.css
- Best blastn hits/NCBI Blast_45 small negative F -- 12..1036 of sequence_files/toggle.js.download
- Best blastn hits/NCBI Blast_45 small negative F -- 12..1036 of sequence_files/usagov-logo.svg
- Best blastn hits/NCBI Blast_45 small negative F -- 12..1036 of sequence_files/utils.js.download
- Best blastn hits/NCBI Blast_45 small negative F -- 12..1036 of sequence_files/youtube.svg
- Best blastn hits/NCBI Blast_45 small negative R -- 9..879 of sequence.html
- Best blastn hits/NCBI Blast_45 small negative R -- 9..879 of sequence_files/
- Best blastn hits/NCBI Blast_45 small negative R -- 9..879 of sequence_files/addOrg.jpg
- Best blastn hits/NCBI Blast_45 small negative R -- 9..879 of sequence_files/analytics.js.download
- Best blastn hits/NCBI Blast_45 small negative R -- 9..879 of sequence_files/arrow.svg
- Best blastn hits/NCBI Blast_45 small negative R -- 9..879 of sequence_files/blast.js.download
- Best blastn hits/NCBI Blast_45 small negative R -- 9..879 of sequence_files/blastReq.css
- Best blastn hits/NCBI Blast_45 small negative R -- 9..879 of sequence_files/blastRes.css
- Best blastn hits/NCBI Blast_45 small negative R -- 9..879 of sequence_files/dynFormatRes.css
- Best blastn hits/NCBI Blast_45 small negative R -- 9..879 of sequence_files/firefox-descriptions.css
- Best blastn hits/NCBI Blast_45 small negative R -- 9..879 of sequence_files/footer.css
- Best blastn hits/NCBI Blast_45 small negative R -- 9..879 of sequence_files/format.js.download
[truncated: 1,140 more entries]
