# Supplementary material for: Isothermal microcalorimetry for thermal viable count of microorganisms in pure cultures and stabilized formulations
Source: BMC Microbiol. 2019 Mar 21;19:65. doi: 10.1186/s12866-019-1432-8 (PMC6429831; doi:10.1186/s12866-019-1432-8)
Supplement: Supplementary file 3 — 16S rRNA gene sequences’ BLASTN hits in zipped HTML format. (ZIP 15810 kb) [file 12866_2019_1432_MOESM3_ESM.zip › Best blastn hits/NCBI Blast_113 pale positive F -- 15..1037 of sequence_files/blastReq.css]

#msgR .info {
background-color: #dfd;
padding: 4px;
border: solid 1px green;
color: green;
}

dl.summary dt {
float: left;
width: 8em;
clear:left;
margin: 0;
text-align: right;
padding-right: 1em;
color: #666;
}

dl.summary dd {
padding-left: 0.5em;
display: block;
margin-left: 7em !important;
margin: 0;
}
dl.summary dt, dl.summary dd {
margin-bottom: 0.5em;
}
a.help 
{
float:right;	
font-size: 110%;
}

dl.summary label {
display: inline;
float:none;
}

dl.summary label.hidden {
display: none;
}

dl.summary tr th label {
padding: 0;
margin-right:0;
}
table.options {
border: solid 1px #ccc;
border-right: solid 1px #ccc;
}

table.options td,
table.options td.frh {
font-size: 90%;
_font-size: 85%;
}

table.options label.rb {
border-right: solid 1px #ccc;
margin-right: 0.5em;
padding-right: 2.0em;
}

table.options tr td {
_font-size: 90%;
padding-left: 0.5em;
}

table.options {
/*border-collapse: collapse;*/
margin-left: 0;
padding-left: 0;
width: 62em;
}

table.options td label {
font-size: 90%;
}

table.options th label,
table.options td label {
margin-right: 0;
_position: relative;
_top: -0.1em;
}

table.options tr.hdr td,
table.options tr.hdr th {
padding: 2px;
border: solid 1px #ccc;
background-color: #ddd;
}

table.options td, table.options td.frh {
padding: 0.25em 0;
vertical-align: center;
}

table.options th {
padding-right: 1em;
text-align: right;
padding-left: 1em;
}

/*
*:focus{
background-color: white !important;
}
*/

table.options select,table.options input, #graphic input{
border: solid 1px #888;
padding: 1px;
}

select {
font-size: 90%;
}

select option {
padding-right: 0.5em;
}

input.cb, table.options input.cb {
border: none;
}

select {
margin-right:1em;
}

table.options tr {
background-color: #eee;
}

table.options tr.odd {
background-color: #e0e0e0;
}

table.options th {

background-color: white;
}

table.options tr.paramSet td
{
	border-top: solid 2px white;		
}


.resetAll 
{
font-weight: normal;
padding: 0.5em;
font-size: 90%;
margin-left:5em;
}

.button {
background-color: #ccc;
padding: 0.25em 0.25em;
color: black;
border: outset 3px #eee;
_border: outset 3px #eee;
font-size: 90%;
_padding:0;
font-weight: bold;
height:25px;
_height:22px;
}

.fbtn {
margin-bottom: 0.5em;
}

.note {
font-size: 80%;
color: green;
background-color: #ffc;
margin-left: 2em;
padding: 3px;
}
.instr {
   margin-left: 1em;
   color: #666;
font-size: 90%;
}
.smaller {
font-size: 90%;
font-weight: normal;
}

/* Results Page styles */

#ridRes 
{
	background-color: #FC9;	
	padding:5px 5px;	
}


span dd.hidden,dt.hidden,dd.hidden span
{
	display:none;
}

dl.query .query,
dl.title .title,
dl.entrez .entrez,  
dl.db .db  
{
	display:block;	
}


dl.entrez span.entrez
{
	display:inline;	
}

.hidden {
display: none;
}
.hide {
display: none;
}
.shown {
display: block;
}


table.megaBlast tr.psiBlast,
table.blastn tr.psiBlast,
table.blastx tr.psiBlast,
table.tblastn tr.psiBlast,
table.tblastx tr.psiBlast,
table.discoMegablast tr.psiBlast
{
display: none;
}


table.GlobalAln .xgl,
body.GlobalAln div.xgl,
body.GlobalAln dt.xgl,
body.GlobalAln dd.xgl,
body.GlobalAln span.xgl,
body.GlobalAln table.xgl
{
display: none;
}

.dispType
{
	/*background-color:White;
	border:solid 1px black;*/	
	border-top:solid 2px gray;
	border-left:solid 2px gray;	
	font-size:90%;	
	padding-left:2px;
	
}

.newwin {
border: none;
}

table.options .helplink
{
    font-weight:bold;
    position:absolute;
    right:0;
}

div#query label 
{
    display: inline;
    font-weight:bold;
    padding-right:1em;
}
#NEW_VIEW
{
    _margin-left:-2px;
}


table.blastp *.blastn,
table.psiBlast *.blastn,
table.phiBlast *.blastn,
table.blastx *.blastn,
table.tblastn *.blastn,
table.tblastx *.blastn
{
display: none;
}

#formatTable th.col1 {
width: 8em;
vertical-align: top;
}
/*
#formatTable .helplink span {
position: relative;
}
*/
#org
{
    margin-top:2em;      
}
#qorganism
{
    /*display:block;*/
}    
.fi
{
    position:relative;
}

a#organismHelp
{
    margin-top:-1.5em;
}

table.options tr.paramSet td.hd {
padding-right: 1em;
text-align: right;
padding-left: 1em;
background-color:White;
font-weight:bold;
border-top:none;
}
.oExcl
{
    margin-left:2px;
}
