# Supplementary material for: Isothermal microcalorimetry for thermal viable count of microorganisms in pure cultures and stabilized formulations
Source: BMC Microbiol. 2019 Mar 21;19:65. doi: 10.1186/s12866-019-1432-8 (PMC6429831; doi:10.1186/s12866-019-1432-8)
Supplement: Supplementary file 3 — 16S rRNA gene sequences’ BLASTN hits in zipped HTML format. (ZIP 15810 kb) [file 12866_2019_1432_MOESM3_ESM.zip › Best blastn hits/NCBI Blast_113 pale positive F -- 15..1037 of sequence_files/blastRes.css]

a#refPage
{
	margin-left:3em;	
}

a.resLink
{
	margin-left:1em;
	display:none;
}

a.resLinkhidden 
{
	display:none;
}


#cddResults
{
	float:right;
	margin-top:-2em;
	margin-right:1em;
	color:#336699;
    font-size:100%;
}

#cddResults.showing { 
   background-image: url(images/down.gif);   
}


div.inlineDiv
{
	display:inline;
}	

span.reslink
{
	display:none;
}

div.statPage *.statPage,
div.resPage *.resPage
{
	display:inline;
}

div.resHeader *.hidden 
{
	display:none;
}

#cddInfo 
{
    text-align:center;
}
#cddDesc 
{
    font-weight:bold;
}
div#desctbl 
{
border: solid 1px #018aac;
/*min-width: 1000px;*/
margin: none;
width: 100%;
background-color:White;
/*line-height:0;
_line-height:0;*/
}

table#descs 
{
font-family: Verdana, Sans-Serif;
font-size: 90%;
_font-size: 86%;
border-collapse: collapse;
/*min-width: 600px;*/
width: 100%;
}

table#descs th a {
text-decoration: none;
color: #00c;
}

table#descs th a:visited {
color: #00c;
}

table#descs th a:hover {position: relative;
text-decoration: underline;
}

table#descs tr th.l,
table#descs tr td.l {
text-align: left;
}

table#descs tr th.sp {
background-color: #def;
}

table#descs tr th,
table#descs tr td {
text-align: center;
padding: 1px 4px;
}

table#descs tr.first th {
padding-left:18px;
border-left: solid 1px #A0ceff;
border-top: solid 1px #A0ceff;
border-bottom: solid 1px #018aac;
border-right: solid 1px #018aac;
padding-right: 8px;
/*background-color: #01d5ff;*/
background-color: #9cf;
/*font-size: 92%;*/
white-space:normal;
line-height: 1.2em
}


table#descs td {
border: solid 1px #ccc;
border-width: 0px 1px;
white-space:nowrap;
overflow: hidden;
}

.slink {
font-size: 90%;
font-weight: normal;
}

table#descs tr.first th.sel {
background: #9cf url(images/up.gif) no-repeat center left;
padding-left: 18px;
padding-right: 18px;
}

div.lim 
{    
/*overflow: hidden;-this used to work in Firefox 2- comment for now and set the width */
width: 35em;
display: inline-block;
height: 1.3em;
}

table#descs tr:hover {
background-color: #def;
}

pre 
{
	font-size:110%;
	_font-size:100%;	
	line-height:1;
}

#msg 
{
    white-space:normal;
    border-color:#cccccc;
    padding:0;
    margin: 0;   
    margin-top:2px; 
}
#msg li 
{
    display:none;
    padding:0;
    margin: 0;
    text-indent: 0;
}
#msg li.warning, #msg li.error ,#msg li.info 
{
    display:block;
} 

#msg ul
{
    margin:0;    
    padding:0;    
} 

table#statInfo
{
    border: solid 1px #ccc;
    background-color: #eee;
    width: 100%;    
}

table#statInfo tr.odd {
background-color: #e0e0e0;
}

.READY, .UNKNOWN 
{
    display:none;
}

p.WAITING 
{
    margin-top:1em;
}

#frmPage
{
	margin-left:1em;
}

span.Gene_PubMedLinks
{
    color: Green; font-weight: bold;
}

ul.msg li p
{
    display:none;
}

.msg li p.warning, .msg li p.error, .msg li p.success,.msg li p.info  
{
    display:block;
} 

.mdlbox
{
    white-space:pre;
    background-color:Transparent;
    border:none;
}

#blastErr
{
    white-space:normal;
}


#RSIFrameNoRes,#RSIFrameDesc,#RSIFrameAln
{
    border:none;
    width:519px;
    height:35px;    
    margin:0px auto;
}


a.ui-ncbitoggler.hidden, a.ui-ncbitoggler-open.hidden
{
    display:none;
}

.smn {
  display: inline-block;
  height: 16px;
  width: 16px;
}
#jtitle 
{
    font-size:126%;
}
