# Supplementary material for: Isothermal microcalorimetry for thermal viable count of microorganisms in pure cultures and stabilized formulations
Source: BMC Microbiol. 2019 Mar 21;19:65. doi: 10.1186/s12866-019-1432-8 (PMC6429831; doi:10.1186/s12866-019-1432-8)
Supplement: Supplementary file 3 — 16S rRNA gene sequences’ BLASTN hits in zipped HTML format. (ZIP 15810 kb) [file 12866_2019_1432_MOESM3_ESM.zip › Best blastn hits/NCBI Blast_113 pale positive F -- 15..1037 of sequence_files/dynFormatRes.css]

/* style changes for redesign begin*/
a.gbd
{
    text-decoration:none;
}

tr.dflLnk td span
{ 
    font-size:78%; 
    display:none;
    text-align:center;
}
a.dflSeq
{
    color:#369;
    text-decoration:underline;
    width:auto;    
}
table.defln tr.dflLnk a
{
	margin-right:auto;	
	padding-left:0;
}

.alnParLinks
{
    float:right;    
}

.alnSeqLinks
{
    float:right;
    margin-right:1em;    
}


.seqlinks select
{
    padding:0;
}

.dlfRow div
{
    font-size:90%;
}

.dlfRow
{
    display:inline;
    font-size:110%;
}

.dlfRow.hidden
{
    display:none;    
}
.dlfRow label
{
    font-size:87%;
    display:inline;
    color:#606060;
    font-weight:bold;
}

.dlfRow span.r label
{
    padding-left:0.8em;
}


div.relInf
{
    font-family: Verdana, Sans-Serif;
    font-size: 80%;
    float:right;    
    width:21%;
    border-top:solid 2px gray;
    margin-top:-1em;
    margin-right:3.5em;
    left:3em;
    max-width:25em;    
    padding-left:1em;
    position:relative;    
    white-space:normal;    
}

div.relInf a
{
    padding-right:0.2em;
}

.rlLink
{
    padding-left:0.2em;
}
.relInf label
{
    font-size:110%;
    color:brown;
    font-weight:bold;    
}
div#content
{
    min-width:70em;
}

.dflLnk a
{
	font-size:90%;
}
a.dflSeq
{
    width:auto;
    font-weight:normal;
}


#cntDesc,#cntDesc_psiw  
{
    margin-bottom:0.2em;
    display:inline-block;
    width:20em;
}
#cntDesc span,#cntDesc_psiw span
{
    margin-right:0.5em;
}

#cntDesc a,#cntDesc input,#cntDesc_psiw a,#cntDesc_psiw input
{
    margin-left:0.5em;
}

#cntSelNone,#cntShAll
{
    margin-left:0.2em;
}

.toolsCtr
{
    color:Blue;    
}

table.ui-ncbigrid th span.slink a 
{
  display:inline;  
  padding-right: 0;  
}
table.ui-ncbigrid th.sp
{
    font-weight:bold;
}

table.ui-ncbigrid th span.slink
{
    margin-left:0.2em;
}

table.ui-ncbigrid td {
 white-space:nowrap;
}
table.ui-ncbigrid td.c3
{
    /*padding-left:0.8em;*/
}
table.ui-ncbigrid caption
{
    font-size:0;
    line-height:0;
}
#content h3.cap,#content h3.cap a.ui-ncbitoggler.ui-widget, #content h3.cap a.ui-ncbitoggler-open
{
    color:#4d4d4d;
    text-align:left;
    margin:0 0 0.5em 0;
}

#content div.cap,#content div.cap a.ui-ncbitoggler.ui-widget, #content div.cap a.ui-ncbitoggler-open
{
    color:#4d4d4d;
    text-align:left;
    margin:0 0 0.5em 0;
    letter-spacing:-1px;
    font-size:110%;
    font-weight:bold;
}

#descriptions div.caption-exists {
  margin: 0;
}

/**********decrition toolbar styles *********/

div.cnf {
  -moz-border-bottom-colors: none;
  -moz-border-image: none;
  -moz-border-left-colors: none;
  -moz-border-right-colors: none;
  -moz-border-top-colors: none;  
  background: url("images/cnf.png") repeat scroll 0 0 transparent; 
  border-style: solid none none;
  border-width: 1px medium medium;
  /*clear: left;*/
  height: 22px;
  /*overflow: auto;*/
  width: 100%;
}

ul.ui-ncbilocalnav li.has-child a.button_config {
  background: url("/portal/portal3rc.fcgi/3493904/img/81796") no-repeat scroll right center transparent !important;
  width: 22px;
  height:22px;
  margin-left:12em;
}

#li-config
{
    float:right;
    width:17em;
}
div#descTblCtrl ul.ui-ncbilocalnav li
{
    border-right:none;
}


.cfg
{
    font-size:90%;
}


.oneSeqAln .hsp label
{
    color:#606060;
    font-size:95%;
    padding-right:0.5em;
}

.oneSeqAln pre
{
    margin-top:0.5em;
}

.aln_feat label
{
  color: #606060;
  font-size: 95%;
  padding-right: 0.5em;  
}
.oneSeqAln .dflLnk.aln_feat
{
    padding-bottom:1em;
}
div.oneSeqAln h4
{
    border:none;
    font-size:100%; 
    font-weight:normal;
    letter-spacing:normal;
    margin:0;
}
    
.oneSeqAln .dflLnk
{
    width:56em;
}
.aln_feat a
{
    margin-left:1em;
    display:block;
}
.dflLnk.aln_feat div
{
  /*display:inline-block;  */
  margin-left:5em;
  margin-top:-1em;
}
.aln_frame.shown
{
    display:block;
}
/*align params styles change */

table.alnParams
{
    border-left:none;        
    border-right:none;        
    margin-top:0.5em;
    width:49em;
}

table.alnParams th
{
    background-color:Transparent;    
    border:none;    
    text-align:left;
}

table.alnParams td
{
   border:none;      
}


.alnAll
{
    line-height:normal;
    margin-top:1em;
}

.alnAll div
{
    width:70%;
}

/**new config staff begin**/
.popDl
{
    display:none;
}
.popDl div
{
    margin-top:0.5em;
}
.popDl div.tl
{
    margin-top:0;
    font-weight:bold;
}
a.button_config {  
  background: url("images/cnfButn.png") no-repeat scroll right center transparent !important;
  width: 22px;
  height:22px;
  margin-left:12em;
  float:right;
}

a.toolsCtr,span.csLinks a
{
    margin-left:8px;
    float:left;
    cursor:pointer;
}

a.toolsCtr[disabled], #topSeqLinks a[disabled]{
  cursor: default;
}


a.toolsCtr SPAN
{
	color: #14376c;
	/*line-height: 22px;*/
	padding-left: 15px;
	background-repeat: no-repeat;
	background-position:left center;		
}

a.toolsCtr[disabled] SPAN,a.toolsCtr[disabled]
{
    color:#C2C2C2;
}

#topSeqLinks a[disabled]
{
    color:#848484;
}

a.dnld span
{
	background-image: url("images/dndl.png");
}

a.dnld[disabled] span
{
	background-image: url("images/dndl_dsb.png");
}

a.dialog
{
	padding-right: 18px;
	background:transparent url(images/dialog.png) no-repeat scroll right center;	
	text-decoration:none;
}

a.dialog[disabled] {
    background-image: url("images/dialog_dsb.png");
}


a.alnNav span
{
	background-image: url("images/align_Normal.png");
}

a.alnNav
{
    text-decoration:none;
}


a.navNext span
{
	background-image: url("images/next_Normal.png");
}


a.navNext[disabled] span
{	
	background-image: url("images/next_Inactive.png");
}


a.navPrev span
{
	background-image: url("images/prev_Normal.png");
}


a.navPrev[disabled] span
{
	background-image: url("images/prev_Inactive.png");
}


a.navBack span
{
	background-image: url("images/table_Normal.png");
}

a.navBack[disabled] span
{
	background-image: url("images/table_Inactive.png");
}

.alnRn
{
    float:left;
}


/* styles to change per discusssion with Mark begin*/
.dflLnk a
{
	padding-left:0;	
}


table.ui-ncbigrid th {
  padding-left:0.3em;
  padding-right:0;
  text-align:center;  
}

table.ui-ncbigrid td {
  padding-left:0.4em;
  padding-right:0.4em;
  text-align:center;  
}

table.ui-ncbigrid td.c2,table.ui-ncbigrid td.c1 {  
  text-align:left;  
}

table.ui-ncbigrid td.c3{
  padding:0.363em 0.25em;
}


table.ui-ncbigrid th a {
  padding-right: 5px;
}
table.ui-ncbigrid th.c0
{
    width:25px;
    padding:0;
}

.dflnDth
{
    width:100%;
}
div.lim { 
  width: 14em;
}

table.ui-ncbigrid th.c8,table.ui-ncbigrid th.c9 {  
  padding-right: 0.3em;  
}
.c8,.c9
{
    font-size:80%;
}


td.lim.l.c2,td.lim.l.c1 
{
    overflow:hidden;
}
a.spr
{ 
    border-right:none; 
}


.psiInp 
{
    margin-left:1em;
    margin-top:0.5em;
}


.c8 input
{
    border:none;
}
table.ui-ncbigrid td.c8
{
    padding-left:1.5em;
}

tr.psi_new td
{
    background-color:#FFFF99;
    border-top:solid 4px white;
    border-spacing:3px;
    border-collapse:collapse;
    line-height:normal;
}
/* accessibility setting */
tr.dflLnk td span.psiNw,tr.first th span,a.button_config span, a span.accsb,.dflLnk label.accsb
{
    display:inline;
    position:absolute;
    left:-9999px;
}

div.tgl
{
    margin-top:-1em;
}
.shcl
{
    float:right;
}

/* styles to change per discusssion with Mark end*/

.alnRn a
{
    padding-right:1em;
}
.alnAll .moreHsps
{
    font-family: Verdana, Sans-Serif;
    font-size: 75%;        
    margin-top:-2.5em;
    width:58%;
}
.erm
{
    background-color:#FFFFCC;
    padding:0.5em;    
}

#debug,.ind,.alnMsgS .db,.erm .db
{
    display:none;
}

.tmsAln label
{
    font-size:93%;
    display:inline;
    color:#606060;
    font-weight:bold;
}
.alnAll .tmsAln, .tmsAln div
{
    width:100%;
    margin-bottom:-1em;
}
.tmsAlnPar
{
    margin-top:-1em;
}

tr.dflLnk td span.dp,span.dp
{ 
    font-size:130%; 
    font-weight:bold;
    display:inline;
    text-align:left;
    letter-spacing:10px;    
    margin-right:-5px
}

table.ui-ncbigrid td.txln  
{
  padding-right:1em;  
  padding-left:1em;  
  text-align:left;  
}


#lngTable td, #taxTable td
{
    padding-top:0;
    padding-bottom:0;
}

#taxTxInfo .ui-ncbigrid-inner-div,#taxTxInfo .ui-ncbigrid-outer-div {
  border-width: 0; 
}


#taxLng div.caption-exists,#taxTx div.caption-exists, #orgByTaxid div.caption-exists {
margin: 0;
}

#taxOrgInfo table.ui-ncbigrid th a
{
    display:inline;    
}

#taxOrgInfo th.orgHd
{
    background: rgba(0, 0, 0, 0) -moz-linear-gradient(center top , #fff 0px, #f0f0f0 100%) repeat scroll 0 0;
    border-bottom: 1px solid #d4dfe9;    
    border-top: 1px solid #d4dfe9;    
    color: #369;
    padding:5px 0;
}

#taxOrgInfo th span.orgTaxHd
{
    font-weight:bold;    
    color: #369;
    margin-left:14%;
    float:left;
}

#taxOrgInfo th span.orgTaxHd a
{
    text-decoration:underline;
    padding:0 1px;
}
#taxOrgInfo a.toolsCtr
{
    float:none;
}
#taxOrgInfo .alnSeqLinks
{
    margin-right:14%;
}

#taxOrgInfo .alnSeqLinks a
{
    margin-left:0.5em;
}

.secHd h2
{
    display:inline-block;
}
table.ui-ncbigrid.txrep th {
    padding-left: 1em;
    padding-right: 1em;
    white-space: nowrap;
}

#taxTxInfo table.ui-ncbigrid.txrep th.dflnDth,#taxLngInfo table.ui-ncbigrid.txrep th.dflnDth {
  padding-left: 4em;
  text-align: left;
}


#taxTxInfo table.ui-ncbigrid .c6,#taxLngInfo table.ui-ncbigrid .c6 {
  padding-left: 3em;
  text-align:left;
}
#lngTable td.lim, #taxTable td.lim
{
    padding-left:2em;
}


#taxTable a.resArrowLinkW.showing {
  background-image: url("images/collapse.png");
}

#taxTable a.resArrowLinkW {
  background-image: url("images/expand.png");
}
#taxTable a.resArrowLinkW {  
  padding-left: 13px;  
  padding-top:1px;
}
/*debug info styles begin */


/* use those styles only in debug version 

.alnMsg
{
    border:solid 1px black;
}

.alnMsgS.hidden,.alnMsgS .db
{
    display:block;
}

.oneSeqAln
{
    border:1px solid #C8C8C8;
}

#debug,tr.dflLnk td span.ind
{
    display:inline;
}
.c0
{
    width:30px;
}
/*debug info styles end */


/**new config staff end**/
/*
ul.ui-ncbilocalnav li, ul.ui-ncbilocalnav {
  background-color: #F4F4F4;
  background-image: -moz-linear-gradient(center top , #FFFFFF, #F4F4F4);
}
ul.ui-ncbilocalnav li {
  border-right: 1px solid #C4C4C4;
}
*/
/**********decrition toolbar styles end*********/


/* style chenges for redesign end*/
