# Supplementary material for: Isothermal microcalorimetry for thermal viable count of microorganisms in pure cultures and stabilized formulations
Source: BMC Microbiol. 2019 Mar 21;19:65. doi: 10.1186/s12866-019-1432-8 (PMC6429831; doi:10.1186/s12866-019-1432-8)
Supplement: Supplementary file 3 — 16S rRNA gene sequences’ BLASTN hits in zipped HTML format. (ZIP 15810 kb) [file 12866_2019_1432_MOESM3_ESM.zip › Best blastn hits/NCBI Blast_113 pale positive F -- 15..1037 of sequence_files/footer.css]

#page_footer{font-size: 13px;
             padding: 0 1em;
             border-top: 2px solid #D5D5D5;
             clear: both}

#page_footer .foot_wrap {overflow: auto;}
#page_footer div.thick_border {border-top: 2px solid #D5D5D5;}
#page_footer div.two_col {padding: 0 .6em 1em;}
#page_footer a {text-decoration: none;}
#page_footer, #page_footer .col {background-color: #EAEAEA;}
#page_footer ul {padding-left: 0;
                 margin: .25em 0 1em 0;}
#page_footer .two_col li {padding-top: .25em;}
#page_footer h3 {margin-bottom: 0;border-bottom:none;letter-spacing:normal;}
#page_footer a, #page_footer h3.ncbi_blue {color: #336699;}

/* bottom section of footer */
#page_footer h3.ncbi_blue {margin-bottom: .25em;}
#page_footer .footer_border {border-top: 1px solid #D5D5D5;}
#page_footer .footer_padding {padding: 0 .5em 3em .5em;}
#page_footer .h-adr {display: block;}

/* social media */
#page_footer .social {clear: both;
                      width: 50%;}
#page_footer .social h3 {margin-top: 0;}
#page_footer .social_media li {float: left;
                               width: 10%;
                               padding: .5em 0 1em;}
#page_footer .help_desk {padding: 2.5em 10em 0;}

/* ncbi info */
#page_footer .about_list {margin-top: 1em;
                          color: #555555;}
#page_footer address, #page_footer address a {color: #555555;
                                              font-style: normal;}

/* new_grid.css */

.two_col {
    width: 16.6666%;
}

.col {    
    background-color: #FFFFFF;    
    -webkit-box-sizing: border-box;
    -moz-box-sizing: border-box;
    box-sizing: border-box;
}

/*standard_base.css*/

.gray-medium {
    opacity: .5;
}
icon-medium, .icon-small {
    vertical-align: top;
}
.icon-medium {
    height: 2em;
    width: 2em;
    display: inline-block;
}
img {
    border: 0;
}

.icon-fallback-text {
    position: absolute !important;
    clip: rect(1px 1px 1px 1px);
    clip: rect(1px, 1px, 1px, 1px);
}

.inline_list, .inline_list_right {
    list-style-type: none;
    margin: 0;
    padding: 0;
}

.inline_list li {
    display: inline;
    margin-right: .3em;
}
#page_footer, #page_footer *
{
    font-family: "Source Sans Pro", "Helvetica", "Arial", sans-serif;
}
#contentinfo { 
  width:100%;
}

#type-d #page_footer 
{  
  padding:0; 
  border:none;
}

#page_footer h3.ncbi_blue {
  font-size: 100%;  
  margin-top: 0;
  clear:none;
  padding-top: 1em;
}


#page_footer a.help_desk {
  color: #0071bc !important;
  font-size: 111%;
  padding: 0 1em !important;
}
#page_footer_54 img {  
  vertical-align: middle;
}

#page_footer div.two_col {    
  padding: 1em 0.6em !important;
  width:50%;
}

.foot_wrap div {
  padding-bottom: 1em;
  padding-top: 1em;
}
