# Supplementary material for: Isothermal microcalorimetry for thermal viable count of microorganisms in pure cultures and stabilized formulations
Source: BMC Microbiol. 2019 Mar 21;19:65. doi: 10.1186/s12866-019-1432-8 (PMC6429831; doi:10.1186/s12866-019-1432-8)
Supplement: Supplementary file 3 — 16S rRNA gene sequences’ BLASTN hits in zipped HTML format. (ZIP 15810 kb) [file 12866_2019_1432_MOESM3_ESM.zip › Best blastn hits/NCBI Blast_113 pale positive F -- 15..1037 of sequence_files/google-fonts.css]

@font-face {
    font-family: 'Source Sans Pro';
    font-style: normal;
    font-weight: 300;
    src: url('../fonts/sourcesanspro-light-webfont.eot');
    src: url('../fonts/sourcesanspro-light-webfont.eot?#iefix') format('embedded-opentype'),
         url('../fonts/sourcesanspro-light-webfont.woff2') format('woff2'),
         url('../fonts/sourcesanspro-light-webfont.woff') format('woff'),
         url('../fonts/sourcesanspro-light-webfont.ttf') format('truetype'),
         url('../fonts/sourcesanspro-light-webfont.svg#source_sans_prolight') format('svg');
}

@font-face {
    font-family: 'Source Sans Pro';
    font-style: normal;
  	font-weight: 400;
    src: url('../fonts/sourcesanspro-regular-webfont.eot');
    src: url('../fonts/sourcesanspro-regular-webfont.eot?#iefix') format('embedded-opentype'),
         url('../fonts/sourcesanspro-regular-webfont.woff2') format('woff2'),
         url('../fonts/sourcesanspro-regular-webfont.woff') format('woff'),
         url('../fonts/sourcesanspro-regular-webfont.ttf') format('truetype'),
         url('../fonts/sourcesanspro-regular-webfont.svg#source_sans_proregular') format('svg');

}

@font-face {  
    font-family: 'Source Sans Pro';
    font-style: italic;          
    font-weight: 400;
    src: url('../fonts/sourcesanspro-italic-webfont.eot');
    src: url('../fonts/sourcesanspro-italic-webfont.eot?#iefix') format('embedded-opentype'),
         url('../fonts/sourcesanspro-italic-webfont.woff2') format('woff2'),
         url('../fonts/sourcesanspro-italic-webfont.woff') format('woff'),
         url('../fonts/sourcesanspro-italic-webfont.ttf') format('truetype'),
         url('../fonts/sourcesanspro-italic-webfont.svg#source_sans_proitalic') format('svg');

}

@font-face {
    font-family: 'Source Sans Pro';
    font-style: normal;
    font-weight: 700;
    src: url('../fonts/sourcesanspro-bold-webfont.eot');
    src: url('../fonts/sourcesanspro-bold-webfont.eot?#iefix') format('embedded-opentype'),
         url('../fonts/sourcesanspro-bold-webfont.woff2') format('woff2'),
         url('../fonts/sourcesanspro-bold-webfont.woff') format('woff'),
         url('../fonts/sourcesanspro-bold-webfont.ttf') format('truetype'),
         url('../fonts/sourcesanspro-bold-webfont.svg#source_sans_probold') format('svg');

}

@font-face {
    font-family: 'Merriweather';
    font-style: normal;
    font-weight: 300;
    src: url('../fonts/merriweather-light-webfont.eot');
    src: url('../fonts/merriweather-light-webfont.eot?#iefix') format('embedded-opentype'),
         url('../fonts/merriweather-light-webfont.woff2') format('woff2'),
         url('../fonts/merriweather-light-webfont.woff') format('woff'),
         url('../fonts/merriweather-light-webfont.ttf') format('truetype'),
         url('../fonts/merriweather-light-webfont.svg#source_sans_proregular') format('svg');

}

@font-face {  
    font-family: 'Merriweather';
    font-style: normal;          
    font-weight: 400;
    src: url('../fonts/merriweather-regular-webfont.eot');
    src: url('../fonts/merriweather-regular-webfont.eot?#iefix') format('embedded-opentype'),
         url('../fonts/merriweather-regular-webfont.woff2') format('woff2'),
         url('../fonts/merriweather-regular-webfont.woff') format('woff'),
         url('../fonts/merriweather-regular-webfont.ttf') format('truetype'),
         url('../fonts/merriweather-regular-webfont.svg#source_sans_proitalic') format('svg');

}

@font-face {  
    font-family: 'Merriweather';
    font-style: italic;          
    font-weight: 400;
    src: url('../fonts/merriweather-italic-webfont.eot');
    src: url('../fonts/merriweather-italic-webfont.eot?#iefix') format('embedded-opentype'),
         url('../fonts/merriweather-italic-webfont.woff2') format('woff2'),
         url('../fonts/merriweather-italic-webfont.woff') format('woff'),
         url('../fonts/merriweather-italic-webfont.ttf') format('truetype'),
         url('../fonts/merriweather-italic-webfont.svg#source_sans_proitalic') format('svg');

}

@font-face {
    font-family: 'Merriweather';
    font-style: normal;
    font-weight: 700;
    src: url('../fonts/merriweather-bold-webfont.eot');
    src: url('../fonts/merriweather-bold-webfont.eot?#iefix') format('embedded-opentype'),
         url('../fonts/merriweather-bold-webfont.woff2') format('woff2'),
         url('../fonts/merriweather-bold-webfont.woff') format('woff'),
         url('../fonts/merriweather-bold-webfont.ttf') format('truetype'),
         url('../fonts/merriweather-bold-webfont.svg#source_sans_probold') format('svg');

}
