# Supplementary material for: Isothermal microcalorimetry for thermal viable count of microorganisms in pure cultures and stabilized formulations
Source: BMC Microbiol. 2019 Mar 21;19:65. doi: 10.1186/s12866-019-1432-8 (PMC6429831; doi:10.1186/s12866-019-1432-8)
Supplement: Supplementary file 3 — 16S rRNA gene sequences’ BLASTN hits in zipped HTML format. (ZIP 15810 kb) [file 12866_2019_1432_MOESM3_ESM.zip › Best blastn hits/NCBI Blast_113 pale positive F -- 15..1037 of sequence_files/header.css]

#page_header{font-size:13px;clear:both;min-width:800px;}

#page_header a {text-decoration: none;}

/* accesskey navigation */
#page_header ul.skip_nav {margin: 0;
                          position: absolute;}

#page_header .skip_nav a {
position: absolute;
top: -100px;
overflow: hidden;
margin-left: 47em;
background-color: #CCCCCC;
}

#page_header .skip_nav a:focus {
position: absolute;
white-space: nowrap;
padding: .5em;
-webkit-transition: top 0.1s ease-in 0s, background 0.5s linear 0s;
transition: top 0.1s ease-in 0s, background 0.5s linear 0s;
top: 0;
z-index: 100;
outline: 0;
background-color: #985735;
border-radius: 0 0 6px 6px;
box-shadow: 3px 3px 3px rgba(0,0,0,.3);
}

/* blue nav bar */
#page_header .nih a{color: white; background-color: #005295;}
#page_header .blue_nav_bar {background-color: #336699;}
#page_header .norm_height {height: 47px;}
#page_header .ncbi {padding: 1.15em 1em;}
#page_header .nih img {padding: .7em 1em;}
#page_header .ncbi_name {padding: 0 .5em 0 1em;
                         font-weight: bold;}
#page_header .vertical_divider {color: #EAEAEA;
                                padding: 0 .5em;}
#page_header .blue_nav_bar, #page_header .blue_nav_bar a, #page_header .skip_nav a {color: #FFFFFF;}
#page_header a.header_link {padding: 1.15em 1em;}
#page_header a.left_padding_loginlink{padding-left:1em}


/* category bar */
#page_header .bg-gray {background-color: #EAEAEA;}
#page_header ul.category_bar {padding: .5em 0;}
#page_header ul.category_bar li a {padding: .4em 1em .5em .75em;
                                   font-weight: bold;}
#page_header .category_bar a:hover {color: rgba(0,0,0,.6);}
#page_header .header-div {padding-bottom: 0.5em;}


/* search bar */
#page_header select {padding: .35em;
                     width: 12.5%;
                     background-color: #EAEAEA;
                     border-radius: 0;
                     border: 2px solid #FFFFFF;
                     box-shadow: 1px 1px 2px #FFFFFF;}
#page_header input {padding: .5em;
                    margin: 0;}


/* 'Search NCBI' placeholder styles - cannot be combined into a single selector */
#page_header input:focus::-webkit-input-placeholder {transition: opacity 0.5s 0.5s ease; opacity: 0;}
#page_header input:focus:-moz-placeholder {transition: opacity 0.5s 0.5s ease; opacity: 0;}
#page_header input:focus::-moz-placeholder {transition: opacity 0.5s 0.5s ease; opacity: 0;}
#page_header input:focus:-ms-input-placeholder {transition: opacity 0.5s 0.5s ease; opacity: 0;}


#page_header button[name=Search] {background: #985735;
                                  color: #FFFFFF;
                                  border: none;
                                  padding: 0.5em 0.8em;
                                  margin: 0;}
#page_header .offscreen_noflow {height: 0;
                                margin: 0;
                                padding: 0;
                                text-indent: -9999em;}
#page_header .search_bar {margin: 0 .5em;}
#page_header .search-box {width: 70%;}

.myncbi2 {margin:0; padding:0;}
.myncbi2 li {display:inline-block; padding-left:10px; padding-right:10px;}

/* media query for screen sizes smaller than 1008px */
@media only screen and (max-width: 1007px) {
#page_header select {width: 15%;}
}

#page_header .blue_nav_bar {background-color: #336699;float: left;width: 100%;}
#page_header select {min-width:115px;}
#page_header .nih {float: left; overflow: hidden; background-color: #005295;}
@media only screen and (max-width: 980px) {
    #page_header .med_hidden {display: none;}
}
@media only screen and (max-width: 858px) {
    #page_header .search-box {width: 50%;}
}
@media only screen and (max-width: 660px) {
    #page_header .ncbi {padding:4.5em 1em 1em;}
    #page_header .nih {width:100%;}
    #page_header > nav > div.left > img {display:none;}
    #page_header .search-box {width: 30%;}
}

#myncbi, #myncbi_register, #myncbi_sign_out
{
    display:none;
}

/*******Styles specific for BLAST header*******************/

#navcontent a.lf, #type-a h1.lf, #navcontent span {
  display: inline-block;
  font-weight: bold;
  margin: 0.2em 0 0 1em;
  font-size: 24px; 
  border-top:inherit;
}

#navcontent a.lf
{
    color:Black;
}
#navcontent  #brc {
  font-size: 120%;
  margin-left: 0;
}

#navcontent ul, #navcontent ul li {
  display: inline-block;
  margin-right:1em;
}
#navcontent ul 
{
    margin: 0;
}


#navcontent a:hover,#blnav li.active a:hover, h1.lf a:hover, #type-a h1.lf a:hover  
{
    color: rgba(0,0,0,.6);
}

.rf {
  float: right;
}

body .rf a {
  color:#0071bc;  
  font-size:16px;
  font-weight:normal;
}

#blnav li.active a {
  color:Black;
}


#navcontent span#trdm {
  font-size: 12px;
  margin-top: -2px; 
  margin-left: -2px;
  margin-right: 0;
  padding-top: 0;
}

h1.lf a, #type-a h1.lf a {
  color: black;
}

#navcontent span.brcrmbsign {
 
  margin: 0;
  padding-top: 0; 
  font-family: verdana;
  font-size: 16px;
}

/*declartions from standard_base.css*/
.left {
  float: left;
}

.right {
  float: right;
}

#brc a
{
    color:Black;
}

#page_header, #page_header *
{
    font-family: "Source Sans Pro", "Helvetica", "Arial", sans-serif;
}

/******Footer styles************/
