# Supplementary material for: Isothermal microcalorimetry for thermal viable count of microorganisms in pure cultures and stabilized formulations
Source: BMC Microbiol. 2019 Mar 21;19:65. doi: 10.1186/s12866-019-1432-8 (PMC6429831; doi:10.1186/s12866-019-1432-8)
Supplement: Supplementary file 3 — 16S rRNA gene sequences’ BLASTN hits in zipped HTML format. (ZIP 15810 kb) [file 12866_2019_1432_MOESM3_ESM.zip › Best blastn hits/NCBI Blast_113 pale positive F -- 15..1037 of sequence_files/InstrumentPageStarterJS.js.download]

"undefined"===typeof ncbi&&(ncbi={});
(function(){var A=function(){function t(e,n){if(!g[e]){g[e]={};for(var p=0;p<e.length;p++)g[e][e.charAt(p)]=p}return g[e][n]}var w=String.fromCharCode,g={},l={compressToBase64:function(e){if(null==e)return"";e=l._compress(e,6,function(e){return"ABCDEFGHIJKLMNOPQRSTUVWXYZabcdefghijklmnopqrstuvwxyz0123456789+/=".charAt(e)});switch(e.length%4){default:case 0:return e;case 1:return e+"===";case 2:return e+"==";case 3:return e+"="}},decompressFromBase64:function(e){return null==e?"":""==e?null:l._decompress(e.length,
32,function(n){return t("ABCDEFGHIJKLMNOPQRSTUVWXYZabcdefghijklmnopqrstuvwxyz0123456789+/=",e.charAt(n))})},compressToUTF16:function(e){return null==e?"":l._compress(e,15,function(e){return w(e+32)})+" "},decompressFromUTF16:function(e){return null==e?"":""==e?null:l._decompress(e.length,16384,function(n){return e.charCodeAt(n)-32})},compressToUint8Array:function(e){e=l.compress(e);for(var n=new Uint8Array(2*e.length),p=0,h=e.length;p<h;p++){var m=e.charCodeAt(p);n[2*p]=m>>>8;n[2*p+1]=m%256}return n},
decompressFromUint8Array:function(e){if(null===e||void 0===e)return l.decompress(e);for(var n=Array(e.length/2),p=0,h=n.length;p<h;p++)n[p]=256*e[2*p]+e[2*p+1];var m=[];n.forEach(function(e){m.push(w(e))});return l.decompress(m.join(""))},compressToEncodedURIComponent:function(e){return null==e?"":l._compress(e,6,function(e){return"ABCDEFGHIJKLMNOPQRSTUVWXYZabcdefghijklmnopqrstuvwxyz0123456789+-$".charAt(e)})},decompressFromEncodedURIComponent:function(e){if(null==e)return"";if(""==e)return null;
e=e.replace(/ /g,"+");return l._decompress(e.length,32,function(n){return t("ABCDEFGHIJKLMNOPQRSTUVWXYZabcdefghijklmnopqrstuvwxyz0123456789+-$",e.charAt(n))})},compress:function(e){return l._compress(e,16,function(e){return w(e)})},_compress:function(e,n,p){if(null==e)return"";var h,m,g={},l={},q,t,k="",r=2,w=3,a=2,b=[],c=0,d=0,f;for(f=0;f<e.length;f+=1)if(q=e.charAt(f),Object.prototype.hasOwnProperty.call(g,q)||(g[q]=w++,l[q]=!0),t=k+q,Object.prototype.hasOwnProperty.call(g,t))k=t;else{if(Object.prototype.hasOwnProperty.call(l,
k)){if(256>k.charCodeAt(0)){for(h=0;h<a;h++)c<<=1,d==n-1?(d=0,b.push(p(c)),c=0):d++;m=k.charCodeAt(0);for(h=0;8>h;h++)c=c<<1|m&1,d==n-1?(d=0,b.push(p(c)),c=0):d++,m>>=1}else{m=1;for(h=0;h<a;h++)c=c<<1|m,d==n-1?(d=0,b.push(p(c)),c=0):d++,m=0;m=k.charCodeAt(0);for(h=0;16>h;h++)c=c<<1|m&1,d==n-1?(d=0,b.push(p(c)),c=0):d++,m>>=1}r--;0==r&&(r=Math.pow(2,a),a++);delete l[k]}else for(m=g[k],h=0;h<a;h++)c=c<<1|m&1,d==n-1?(d=0,b.push(p(c)),c=0):d++,m>>=1;r--;0==r&&(r=Math.pow(2,a),a++);g[t]=w++;k=String(q)}if(""!==
k){if(Object.prototype.hasOwnProperty.call(l,k)){if(256>k.charCodeAt(0)){for(h=0;h<a;h++)c<<=1,d==n-1?(d=0,b.push(p(c)),c=0):d++;m=k.charCodeAt(0);for(h=0;8>h;h++)c=c<<1|m&1,d==n-1?(d=0,b.push(p(c)),c=0):d++,m>>=1}else{m=1;for(h=0;h<a;h++)c=c<<1|m,d==n-1?(d=0,b.push(p(c)),c=0):d++,m=0;m=k.charCodeAt(0);for(h=0;16>h;h++)c=c<<1|m&1,d==n-1?(d=0,b.push(p(c)),c=0):d++,m>>=1}r--;0==r&&(r=Math.pow(2,a),a++);delete l[k]}else for(m=g[k],h=0;h<a;h++)c=c<<1|m&1,d==n-1?(d=0,b.push(p(c)),c=0):d++,m>>=1;r--;0==
r&&a++}m=2;for(h=0;h<a;h++)c=c<<1|m&1,d==n-1?(d=0,b.push(p(c)),c=0):d++,m>>=1;for(;;)if(c<<=1,d==n-1){b.push(p(c));break}else d++;return b.join("")},decompress:function(e){return null==e?"":""==e?null:l._decompress(e.length,32768,function(n){return e.charCodeAt(n)})},_decompress:function(e,n,p){var h=[],m=4,g=4,l=3,q,t=[],k,r,y,a,b,c=p(0),d=n,f=1;for(k=0;3>k;k+=1)h[k]=k;r=0;a=Math.pow(2,2);for(b=1;b!=a;)y=c&d,d>>=1,0==d&&(d=n,c=p(f++)),r|=(0<y?1:0)*b,b<<=1;switch(r){case 0:r=0;a=Math.pow(2,8);for(b=
1;b!=a;)y=c&d,d>>=1,0==d&&(d=n,c=p(f++)),r|=(0<y?1:0)*b,b<<=1;q=w(r);break;case 1:r=0;a=Math.pow(2,16);for(b=1;b!=a;)y=c&d,d>>=1,0==d&&(d=n,c=p(f++)),r|=(0<y?1:0)*b,b<<=1;q=w(r);break;case 2:return""}k=h[3]=q;for(t.push(q);;){if(f>e)return"";r=0;a=Math.pow(2,l);for(b=1;b!=a;)y=c&d,d>>=1,0==d&&(d=n,c=p(f++)),r|=(0<y?1:0)*b,b<<=1;switch(q=r){case 0:r=0;a=Math.pow(2,8);for(b=1;b!=a;)y=c&d,d>>=1,0==d&&(d=n,c=p(f++)),r|=(0<y?1:0)*b,b<<=1;h[g++]=w(r);q=g-1;m--;break;case 1:r=0;a=Math.pow(2,16);for(b=1;b!=
a;)y=c&d,d>>=1,0==d&&(d=n,c=p(f++)),r|=(0<y?1:0)*b,b<<=1;h[g++]=w(r);q=g-1;m--;break;case 2:return t.join("")}0==m&&(m=Math.pow(2,l),l++);if(h[q])q=h[q];else if(q===g)q=k+k.charAt(0);else return null;t.push(q);h[g++]=k+q.charAt(0);m--;k=q;0==m&&(m=Math.pow(2,l),l++)}}};return l}();"function"===typeof define&&define.amd?define(function(){return A}):"undefined"!==typeof module&&null!=module?module.exports=A:"undefined"!==typeof angular&&null!=angular&&angular.module("LZString",[]).factory("LZString",
function(){return A});ncbi.sgLZString=A})();ncbi.sgAppsWithScrolling=[{ncbi_app:"entrez",ncbi_db:"gene",ncbi_report:"full_report"},{ncbi_app:"entrez",ncbi_db:"pmc"},{ncbi_app:"smartblast"},{ncbi_app:"primerblast"},function(){var A=ncbi.sg.getInstance();return!(!A._cachedVals.ncbi_app||!A._cachedVals.ncbi_app.value||"pmc"!=A._cachedVals.ncbi_app.value||document.getElementById("jr"))}];
ncbi.sgAppsWithOptimize=[{criteria:{ncbi_app:"labs_pubmed"},id:"GTM-TXKHXQQ"},{criteria:{ncbi_app:"gquery",ncbi_nwds:"yes"},id:"GTM-T6PWN9S"},{criteria:{ncbi_app:"entrez",ncbi_db:"pubmed"},id:"GTM-N2RVQX6"},{criteria:{ncbi_app:"pubmed_mobile",ncbi_db:"pubmed"},id:"GTM-TC6QRVD"}];
(function(){function A(a,b,c,d){var f={},e=ncbi.sg.pingCallbacks;a="undefined"!==typeof e[a]?e[a]:[];for(e=0;e<a.length;e++)ncbi.sg._urls.addDataToObj(f,a[e](b,c,d));for(var k in f){a:{b=ncbi.sg.reservedParams;for(c=0;c<b.length;c++)if(k==b[c]){b=!0;break a}b=!1}b&&(delete f[k],console.warn("You tried to add param '"+k+"' to ping data, but that parameter is reserved."))}return f}"undefined"===typeof ncbi&&(ncbi={});if(ncbi.sg)"undefined"!==typeof console&&console.warn&&console.warn("The logging JavaScript was added twice in the document. Please include it once.");
else{ncbi.sg=function(){};ncbi.sg.getInstance=function(){ncbi.sg._instance||(ncbi.sg._instance=new ncbi.sg);return ncbi.sg._instance};ncbi.sg._instance=null;ncbi.sg._version="67";(function(){var a=navigator.cookieEnabled?!0:!1;"undefined"!==typeof navigator.cookieEnabled||a||(document.cookie="testcookie",a=-1!==document.cookie.indexOf("testcookie")?!0:!1);ncbi.sg.isCookieEnabled=a;ncbi.sg.hasPingedCookieOverflow=!1;ncbi.sg.isClickingEnabled="undefined"===typeof __ncbi_sg_isClickingEnabled?!0:!!__ncbi_sg_isClickingEnabled;
ncbi.sg.calcXY="undefined"===typeof __ncbi_sg_calcXY?!0:!!__ncbi_sg_calcXY;a="undefined"===typeof __ncbi_sg_gaMode?null:__ncbi_sg_gaMode;ncbi.sg.gaID="dev"==a?"UA-68648221-2":"clinicaltrials"==a?"UA-68648221-4":"UA-68648221-3";var a={},b;for(b in window){var c=b.match(/^__ncbi_sg_pingCallbacks_([A-Za-z]+)_(.+)$/);if(c&&"undefined"!==typeof c[1]){var c=c[1],d=window[b];a[c]=a[c]||[];a[c].push(d)}}ncbi.sg.pingCallbacks=a})();ncbi.sg.appLogIgnore=["ncbi_sessionid","ncbi_clickdisabled"];ncbi.sg.reservedParams=
"jsevent sgSource sgVersion hasScrolled ncbi_phid ncbi_timeonpage ncbi_timesinceload ncbi_timesincenavstart".split(" ");ncbi.sg.maxCookieSize=4E3;ncbi.sg.prototype={init:function(){this.isProcessRunning=!0;this._setNextParamKeys();this._setScrollingEnabled();if(this._cachedVals.ncbi_db&&"pubmed"==this._cachedVals.ncbi_db.value.toLowerCase()&&this._cachedVals.ncbi_report&&"abstract"==this._cachedVals.ncbi_report.value.toLowerCase()&&this._cachedVals.ncbi_resultcount&&"1"==this._cachedVals.ncbi_resultcount.value.toLowerCase()||
this._cachedVals.ncbi_db&&"pmc"==this._cachedVals.ncbi_db.value.toLowerCase()&&this._cachedVals.ncbi_report&&"record"==this._cachedVals.ncbi_report.value.toLowerCase()&&this._cachedVals.ncbi_type&&"fulltext"==this._cachedVals.ncbi_type.value.toLowerCase())ncbi.sg.isHoverEnabled=!0;this._setUpPathParts();this._addOnScrollListeners();var a=this;this._sidPromise.then(function(b){a._setUpCustomProps();a._send("init");a._scheduleDOMReadyPing();a._sendPrev();a._addPrintPing()});ncbi.sg.isScrollingEnabled&&
this._setBeforeScrollDetails();this._clearOldCookies()},_vals:{},_cachedVals:{},_hasInitRun:!1,_readyPinged:!1,_linkObjs:[],_pathParts:{part1:"",part2:"",part3:"",part4:""},_nextParams:"ancestorClassName ancestorId ncbi_app ncbi_db ncbi_pdid ncbi_pcid ncbi_report ncbi_format ncbi_pagesize ncbi_sortorder ncbi_term ncbi_pageno ncbi_pingaction ncbi_resultcount ncbi_op ncbi_uidlist ncbi_filter ncbi_stat ncbi_hitstat prev_phid ncbi_phid pagename server sitesect1 sitesect2 subsect2 subsect3 subsect4 heir1 screenwidth screenheight screenavailwidth screenavailheight canscroll_x canscroll_y scrollwidth scrollheight colordepth ncbi_timeonpage ncbi_timesinceload ncbi_timesincenavstart ncbi_onloadtime sgsource sgversion jsevent eventid iscontextmenu evt_coor_x evt_coor_y link_class link_href link_id link_text browserwidth browserheight jsperf_basepage jsperf_connect jsperf_dns jsperf_frontend jsperf_navtype jsperf_redirectcount jsperf_ttfb searchdb searchtext".split(" "),
_scheduleDOMReadyPing:function(){var a=this,b=function(){var a={},b=jQuery.ui.jig._foundWidgets,c;for(c in b)a["jigWidget_"+c]=b[c];b="undefined"!==typeof jQuery&&"undefined"!==typeof jQuery.ui&&"undefined"!==typeof jQuery.ui.jig?"undefined"!==typeof jQuery.ui.jig.version&&jQuery.ui.jig.version?jQuery.ui.jig.version:"unknown":"unknown";a.jigVersion=b;return a},c=function(a){var b=ncbi.sg.getInstance();b.storeAllHeadings();for(var c=b.getVisibleHeadingIDs(),d=[],f=0;f<c.length;f++){var e=c[f];e&&d.push(encodeURIComponent(e))}for(var b=
b.getHiddenHeadingIDs(),k=[],f=0;f<b.length;f++)(e=b[f])&&k.push(encodeURIComponent(e));a["visible.headingIDs"]=d.join(",");a["numVisible.headingIDs"]=c.length;a["hidden.headingIDs"]=k.join(",");a["numHidden.headingIDs"]=b.length},d=function(){if(!a._readyPinged){var f={};if("undefined"!==typeof jQuery&&"undefined"!==typeof jQuery.ui&&"undefined"!==typeof jQuery.ui.jig&&"undefined"!==typeof jQuery.ui.jig.scanned)if(jQuery.ui.jig.scanned)f=b(),f.jsevent="domready",ncbi.sg.isScrollingEnabled&&c(f),
ncbi.sg._ping(f),a._readyPinged=!0;else{if("undefined"!==typeof jQuery.ui.jig.scan&&jQuery.ui.jig.scan){var e=jQuery.ui.jig.scan;jQuery.ui.jig.scan=function(){var a=e.apply(this,arguments);d();return a}}}else f.jigVersion="nojig",f.jsevent="domready",ncbi.sg.isScrollingEnabled&&c(f),ncbi.sg._ping(f),a._readyPinged=!0}};if(document.addEventListener){var f=function(a){document.removeEventListener("DOMContentLoaded",f,!1);d()};document.addEventListener("DOMContentLoaded",f)}else if(document.attachEvent){var e=
function(a){"complete"===document.readyState&&(document.detachEvent("onreadystatechange",e),d())};document.attachEvent("onreadystatechange",e)}},_setScrollingEnabled:function(){if("undefined"!==typeof ncbi_isScrollingEnabled)ncbi.sg.isScrollingEnabled=!!ncbi_isScrollingEnabled;else try{ncbi.sg.isScrollingEnabled=!1;var a=ncbi.sgAppsWithScrolling;if("undefined"!==typeof a)for(var b=0;b<a.length;b++){var c=!0;if("function"===typeof a[b])c=a[b]();else{var d=a[b],f;for(f in d)if(!this._cachedVals[f]||
this._cachedVals[f].value.toLowerCase()!=d[f]){c=!1;break}}if(c){ncbi.sg.isScrollingEnabled=!0;break}}}catch(G){ncbi.sg.getInstance().noteEventData("jserror",{jserror:G.toString(),SELF_URL:window.location.href},["ncbi_sessionid","ncbi_phid"])}},_setUpMetaTagValues:function(){for(var a=document.getElementsByTagName("meta"),b=0;b<a.length;b++){var c=a[b].name;0!==c.indexOf("ncbi_")&&0!==c.indexOf("log_")||this.addEntry(c,a[b].content,a[b].dataset&&a[b].dataset.ignoreLimit?!0:!1)}},_setUpCachedMetaTagValues:function(a){for(var b=
0;b<a.length;b++){var c=this._cachedVals[a[b]];c&&this.addEntry(a[b],c.value)}},cachedNames:"ncbi_app ncbi_db ncbi_pcid ncbi_pdid ncbi_phid ncbi_sessionid ncbi_uidlist".split(" "),ignoreLengthRestrictions:["jserror","jserrorlocation"],addEntry:function(a,b,c){void 0!==b&&0!==b.length&&(100<b.length&&!c&&-1===this.ignoreLengthRestrictions.indexOf(a)&&(b=b.substr(0,100)),this._cachedVals[a]={sProp:a,value:b})},getVal:function(a){return"undefined"!==typeof this._cachedVals[a]&&this._cachedVals[a]&&"undefined"!==
typeof this._cachedVals[a].value?this._cachedVals[a].value:null},removeAllEntries:function(){for(var a={},b=this.cachedNames.length,c=0;c<b;c++){var d=this.cachedNames[c],f=this._cachedVals[d];f&&(a[d]=f)}this._cachedVals=a;for(var e in this._pathParts)this._pathParts[e]=""},_setUpCustomProps:function(){var a=this._pathParts.part1,b=0<this._pathParts.part2.length?":"+this._pathParts.part2:"",c=0<this._pathParts.part3.length?":"+this._pathParts.part3:"",d=0<this._pathParts.part4.length?":"+this._pathParts.part4:
"",a={pagename:a+b+c+d,server:window.location.hostname,sitesect2:a+b,subsect3:a+b+c,subsect4:a+b+c+d,heir1:(a+b+c+d).replace(/:/g,"|")},f;for(f in a)this.addEntry(f,a[f]);this._staticPageCheck();this._browserConfigurationSettings();this._hashCheck()},_staticPageCheck:function(){this._cachedVals.ncbi_app&&0<this._cachedVals.ncbi_app.value.length||this.addEntry("ncbi_app","static");this._cachedVals.ncbi_pdid&&0<this._cachedVals.ncbi_pdid.value.length||this.addEntry("ncbi_pdid","unknown")},_getSessionId:function(){if(this._cachedVals.ncbi_sessionid&&
0<this._cachedVals.ncbi_sessionid.value.length)return this._cachedVals.ncbi_sessionid&&this._cachedVals.ncbi_sessionid.value;if(this._cachedVals.ncbi_sid&&0<this._cachedVals.ncbi_sid.value.length)return this._cachedVals.ncbi_sid&&this._cachedVals.ncbi_sid.value;var a="",b=this.getCookie("ncbi_sid");0<b.length&&(a=b);0===a.length&&(b=this.getCookie("WebCubbyUser")||this.getCookie("WebEnv"),0<b.length&&(b=unescape(b).split("@"),1<b.length&&(a=b[b.length-1])));0===a.length&&(a=null);return a},_createSIDAndPHID:function(){var a=
this._getSessionId()||"UNK_SESSION";this.addEntry("ncbi_sessionid",a);this._getOrCreatePHID()},_sessionIdCheck:function(){var a=this;if("undefined"===typeof Promise){var b=function(){a._createSIDAndPHID();a._prevHitCheck()};b.prototype.then=function(a){a()}}else b=Promise;a._sidPromise=new b(function(b,d){var c=a._getSessionId()||"UNK_SESSION";c&&"UNK_SESSION"!=c?(a.addEntry("ncbi_sessionid",c),a._prevHitCheck(),b()):a.makeSessionidRequest(function(){a.addEntry("ncbi_sessionid",a._getSessionId()||
"UNK_SESSION");a._prevHitCheck();b()},function(){a.addEntry("ncbi_sessionid","UNK_SESSION");a._prevHitCheck();b()})})},_isLoggedIn:function(){var a=this.getCookie("WebCubbyUser");return a?-1!==a.search(/logged-in=true/):!1},_isInnerLoginFrame:function(){return l&&"account"==l&&e&&("login-page"==e||"SigninPage"==e)?!0:!1},_isOuterLoginFrame:function(){for(var a=document.getElementsByTagName("meta"),b=!1,c=!1,d=0;d<a.length;d++){var f=a[d];"ncbi_app"==f.getAttribute("name")&&"account"==f.getAttribute("content")&&
(b=!0);"ncbi_pdid"==f.getAttribute("name")&&"login-page"==f.getAttribute("content")&&(c=!0)}return b&&c},_isLoginPage:function(){return this._isInnerLoginFrame()||this._isOuterLoginFrame()},getBrowserWidthHeight:function(){var a=this.getViewportWidth(),b=this.getViewportHeight();return{width:a,height:b}},_browserConfigurationSettings:function(){if(ncbi.sg.calcXY){var a=this.getBrowserWidthHeight();this.addEntry("browserwidth",a.width);this.addEntry("browserheight",a.height);this.addEntry("screenwidth",
screen.width);this.addEntry("screenheight",screen.height);this.addEntry("screenavailwidth",screen.availWidth);this.addEntry("screenavailheight",screen.availHeight);if(document&&document.body){var b=document.body.scrollWidth,c=document.body.scrollHeight,d=c>a.height?"true":"false";this.addEntry("canscroll_x",b>a.width?"true":"false");this.addEntry("canscroll_y",d);this.addEntry("scrollwidth",b);this.addEntry("scrollheight",c)}}screen.colorDepth?this.addEntry("colorDepth",screen.colorDepth):screen.pixelDepth&&
this.addEntry("colorDepth",screen.pixelDepth)},_hashCheck:function(){var a=window.location.hash;a&&(a=a.replace("#",""),this.addEntry("urlhash",a));(a=window.location.search.match(/[?&]campaign=([^&]*)/))&&this.addEntry("campaign",a[1])},_createPHID:function(){var a=this._cachedVals.ncbi_sessionid.value,b=a.substr(0,15)+"9"+(new Date).getTime().toString(),c=a.length,b=b+a.substr(c-(32-b.length),c),a={value:b};this.addEntry("ncbi_phid",b);return a},_getOrCreatePHID:function(){var a=this._cachedVals.ncbi_phid;
a&&a.value&&0!==a.value.length||(a=this._createPHID());return a},currentPageHitId:null,currentPHIDMatchesPrev:!1,_prevHitCheck:function(){var a=this.getCookie("ncbi_prevPHID"),b=this._cachedVals.ncbi_phid;0<a.length&&this.addEntry("prev_phid",a);b&&b.value&&0!==b.value.length||(b=this._createPHID());b.value==a&&(this.currentPHIDMatchesPrev=!0);this.currentPageHitId=b.value;this.setCookie("ncbi_prevPHID",b.value)},_setUpPathParts:function(){var a=this._cachedVals.ncbi_app,b=this._cachedVals.ncbi_db,
c=this._cachedVals.ncbi_pdid,d=this._cachedVals.ncbi_pcid;this._pathParts.part1=void 0!==a?a.value:"NONE";this._pathParts.part2=void 0!==b?b.value:"NONE";this._pathParts.part3=void 0!==c?c.value:"NONE";this._pathParts.part4=void 0!==d?d.value:"NONE"},getPerfStats:function(){var a=window.performance;if(!a)return{};var b=a.timing;if(b)b={dns:b.domainLookupEnd-b.domainLookupStart,connect:b.connectEnd-b.connectStart,ttfb:b.responseStart-b.connectEnd,basePage:b.responseEnd-b.responseStart,frontEnd:b.loadEventStart-
b.responseEnd};else return{};if(a=a.navigation)b.navType=a.type,b.redirectCount=a.redirectCount;return b},setPerfStats:function(a,b){var c=this.getPerfStats(),d;for(d in c){var f=c[d];if(0<=f){var e="jsperf_"+d;b?a[e]=f:a.push(e+"="+f)}}},getExtraRenderStats:function(){var a={SELF_URL:encodeURIComponent(window.location.href)};"undefined"!==typeof document&&"undefined"!==typeof document.referrer&&(a.HTTP_REFERER=encodeURIComponent(document.referrer));return a},setExtraRenderStats:function(a){var b=
this.getExtraRenderStats(),c;for(c in b)a.push(c+"="+b[c])},_addCachedVals:function(a){for(var b in this._cachedVals)-1===ncbi.sg.appLogIgnore.indexOf(b)&&a.push(b+"="+encodeURIComponent(this._cachedVals[b].value))},_addCachedValsToString:function(a){for(var b in this._cachedVals)-1===ncbi.sg.appLogIgnore.indexOf(b)&&(a=ncbi.sg._urls.addAttrToStr(b,encodeURIComponent(this._cachedVals[b].value),a));return a},_send:function(a,b,c){if("undefined"===typeof c||null===c)c=!0;var d=[];"init"===a?(d.push("jsevent=render"),
ncbi.sg.renderTime=new Date,"undefined"!==typeof ncbi_startTime&&(d.push("jsrendertime="+(ncbi.sg.renderTime-ncbi_startTime)),ncbi.sg.loadTime&&d.push("jsloadtime="+(ncbi.sg.loadTime-ncbi_startTime))),this.setPerfStats(d),this.setExtraRenderStats(d),(a=ncbi.sg.getTimeSinceNavStart())&&d.push("ncbi_timesincenavstart="+a),d.push("cookieenabled="+(ncbi.sg.isCookieEnabled?"true":"false"))):"clicknext"!==a&&"searchnext"!==a&&"unloadnext"!==a&&this._addCachedVals(d);d=d.join("&");this._sendAl(d,b,!0,c);
this._hasInitRun=!0;var f=this;setTimeout(function(){f.isProcessRunning=!1;f.runSGProcess()},300)},send:function(a,b){this._send(a,b,!1)},_sendPrev:function(){var a=ncbi.sg.getInstance(),b=a.getNext("clicknext");b&&(a.currentPHIDMatchesPrev||ncbi.sg._ping(b),a._setNext("clicknext",""));if(b=a.getNext("prevsearch"))a.currentPHIDMatchesPrev||ncbi.sg._ping(b),a._setNext("prevsearch","");if(b=a.getNext("unloadnext"))a.currentPHIDMatchesPrev||ncbi.sg._ping(b),a._setNext("unloadnext","")},_isGADirectnav:function(){return"true"==
this.getCookie("ncbi_is_ga")},_setGACookie:function(){ncbi.sg.ga_track?this.setCookie("ncbi_is_ga","true"):this.setCookie("ncbi_is_ga","false")},_unsetGACookie:function(){this.setCookie("ncbi_is_ga","")},getOptimizeId:function(){for(var a=0;a<ncbi.sgAppsWithOptimize.length;a++){var b=ncbi.sgAppsWithOptimize[a],c=!0,d;for(d in b.criteria)if(this.getVal(d)!==b.criteria[d]){c=!1;break}if(c)return b.id}return null},_getCachedValsData:function(){var a={},b;for(b in this._cachedVals)-1===ncbi.sg.appLogIgnore.indexOf(b)&&
(a[b]=encodeURIComponent(this._cachedVals[b].value));return a},_sendAl:function(a,b,c,d,f){function e(){reqURL=ncbi.sg.getStatUrl(a);l.makeRequest(reqURL,function(){"function"===typeof b&&b()},c)}if("undefined"===typeof d||null===d)d=!0;var k=ncbi.sg._urls.getAttrFromStr("jsevent",a),h=this._getCachedValsData();f=A(k,ncbi.sg._urls.getDataObj(a),f,"stat");a.match(/jsevent=(search|click|unload)next/i)||(a=ncbi.sg._urls.addDataToStr(h,a));if(a.match(/jsevent=search/i)&&!a.match(/jsevent=searchnext/i)){for(var h=
ncbi.sg.addTimeonpageToAr([]),g=0;g<h.length;g++)a+="&"+h[g];a.match(/jsevent=searchnext/i)||(a+="&eventid="+ncbi.sg.getEventId());h=a.replace(/jsevent=search(next)?/i,"jsevent=searchnext");this._storeNext("prevsearch",h,null,d)}else if(a.match(/jsevent=click/i)&&!a.match(/jsevent=clicknext/i)){h=ncbi.sg.addTimeonpageToAr([]);for(g=0;g<h.length;g++)a+="&"+h[g];a+="&eventid="+ncbi.sg.getEventId();h=a.replace(/jsevent=click/i,"jsevent=clicknext");this._storeNext("clicknext",h,null,d)}else if(a.match(/jsevent=unload/i)&&
!a.match(/jsevent=unloadnext/i)){h=ncbi.sg.addTimeonpageToAr([]);for(g=0;g<h.length;g++)a+="&"+h[g];a+="&eventid="+ncbi.sg.getEventId();h=a.replace(/jsevent=unload/i,"jsevent=unloadnext");this._storeNext("unloadnext",h,null,d)}a+="&sgVersion="+ncbi.sg._version;-1===a.indexOf("sgSource")&&(a=this._setSgSource(a,d));a=ncbi.sg._urls.addDataToStr(f,a);var m=this._getCookieSize();!ncbi.sg.hasPingedCookieOverflow&&"cookieoverflow"!=k&&m>ncbi.sg.maxCookieSize&&(ncbi.sg.hasPingedCookieOverflow=!0,setTimeout(function(){ncbi.sg._ping({jsevent:"cookieoverflow",
cookieSize:m},!0,"cookieoverflow",[],!0)},0));a+="&cookieSize="+m;var l=this;this._sidPromise.then(function(b){a=l._addCachedValsToString(a);e()})},makeSessionidRequest:function(a,b){var c=document.createElement("iframe");url="undefined"!==typeof ncbi_signinUrl?ncbi_signinUrl:"/portal/signin.fcgi?cmd=Nop";c.style.display="none";c.style.width="1px";c.style.height="1px";c.onload=function(b){a();document.body.removeChild(c)};c.onerror=function(a){console.info("onerror fired");console.info(a);b();document.body.removeChild(c)};
c.setAttribute("src",url);document.body.appendChild(c);setTimeout(b,1E3)},makeRequest:function(a,b,c){"undefined"!==typeof ncbi_pingWithImage&&ncbi_pingWithImage?this.makeImgRequest(reqURL,function(){"function"===typeof callbackFnc&&callbackFnc()},c):this.makeAjaxCall(reqURL,function(){"function"===typeof callbackFnc&&callbackFnc()},c);this._pushPingFired(a)},sendAl:function(a,b,c){this._sendAl(a,b,c,!1)},_processingQueue:[],isProcessRunning:!1,addSGProcess:function(a){this._processingQueue.push(a)},
getSGProcess:function(a){return this._processingQueue.shift(a)},runSGProcess:function(){if(this.isProcessRunning||0===this._processingQueue.length||!this._hasInitRun)return!1;this.isProcessRunning=!0;this.removeAllEntries();var a=this.getSGProcess();this._setUpCachedMetaTagValues(a.metadata);this.addEntry("jsevent",a.eventName);for(var b in a.props)this.addEntry(b,a.props[b]);this._send(a.eventName,a.callbackFnc);var c=this;setTimeout(function(){c.isProcessRunning=!1;c.runSGProcess()},300)},noteEventData:function(a,
b,c,d){this._sidPromise.then(function(f){ncbi.sg._ping({jsevent:a,props:b,metadata:c,callback:d},!0,a,{},!0)})},_setCookie:function(a,b,c,d,f,e){f&&(b=""==b?"":ncbi.sgLZString.compressToBase64(b));if(window.sessionStorage)try{sessionStorage.setItem(a,b)}catch(H){}d&&(d=(d=e?e:"undefined"!==typeof __ncbi_sgCookieDomain?__ncbi_sgCookieDomain:".ncbi.nlm.nih.gov")?"; domain="+escape(d):"",document.cookie=a+"="+b+(null===c||0===c?"":"; expires="+c)+d+"; path=/")},setCookie:function(a,b,c,d,f,e){if(0===
c)c=0;else{var h=new Date;null!==c?(h.setDate(h.getDate()+c),c=h.toGMTString()):c=null}return this._setCookie(a,b,c,d,f,e)},_setSgSource:function(a,b){return a+("&sgSource="+(b?"native":"api"))},_decodeStarNextObj:function(a){var b={};a=a.split(";");for(var c=0;c<a.length;c++){var d=a[c].split(":");2>d.length||(b[d[0]]=d[1])}return b},_encodeStarNextObj:function(a){var b="",c;for(c in a)b+=c+":"+a[c]+";";return b.replace(/;$/,"")},_addStarNextData:function(a,b,c){a=this._decodeStarNextObj(a);a[c]=
b;return this._encodeStarNextObj(a)},_setNext:function(a,b,c,d){d=this.getCookie("starnext",!0);b=this._addStarNextData(d,b,a);this.setCookie("starnext",b,c,!0,!0)},_clearOldCookies:function(){for(var a=["clicknext","unloadnext","prevsearch"],b=["clicknext","unloadnext","prevsearch","s_sess"],c=0;c<b.length;c++){var d=b[c];this.getCookie(d);-1!==document.cookie.search(d+"=")&&(this._setCookie(d,"","Thu, 01 Jan 1970 00:00:01 GMT",!0,!0),this._setCookie(d,"","Thu, 01 Jan 1970 00:00:01 GMT",!0,!0,document.domain),
-1!==a.indexOf(d)&&this._setCookie(d,"","Thu, 01 Jan 1970 00:00:01 GMT",!0,!0,".nih.gov"))}},_getNextParamKey:function(a){var b=this._nextParamKeys[a.toLowerCase()];return void 0!==b?b.toString():a},_getNextParamName:function(a){return this._nextParams[parseInt(a)]||a},_setNextParamKeys:function(){this._nextParamKeys={};for(var a=this._nextParams,b=0;b<a.length;b++)this._nextParamKeys[a[b]]=b},_replaceKeysInObj:function(a,b){var c={},d;for(d in a){var f=b.call(this,d);c[f]=a[d]}return c},_compressNext:function(a){a=
ncbi.sg._urls.getDataObj(a);a=this._replaceKeysInObj(a,this._getNextParamKey);return ncbi.sg._urls.getDataStr(a)},_decompressNext:function(a){a=ncbi.sg._urls.getDataObj(a);a=this._replaceKeysInObj(a,this._getNextParamName);return ncbi.sg._urls.getDataStr(a)},_storeNext:function(a,b,c,d){if("undefined"===typeof d||null===d)d=!0;b=this._setSgSource(b,d);b=this._compressNext(b);this._setNext(a,b,c,d);this.setCookie("ncbi_prevPHID",this.currentPageHitId)},_getCookieSize:function(){return document.cookie.length},
getNext:function(a){var b=this.getCookie("starnext",!0);return(a=this._decodeStarNextObj(b)[a])?this._decompressNext(a):""},getCookie:function(a,b){var c;if(0<document.cookie.length){var d=document.cookie.indexOf(a+"=");if(-1!==d)return d=d+a.length+1,c=document.cookie.indexOf(";",d),-1===c&&(c=document.cookie.length),c=document.cookie.substring(d,c),b?""==c?"":ncbi.sgLZString.decompressFromBase64(c):c}if(window.sessionStorage){try{c=sessionStorage.getItem(a)||""}catch(f){c=""}if(0<c.length)return b?
""==c?"":ncbi.sgLZString.decompressFromBase64(c):c}return""},getTransport:function(){var a=null;if(window.XMLHttpRequest)try{a=new XMLHttpRequest,this.getTransport=function(){return new XMLHttpRequest}}catch(b){a=null}if(window.ActiveXObject&&null===a)try{a=new ActiveXObject("Msxml2.XMLHTTP"),this.getTransport=function(){return new ActiveXObject("Msxml2.XMLHTTP")}}catch(b){try{a=new ActiveXObject("Microsoft.XMLHTTP"),this.getTransport=function(){return new ActiveXObject("Microsoft.XMLHTTP")}}catch(c){a=
!1}}null===a&&(this.getTransport=function(){return null});return this.getTransport()},_shouldStorePing:function(a){return-1!==a.search(/jsevent=(click|search|unload)next/)||(-1!==a.search("jsevent=render")||-1!==a.search("jsevent=domready")||-1!==a.search("jsevent=jserror"))&&-1===a.search("sgSource=api")},_pushPingFired:function(a){this._shouldStorePing(a)&&ncbi.sg.pingsFired.push(a)},_pushPingSucceeded:function(a){this._shouldStorePing(a)&&ncbi.sg.pingsSucceeded.push(a)},makeAjaxCall:function(a,
b,c){var d=this,f=this.getTransport();f._ncbi_skipOverride=!0;f.open("GET",a,c);c&&(f.onreadystatechange=function(){4===f.readyState&&(--ncbi.sg.outstandingPings,d._pushPingSucceeded(a),b(f))});ncbi.sg.lastPing=f;ncbi.sg.outstandingPings+=1;f.send(null);return f},makeImgRequest:function(a,b,c){var d=this,f=document.createElement("img");f.setAttribute("src",a);f.style.display="none";f.onload=function(){this.complete&&"undefined"!==typeof this.naturalWidth&&0!=this.naturalWidth?(d._pushPingSucceeded(a),
b()):console.warn("could not load stat img");--ncbi.sg.outstandingPings;document.body.removeChild(f)};ncbi.sg.outstandingPings+=1;document.body.appendChild(f)},scrollDetails:{maxScroll_x:0,maxScroll_y:0,currScroll_x:0,currScroll_y:0,hasScrolled:!1},scrollEventDetails:{xTenths:0,yTenths:0,xMax:0,yMax:0},_visibleHeadings:[],_hiddenHeadings:[],_getScrollXYPx:function(){return[window.pageXOffset||document.documentElement.scrollLeft||document.body.scrollLeft||0,window.pageYOffset||document.documentElement.scrollTop||
document.body.scrollTop||0]},_getScrollXY:function(){var a=this.getViewportHeight(),b=this.getViewportWidth(),c=document.body.scrollHeight,d=document.body.scrollWidth,f=this._getScrollXYPx();return{xRel:Math.round(f[0]/b*10)/10,yRel:Math.round(f[1]/a*10)/10,viewportHeight:a,viewportWidth:b,pageHeight:c,pageWidth:d}},_addOnScrollListeners:function(){var a=this,b=function(){ncbi.sg.isScrollingEnabled?(a._setScrollDetails(),a.scrollDetails.hasScrolled=!0,a._sidPromise.then(function(b){a._addScrollEvent()})):
(a._setScrollDetails(),a.scrollDetails.hasScrolled=!0);ncbi.sg.ga_track&&ncbi.sg.calcXY&&400<a.scrollDetails.maxScroll_y&&!ncbi.sg._hasLoggedGAScroll&&(ncbi.sg.getGA()("send","event","scroll"),ncbi.sg._hasLoggedGAScroll=!0)};window.addEventListener?window.addEventListener("scroll",b):window.attachEvent&&document.attachEvent("onscroll",b)},getViewportHeight:function(){return window.innerHeight?window.innerHeight:document.documentElement&&document.documentElement.clientHeight?document.documentElement.clientHeight:
null!==document.body?document.body.clientHeight:"NA"},getViewportWidth:function(){return window.innerWidth?window.innerWidth:document.documentElement&&document.documentElement.clientWidth?document.documentElement.clientWidth:null!==document.body?document.body.clientWidth:"NA"},_setScrollDetails:function(){ncbi.sg.calcXY&&(this.scrollDetails.currScroll_y=window.pageYOffset||document.documentElement.scrollTop||document.body.scrollTop||0,this.scrollDetails.currScroll_x=window.pageXOffset||document.documentElement.scrollLeft||
document.body.scrollLeft||0,this.getViewportWidth(),this.getViewportHeight(),this.scrollDetails.maxScroll_y<this.scrollDetails.currScroll_y&&(this.scrollDetails.maxScroll_y=this.scrollDetails.currScroll_y),this.scrollDetails.maxScroll_x<this.scrollDetails.currScroll_x&&(this.scrollDetails.maxScroll_x=this.scrollDetails.currScroll_x))},isVisible:function(a){var b=this.findEffectiveStyleProperty(a,"visibility");a=this._isDisplayed(a);return"hidden"!=b&&a},_isDisplayed:function(a){return"none"==this.findEffectiveStyleProperty(a,
"display")?!1:a.parentNode.style?this._isDisplayed(a.parentNode):!0},findEffectiveStyleProperty:function(a,b){var c=this.findEffectiveStyle(a)[b];return"inherit"==c&&a.parentNode.style?this.findEffectiveStyleProperty(a.parentNode,b):c},findEffectiveStyle:function(a){if(void 0!=a.style)return window.getComputedStyle?window.getComputedStyle(a,null):a.currentStyle?a.currentStyle:window.document.defaultView&&window.document.defaultView.getComputedStyle?window.document.defaultView.getComputedStyle(a,null):
null},findElementPos:function(a,b,c){var d=0,f=0;a.offsetLeft&&(d+=parseInt(a.offsetLeft));a.offsetTop&&(f+=parseInt(a.offsetTop));a.scrollTop&&0<a.scrollTop&&(f-=parseInt(a.scrollTop),c=!0);a.scrollLeft&&0<a.scrollLeft&&(d-=parseInt(a.scrollLeft),b=!0);if(a.offsetParent){b=this.findElementPos(a.offsetParent,b,c);if(-1==b)return-1;d+=b[0];f+=b[1]}else if(a.ownerDocument){var e=a.ownerDocument.defaultView;!e&&a.ownerDocument.parentWindow&&(e=a.ownerDocument.parentWindow);if(e){var h=void 0!==e.pageXOffset?
e.pageXOffset:(a.document.documentElement||a.document.body.parentNode||a.document.body).scrollLeft;a=void 0!==e.pageYOffset?e.pageYOffset:(a.document.documentElement||a.document.body.parentNode||a.document.body).scrollTop;!c&&a&&0<a&&(f-=parseInt(a));!b&&h&&0<h&&(d-=parseInt(h))}}return[d,f]},getJoinedData:function(a){var b=[],c;for(c in a)b.push(c+"="+encodeURIComponent(a[c]));return b.join("&")},addScrollHeadingData:function(a,b){var c=this.scrollEventDetails.headings;if(c){a["numHeadings."+this._scrollOrder+
".scrollInfo"]=c.length;for(var d=0;d<c.length;d++){var f=c[d];if(f.visible){var e={};f.innerText&&(e["innerText."+f.index+".headings."+this._scrollOrder+".scrollInfo"]=f.innerText);f.id&&(e["id."+f.index+".headings."+this._scrollOrder+".scrollInfo"]=f.id);e["tagName."+f.index+".headings."+this._scrollOrder+".scrollInfo"]=f.tagName;b=b?b:1800;this.getJoinedData(a).length+this.getJoinedData(e).length<b&&ncbi.sg._urls.addDataToObj(a,e)}}}return a},storeAllHeadings:function(){for(var a=[],b=[],c=document.getElementsByTagName("*"),
d=-1,f=0;f<c.length;f++){for(var e=c[f],h=!1,k=e.tagName.toLowerCase(),g=0;7>g;g++)k=="h"+g&&(h=!0);if(h){var d=d+1,g=this.findElementPos(e),h=g[1],g=g[0],m=e.offsetHeight,l=e.offsetWidth,n=this.getViewportHeight(),p=this.getViewportWidth(),q={},v=e.getAttribute("id")||e.id;v&&(q.id=v);if(v=(e.getAttribute("innerText")||e.innerText||e.getAttribute("textContent")||e.textContent||"").replace(/^\s+|\s+$/g,""))q.innerText=v.substring(0,50);q.index=d;q.tagName=k;k=!1;0<=h+m&&h<=n&&0<=g+l&&g<=p&&this.isVisible(e)&&
(k=!0);(q.visible=k)?a.push(q):b.push(q)}}this._visibleHeadings=a;this._hiddenHeadings=b},getVisibleHeadings:function(){return this._visibleHeadings},getHiddenHeadings:function(){return this._hiddenHeadings},getVisibleHeadingIDs:function(){for(var a=this.getVisibleHeadings(),b=[],c=0;c<a.length;c++)b.push(a[c].id);return b},getHiddenHeadingIDs:function(){for(var a=this.getHiddenHeadings(),b=[],c=0;c<a.length;c++)b.push(a[c].id);return b},_setBeforeScrollDetails:function(a){this._lastScroll=a?a:null;
if(ncbi.sg.calcXY){a=this._getScrollXY();var b=a.yRel;this.scrollEventDetails.xTenths=Math.round(10*a.xRel);this.scrollEventDetails.yTenths=Math.round(10*b);this.scrollEventDetails.xMax=Math.max(this.scrollEventDetails.xTenths,this.scrollEventDetails.xMax);this.scrollEventDetails.yMax=Math.max(this.scrollEventDetails.yTenths,this.scrollEventDetails.yMax)}this.storeAllHeadings();this.scrollEventDetails.headings=this.getVisibleHeadings()},getScrollDetails:function(a,b){if(!ncbi.sg.isScrollingEnabled)return ncbi.sg.calcXY?
(this._setScrollDetails(),this.scrollDetails):{};var c=this.scrollEventDetails;c.tstamp=(new Date).getTime();var d=this._getScrollXY(),e=null;if(b||!this._lastScroll||1E3<c.tstamp-this._lastScroll){this._scrollOrder=void 0!=this._scrollOrder?this._scrollOrder+1:0;if(ncbi.sg.calcXY)var h="yTenths."+this._scrollOrder+".scrollInfo",g="xTenths."+this._scrollOrder+".scrollInfo",k="maxXTenths."+this._scrollOrder+".scrollInfo",m="maxYTenths."+this._scrollOrder+".scrollInfo";e={};e["duration."+this._scrollOrder+
".scrollInfo"]=this._lastScroll?c.tstamp-this._lastScroll:new Date-ncbi.sg.loadTime;ncbi.sg.calcXY&&(e[g]=this.scrollEventDetails.xTenths,e[h]=this.scrollEventDetails.yTenths,e[k]=this.scrollEventDetails.xMax,e[m]=this.scrollEventDetails.yMax,e["viewportHeight."+this._scrollOrder+".scrollInfo"]=d.viewportHeight,e["viewportWidth."+this._scrollOrder+".scrollInfo"]=d.viewportWidth,e["maxPossibleScrollTenthsY."+this._scrollOrder+".scrollInfo"]=Math.round(10*(d.pageHeight/d.viewportHeight-1)),e["maxPossibleScrollTenthsX."+
this._scrollOrder+".scrollInfo"]=Math.round(10*(d.pageWidth/d.viewportWidth-1)));e=this.addScrollHeadingData(e,a)}this._setBeforeScrollDetails(c.tstamp);return e},getScrollDetailsAr:function(a,b){var c=[],d=this.getScrollDetails(a,b),e;for(e in d)c.push(e+"="+encodeURIComponent(d[e]));return c},addScrollDetailsAr:function(a,b,c){b=this.getScrollDetailsAr(b,c);for(c=0;c<b.length;c++)a.push(b[c])},addScrollDetails:function(a,b,c){b=this.getScrollDetails(b,c);for(var d in b)a[d]=b[d]},_addScrollEvent:function(){try{var a=
this.getScrollDetails();a&&(a.jsevent="scroll",ncbi.sg._ping(a))}catch(b){ncbi.sg.getInstance().noteEventData("jserror",{jserror:b.toString(),SELF_URL:window.location.href},["ncbi_sessionid","ncbi_phid"])}},_addPrintPing:function(){function a(){var a=document.createElement("style");a.type="text/css";var c=document.createElement("style");c.type="text/css";c.media="print";for(var e=["jsevent=print"],h=0;h<b.cachedNames.length;h++){var g=b.cachedNames[h],k=b._cachedVals[g];k&&"ncbi_sessionid"!==g&&e.push(g+
"="+encodeURIComponent(k.value))}e=".print-log { position:absolute;left:-10000px;top:auto;width:1px;height:1px;overflow:hidden; }.print-log li { list-style-image: url('"+ncbi.sg.getStatUrl(e.join("&"))+"'); }";c.styleSheet?(c.styleSheet.cssText=e,a.styleSheet.cssText=".print-log { position:absolute;left:-10000px;top:auto;width:1px;height:1px;overflow:hidden; }"):(c.appendChild(document.createTextNode(e)),a.appendChild(document.createTextNode(".print-log { position:absolute;left:-10000px;top:auto;width:1px;height:1px;overflow:hidden; }")));
e=document.getElementsByTagName("head")[0];e.appendChild(c);e.appendChild(a);a=document.createElement("ul");a.className="print-log";c=document.createElement("li");a.appendChild(c);document.body.appendChild(a)}var b=this;if("undefined"!==typeof jQuery)jQuery(a);else{var c=window.onload;window.onload=function(b){c&&c(b);a()}}},getMillisecondsSinceSunday:function(){var a=new Date,b=new Date;b.setDate(b.getDate()-b.getDay());b.setHours(0);b.setMinutes(0);b.setSeconds(0);b.setMilliseconds(0);return(a-
b).toString(36)},addLinkObjs:function(a){this._linkObjs.push(a)},isInLinkObjs:function(a){for(var b=this._linkObjs,c=0;c<b.length;c++)for(var d=b[c],e=0;e<d.length;e++)if(a==d[e])return!0;return!1}};ncbi.sg.lastPing=null;ncbi.sg.hasNotedErrorEvent=!1;ncbi.sg.getTimeSinceNavStart=function(){return"undefined"!==typeof performance&&"undefined"!==typeof performance.now?Math.round(performance.now()):null};ncbi.sg.getTimeonpageData=function(){var a={};"undefined"!==typeof ncbi_startTime&&(a.ncbi_timeonpage=
new Date-ncbi_startTime,"undefined"!==typeof ncbi_onloadTime&&ncbi_onloadTime&&(a.ncbi_onloadTime=ncbi_onloadTime-ncbi_startTime));return a};ncbi.sg.addTimeonpageDetails=function(a){var b=ncbi.sg.getTimeonpageData(),c;for(c in b)a[c]=b[c];return a};ncbi.sg.addTimeonpageToAr=function(a){var b=ncbi.sg.getTimeonpageData(),c;for(c in b)a.push(c+"="+b[c]);return a};ncbi.sg.getStatUrl=function(a){var b=window.location.port?":"+window.location.port:"";return"undefined"!==typeof __ncbi_stat_url?__ncbi_stat_url+
"?"+a:window.location.protocol+"//"+window.location.hostname+b+"/stat?"+a};(function(){function a(){ncbi.sg.getInstance()._sidPromise.then(function(a){if(0<n.length)for(;0<n.length;)c(n.pop());a={jsevent:"unload",ncbi_pingaction:"unload"};a=ncbi.sg.addTimeonpageDetails(a);a.eventid=ncbi.sg.getEventId();ncbi.sg.getInstance().setPerfStats(a,!0);t||ncbi.sg._ping(a);t=!0})}function b(a,b){for(var d=n.length-1;-1<=d;d--)if(n[d]===a){n.slice(d,1);break}c(a,null,b)}function c(a,b,c){-1===p.indexOf(a.tstamp)&&
(p.push(a.tstamp),q.push(a),d("click",a,b,!0,c))}function d(a,b,c,d,f){ncbi.sg.getInstance()._sidPromise.then(function(v){if("undefined"===typeof d||null===d)d=!0;var x="click"===a?"link":"elem",h=b.link,g=e(h)||"",k=b.evt,D=h.id||"",m=h.name||"",C=h.sid||"",l=h.href||"",n=h.innerText||h.textContent||"";50<n.length&&(n=n.substr(0,50));var p=h.getAttribute?h.getAttribute("ref")||h.ref||"":"",q=h.className&&h.className.replace?h.className.replace(/^\s?/,"").replace(/\s?$/,"").split(/\s/g).join(",")||
"":"";v=[];var t=[],u=h.parentNode;if(u)for(var r=0;6>r&&null!==u;r++)(parId=u.id)&&v.push(parId),(parClassName="string"===typeof u.className?u.className:"")&&(t=t.concat(parClassName.split(/\s/))),u=u.parentNode;r=ncbi.sg.getInstance();u=[];0<D.length&&u.push(x+"_id="+encodeURIComponent(D));0<m.length&&u.push(x+"_name="+encodeURIComponent(m));0<C.length&&u.push(x+"_sid="+encodeURIComponent(C));0<l.length&&u.push(x+"_href="+encodeURIComponent(l));0<n.length&&u.push(x+"_text="+encodeURIComponent(n));
0<q.length&&u.push(x+"_class="+encodeURIComponent(q));0<g.length&&u.push(x+"_section_name="+encodeURIComponent(g));ncbi.sg.calcXY&&(r=r.getBrowserWidthHeight(),null!==r.width&&u.push("browserwidth="+encodeURIComponent(r.width)),null!==r.height&&u.push("browserheight="+encodeURIComponent(r.height)));for(var E in k)r=k[E],void 0!==r&&u.push(E.toLowerCase()+"="+r.toString());"click"===a&&u.push("eventid="+encodeURIComponent(ncbi.sg.getEventId()));u.push("jsevent="+a);0<p.length&&u.push(p);if("undefined"!==
typeof jQuery&&(r=jQuery(h).attr("sg")))for(E=r.split(/\}\s*,\s*\{/),r=0;r<E.length;r++)k=E[r].match(/name\s*:\s*'(.+)',\s*selector\s*:\s*'(.+)'/),3===k.length&&(h="cust_"+k[1],k=jQuery(k[2]).val(),u.push(h+"="+encodeURIComponent(k)));if(c&&0<c.length)for(;0<c.length;)u.push(c.shift());0<v.length&&u.push("ancestorId="+v.join(","));0<t.length&&u.push("ancestorClassName="+t.join(",").replace(/\s+/g," ").replace(/(^\s|\s$)/g,""));ncbi.sg._ping(u,!0,null,null,d,f)})}function e(a){var b=a.dataset&&a.dataset.section;
if(b)return b;if(a=a.parentNode)for(;a&&a.dataset&&!(b=a.dataset.section);)a=a.parentNode;return b||null}function h(a){var b={};if(ncbi.sg.calcXY&&a)if(a.clientX||a.clientY){var c=ncbi.sg.getInstance()._getScrollXYPx();b.evt_coor_x=a.clientX+c[0];b.evt_coor_y=a.clientY+c[1]}else if(a.pageX||a.pageY)b.evt_coor_x=a.pageX,b.evt_coor_y=a.pageY;return b}function g(a,b,c,e,f){ncbi.sg.getInstance()._sidPromise.then(function(v){v={};var x,k;"string"===typeof b?(x=b,k=c):(v=h(b),x=c,k=e);if(k){var g=typeof k;
if("string"===g)k=[k];else if("object"===g&&!(k instanceof Array)){var g=[],D;for(D in k)g.push(D+"="+k[D]);k=g}}d(x,{link:a,evt:v},k,f)})}function k(a,b,c,d){ncbi.sg.getInstance()._sidPromise.then(function(e){e=[];"undefined"===typeof b&&(b=!0);if("object"!==typeof a||a instanceof Array)"string"===typeof a?e.push(a):e=a;else for(var f in a)e.push(f+"="+encodeURIComponent(a[f]));f=ncbi.sg.getInstance().currentPageHitId||"";var v=null;"undefined"!==typeof ncbi.sg.loadTime&&(v=new Date-ncbi.sg.loadTime);
var h=e.join("&");-1!==h.indexOf("jsevent=clicknext")||-1!==h.indexOf("jsevent=searchnext")||-1!==h.indexOf("jsevent=unloadnext")?(0<f.length&&e.push("next_phid="+encodeURIComponent(f)),null!==v&&e.push("next_ncbi_timesinceload="+v)):(0<f.length&&e.push("ncbi_phid="+encodeURIComponent(f)),null!==v&&e.push("ncbi_timesinceload="+v));(f=ncbi.sg.getTimeSinceNavStart())&&e.push("ncbi_timesincenavstart="+f);ncbi.sg.getInstance()._sendAl(e.join("&"),null,b,c,d)})}var m=ncbi.sg.getInstance();m._setUpMetaTagValues();
m._sessionIdCheck();var l=window.onerror;window.onerror=function(a,b,c){if(!ncbi.sg.hasNotedErrorEvent&&(ncbi.sg.getInstance().noteEventData("jserror",{jserror:a,jserrorlocation:b,jserrorline:c,SELF_URL:window.location.href},["ncbi_sessionid","ncbi_phid"]),ncbi.sg.hasNotedErrorEvent=!0,"function"===typeof l))return l(a,b,c)};ncbi.sg._currentEventId=1;ncbi.sg.getEventId=function(){return ncbi.sg._currentEventId++};var n=[],p=[],q=[],t=!1;ncbi.sg.sendElementEvent=function(a,b,c){d(a,b,c,!1)};ncbi.sg.clickTimers=
[];ncbi.sg.getGA=function(){function a(a){var b=a.GoogleAnalyticsObject;return b?a[b]:null}var b;return(b=a(window))?b:(b=a(window.top))?b:null};ncbi.sg.sendGAEvent=function(a,b,c){ncbi.sg.getGA()("send","event",a,b,c);ncbi.sg.gaPingsFired.push({event:a,action:b,label:c})};setClickEvent=function(){function c(b){a()}function d(a){a=a.target;var b=a.dataset&&a.dataset.ncbiSgSearch;if(b){var c={},d=null;tagNames=["input","select"];for(var e=0;e<tagNames.length;e++)for(var f=tagNames[e],h=a.getElementsByTagName(f),
v=0;v<h.length;v++){var k=h[v];if(!k.type||"submit"!=k.type&&"password"!=k.type&&"reset"!=k.type){var g=k,x=f,k=g.dataset&&g.dataset.ncbiSgSearchTerm,C=g.name||g.id;if(C){if("input"==x){var l;c:{l=C;type=g.type;if("text"==type||"hidden"==type||"file"==type||"image"==type||"button"==type)g=g.value||"";else if("checkbox"==type)g=g.checked?"on":"off";else if("radio"==type)if(g.checked)g=g.value||"";else{l=null;break c}else{l=null;break c}l={key:l,val:g}}}else if("select"==x)c:{l=C;g=g.getElementsByTagName("option");
for(x=0;x<g.length;x++){var m=g[x];if(m.selected){l={key:l,val:m.value||"NONE"};break c}}l=null}k=l?{name:C,key:l.key,val:l.val,isSearchTerm:k}:null}else k=null;k&&(c["search_"+k.key]=k.val,k.isSearchTerm&&(d=k.val))}}c.search_form_name=b;c.search_term=d||"NONE";c.jsevent="search";a=c}else a=null;a&&(ncbi.sg._ping(a),ncbi.sg.sendGAEvent("Search",a.search_form_name,a.search_term))}var f=ncbi.sg.getInstance(),k=function(a){return(a="undefined"!==typeof a.parentNode?a.parentNode:null)?m(a)?a:k(a):!1},
g=function(a){var b=a.target||a.srcElement;if("undefined"==typeof b||null==b)return null;3==b.nodeType&&(b=a.target.parentNode);m(b)||(b=k(b));return b},m=function(a){var b="undefined"!==typeof a.tagName?a.tagName.toLowerCase():null,c,d=!1;"undefined"!==typeof jQuery?c=jQuery(a).is("button, input[type=button], input[type=submit], input[type=reset]"):"input"===b?(c=a.type,c="button"==c||"submit"==c||"reset"==c):c="button"===b?!0:!1;c||(d="a"==b||"area"==b);return d?"link":c?"button":ncbi.sg.getInstance().isInLinkObjs(a)?
"linkObjs":null},n=function(a,b){var c=null;if("sciencv"==f.getVal("ncbi_app")&&"sciencv-splash"==f.getVal("ncbi_pdid")){if(a.href&&-1!==a.href.search(/\/account\/nih-sciencv\/\?back_url=/))var d="Big Green Button";else a.getAttribute("id")&&"sign_in"==a.getAttribute("id")&&(d="Standard Upper Right Link");c={event:"click",category:"Login Route",action:"1 - Login Link Click",label:d}}else if("account"==f.getVal("ncbi_app")&&("login-page"==f.getVal("ncbi_pdid")||"SigninPage"==f.getVal("ncbi_pdid"))){var h=
a.getAttribute("name");"partner_signin"==h?d=a.getAttribute("authid"):"signinBtn"==h&&(d="NCBI");d&&(f.setCookie("sg_logging_in","yes",0),c={event:"click",category:"Login Route",action:"3 - Click Login Option",label:d,cd5:d})}if(!c){var c="",d=a.dataset&&a.dataset.gaLabel||null,h=a.getAttribute("ref")||a.ref||null,g=a.href;d?c=d:(h&&(c=h),g&&(c&&(c+=" "),c+=g));c||(c="NONE");c={event:"click",category:e(a)||"Link Click",action:a.dataset&&a.dataset.gaAction||null||a.innerText||a.textContent||null||
"NONE",label:c};d=A("click",c,b,"ga");ncbi.sg._urls.addDataToObj(c,d)}return c},l=function(a,c,d,f,g){ncbi.sg.getInstance()._sidPromise.then(function(d){if((!f||"click"!=f||!a.which||3!=a.which)&&c&&null!=m(c)&&(d=h(a),d.iscontextmenu="contextmenu"==f?"true":"false",d={evt:d,link:c,tstamp:(new Date).getTime(),floodTstamp:(new Date).getTime()},e(c),b(d,a),ncbi.sg.clickTimers&&window.clearTimeout(ncbi.sg.clickTimers),ncbi.sg.clickTimers=window.setTimeout(function(){ncbi.sg.clickTimers=null},300),ncbi.sg.ga_track&&
"contextmenu"!=f)){d=n(c,a);var g=ncbi.sg.getGA();g&&(d.cd5?g("send","event",d.category,d.action,d.label,{dimension5:d.cd5}):g("send","event",d.category,d.action,d.label));ncbi.sg.gaPingsFired.push(d)}})};window.addEventListener?(window.addEventListener("click",function(a){l(a,g(a),[],"click")}),window.addEventListener("contextmenu",function(a){l(a,g(a),[],"contextmenu")},!1),window.addEventListener("beforeunload",c),window.addEventListener("submit",d)):window.attachEvent&&(document.attachEvent("onclick",
function(a){l(a,g(a),[],"click")}),document.attachEvent("oncontextmenu",function(a){l(a,g(a),[],"contextmenu")},!1),document.attachEvent("onbeforeunload",c),document.attachEvent("onsubmit",d));if(f._isOuterLoginFrame()){var r=function(a){if(a.contentWindow){var b=a.contentWindow;a=a.contentDocument||a.contentWindow.document;b.addEventListener?(b.addEventListener("click",function(a){l(a,g(a),[],"click")}),b.addEventListener("contextmenu",function(a){l(a,g(a),[],"contextmenu")},!1)):b.attachEvent&&
(a.attachEvent("onclick",function(a){l(a,g(a),[],"click")}),a.attachEvent("oncontextmenu",function(a){l(a,g(a),[],"contextmenu")},!1))}},p=document.getElementsByTagName("iframe");if(p.length){var q=p[0],p=function(a){(a=a.target||a.srcElement)&&a==q&&r(q)};q.addEventListener?q.addEventListener("load",p):q.attachEvent&&q.attachEvent("onload",p)}}if(Event.prototype.stopPropagation){var t=Event.prototype.stopPropagation;Event.prototype.stopPropagation=function(){var a=g(this);null!=m(a)&&("click"==this.type?
l(this,a,[],"click"):"contextmenu"==this.type&&l(this,a,[],"contextmenu"));return t.apply(this,arguments)}}};ncbi.sg.isClickingEnabled&&ncbi.sg.getInstance()._sidPromise.then(function(a){setClickEvent()});ncbi.sg.scanLinks=function(a){var b=ncbi.sg.getInstance();if(a){var c="undefined"!==typeof jQuery&&jQuery?a instanceof jQuery:!1;"object"!==typeof a||a instanceof Array||c||(a=[a]);b.addLinkObjs(a)}};ncbi.sg._ping=function(a,b,c,d,e,f){if("undefined"===typeof e||null===e)e=!0;"undefined"!==typeof a&&
null!==a&&("object"===typeof a&&void 0!==a.nodeName?g(a,b,c,d,e):k(a,b,e,f))};ncbi.sg.ping=function(a,b,c,d){ncbi.sg._ping(a,b,c,d,!1)};ncbi.sg.loadTime=new Date;ncbi.sg.gaPingsFired=[];ncbi.sg.pingsFired=[];ncbi.sg.pingsSucceeded=[];ncbi.sg.prevPingsFired=null;ncbi.sg.prevPingsSucceeded=null;ncbi.sg.outstandingPings=0;ncbi.sg._isGBPage=!1;ncbi.sg._urls={getDataObj:function(a){if("string"===typeof a||"undefined"!==typeof DOMString&&a instanceof DOMString||"undefined"!==typeof String&&a instanceof
String){var b={};a=a.split("&");for(var c=0;c<a.length;c++)if(a[c].length){var d=a[c].split("="),e=d[0],f;if(1==d.length)f="";else if(f=d[1],2<d.length)for(var g=2;g<d.length;g++)f+="="+d[g];b[e]=f}return b}return!1},getUrlParts:function(a){if("undefined"!==typeof a&&a){a=a.split("?");if(2>=a.length)return a;for(var b=a[1],c=2;c<a.length;c++)b+="?"+a[c];return[a[0],b]}return""},getQueryString:function(a){a=this.getUrlParts(a);return 1<a.length?"undefined"!==typeof a[1]&&a[1]?a[1]:"":null},getMainUrlPart:function(a){a=
this.getUrlParts(a);return 0<a.length?"undefined"!==typeof a[0]&&a[0]?a[0]:"":""},hasQuestionMark:function(a){return-1!==a.search(/\?/)},getDataStr:function(a){if("object"!==typeof a||a instanceof Array)return!1;var b=[],c;for(c in a)b.push(c+"="+a[c]);return b.join("&")},attrInStr:function(a,b){return"undefined"!==typeof b&&b&&0<b.length&&"undefined"!==typeof this.getDataObj(b)[a]?!0:!1},attrInUrl:function(a,b){var c=this.getQueryString(b);return this.attrInStr(c)},getAttrFromData:function(a,b){if("undefined"!==
typeof b)return b[a]},getAttrFromStr:function(a,b){return this.getAttrFromData(a,this.getDataObj(b))},addAttr:function(a,b,c,d){if(d||"undefined"===typeof c[a])c[a]=b;return c},addAttrToStr:function(a,b,c,d){c=this.getDataObj(c);c=this.addAttr(a,b,c,d);return this.getDataStr(c)},addDataToStr:function(a,b,c){for(var d in a)b=this.addAttrToStr(d,a[d],b,c);return b},addDataToObj:function(a,b){for(var c in b)a[c]=b[c]},addAttrWithIndex:function(a,b,c){var d=ncbi.sg.getInstance();if("undefined"===typeof a||
!a)return b;"undefined"!==typeof b&&b&&(d=d.getVal(a),b[a]=d?d:"unknown","undefined"!==typeof c&&c&&(b[a]+=".0"+ncbi.sg._ajaxRequestIndex));return b},addAttrWithIndexToUrl:function(a,b,c){var d=this.getMainUrlPart(b);b=this.getQueryString(b);b=this.addAttrWithIndexToStr(a,null!==b?b:"",c);return d+"?"+b},addAttrWithIndexToStr:function(a,b,c){b=this.getDataObj(b);ncbi.sg.getInstance();b=this.addAttrWithIndex(a,b,c);return this.getDataStr(b)}}})();Array.prototype.indexOf||(Array.prototype.indexOf=function(a,
b){var c=this.length>>>0,d=Number(b)||0,d=0>d?Math.ceil(d):Math.floor(d);for(0>d&&(d+=c);d<c;d++)if(d in this&&this[d]===a)return d;return-1});(function(){function a(){ncbi_onloadTime=new Date}ncbi_onloadTime=null;if("undefined"!==typeof jQuery&&jQuery&&jQuery.fn&&jQuery.fn.on)jQuery(window).on("load",a);else{var b=window.onload;window.onload=function(c){b&&b(c);a()}}})();(function(){ncbi.sg._ajaxRequestIndex=1;if("undefined"!==typeof XMLHttpRequest){var a,b=XMLHttpRequest.prototype.open;XMLHttpRequest.prototype.open=
function(){var c;c=arguments&&1<arguments.length&&"undefined"!==typeof arguments[1]?arguments[1]:null;if("undefined"!==typeof this._ncbi_skipOverride&&this._ncbi_skipOverride||0===c.search(/^https?:\/\//)&&-1===c.search(/https?:\/\/([^\/]+\.)*ncbi\.nlm\.nih\.gov/))c=b.apply(this,arguments);else{c=b.apply(this,arguments);ncbi.sg.getInstance().getVal("ncbi_phid")||g._createSIDAndPHID();"undefined"!==typeof a&&a||(a=ncbi.sg.getInstance());var d=a.getVal("ncbi_phid"),d=(d?d:"unknown")+(".0"+ncbi.sg._ajaxRequestIndex);
this.setRequestHeader("NCBI-PHID",d);ncbi.sg._ajaxRequestIndex+=1}return c}}})();var t="log debug info warn error assert dir dirxml group groupEnd time timeEnd count trace profile profileEnd".split(" ");if("undefined"===typeof console||"function"===typeof console)console={};for(var w=0;w<t.length;++w)"undefined"===typeof console[t[w]]&&(console[t[w]]=function(){return!1});var g=ncbi.sg.getInstance();g.init();t=g._cachedVals.ncbi_is_ga_pageview_enabled;ncbi.sg.isGAPageviewEnabled="undefined"===typeof __ncbi_sg_isGAPageviewEnabled||
__ncbi_sg_isGAPageViewEnabled?t&&"false"==t.value?!1:!0:!1;ncbi.sg.ga_track=!1;var l=(t=g._cachedVals.ncbi_app)&&t.value||"NONE",t=(t=g._cachedVals.ncbi_db)&&t.value||"NONE",e=(w=g._cachedVals.ncbi_pdid)&&w.value||"NONE",w=(w=g._cachedVals.ncbi_pcid)&&w.value||"NONE",n=g._cachedVals.ncbi_program,n=n&&n.value||"NONE",p=g._cachedVals.ncbi_algorithm,p=p&&p.value||"NONE",h=g._cachedVals.ncbi_nwds,h=h&&h.value||"NONE",m=g._cachedVals.ncbi_featured_srcdb,m=m&&m.value||"NONE",z,F;!l||"Myncbi"!=l&&"myncbi"!=
l||"home"!=e||(gaIsMyncbiHome=!0);!ncbi.sg.getInstance()._isLoggedIn()&&l&&"account"==l&&e&&"login-page"==e&&(z={category:"Login Route",action:"2 - Saw Login Page"},-1!==window.location.href.search(/\/account\/nih-sciencv\//)?z.label="SciENcv Login Page":z.label="Standard Login Page");l&&"NONE"!=l&&(ncbi.sg.ga_track=!0);window.location&&window.location.hostname&&-1!==window.location.hostname.search("pubchem")&&(ncbi.sg.ga_track=!1);if(ncbi.sg.ga_track){var q=g.getCookie("sg_logging_in"),q=q&&""!==
q?!0:!1,B=g.getCookie("labs_account_logging_in"),B=B&&""!==B?!0:!1;q&&g._isLoggedIn()&&!g._isOuterLoginFrame()&&!g._isInnerLoginFrame()&&(g.setCookie("sg_logging_in","",0),z={category:"Login Route",action:"4 - Login Confirmation",label:l+":"+e});B&&g._isLoggedIn()&&!g._isOuterLoginFrame()&&!g._isInnerLoginFrame()&&(g.setCookie("labs_account_logging_in","",0),F={category:"New Login Route",action:"Login Confirmation",label:l+":"+e});window.GoogleAnalyticsObject||(q=g._cachedVals.ncbi_google_analytics_object,
window.GoogleAnalyticsObject=q&&q.value?q.value:"ncbi_global_ga");var k=function(){k.q.push(arguments)};window[window.GoogleAnalyticsObject]=k;k.q=[];k.l=1*new Date;q=document.createElement("script");q.setAttribute("async","1");q.setAttribute("src","https://www.google-analytics.com/analytics.js");B=g.getOptimizeId();k("create",ncbi.sg.gaID,"auto");B&&k("require",B);var B=g._isLoggedIn()?"YES":"NO",r=l+":"+t+":"+e,y=g._isGADirectnav()?"YES":"NO";k("set","dimension1",l);k("set","dimension2",t);k("set",
"dimension3",e);k("set","dimension4",B);k("set","dimension6",r);k("set","dimension7",y);k("set","dimension8",n);k("set","dimension9",p);k("set","dimension10",h);k("set","dimension11",w);k("set","dimension12",m);k("set","contentGroup1",l);k("set","contentGroup2",t);k("set","contentGroup3",e);k("set","contentGroup4",l+":"+t+":"+e);ncbi.sg.isGAPageviewEnabled&&(k("send","pageview"),t={event:"pageview",cd1:l,contentGroup1:l,cd2:t,contentGroup2:t,cd3:e,contentGroup3:e,cd4:B,cd6:r,cd7:y},ncbi.sg.gaPingsFired.push(t));
z&&(k("send","event","Login Route",z.action,z.label),t={event:"Login Route",action:z.action,label:z.label},ncbi.sg.gaPingsFired.push({event:"Login Route",action:z.action,label:z.label}));F&&(k("send","event","New Login Route","Login Confirmation",l+":"+e),t={event:"New Login Route",action:"Login Confirmation",label:l+":"+e},ncbi.sg.gaPingsFired.push({event:"New Login Route",action:"Login Confirmation",label:l+":"+e}));document.getElementsByTagName("body")[0].appendChild(q)}g._isOuterLoginFrame()||
g._isInnerLoginFrame()||g._setGACookie()}})();
