# Supplementary material for: Isothermal microcalorimetry for thermal viable count of microorganisms in pure cultures and stabilized formulations
Source: BMC Microbiol. 2019 Mar 21;19:65. doi: 10.1186/s12866-019-1432-8 (PMC6429831; doi:10.1186/s12866-019-1432-8)
Supplement: Supplementary file 3 — 16S rRNA gene sequences’ BLASTN hits in zipped HTML format. (ZIP 15810 kb) [file 12866_2019_1432_MOESM3_ESM.zip › Best blastn hits/NCBI Blast_113 pale positive F -- 15..1037 of sequence_files/jig.min.css]

/*! jQuery UI - v1.11.4 - 2015-03-11
* http://jqueryui.com
* Includes: core.css, accordion.css, autocomplete.css, button.css, datepicker.css, dialog.css, draggable.css, menu.css, progressbar.css, resizable.css, selectable.css, selectmenu.css, slider.css, sortable.css, spinner.css, tabs.css, tooltip.css, theme.css
* To view and modify this theme, visit http://jqueryui.com/themeroller/?ffDefault=Verdana%2CArial%2Csans-serif&fwDefault=normal&fsDefault=1.1em&cornerRadius=4px&bgColorHeader=cccccc&bgTextureHeader=highlight_soft&bgImgOpacityHeader=75&borderColorHeader=aaaaaa&fcHeader=222222&iconColorHeader=222222&bgColorContent=ffffff&bgTextureContent=flat&bgImgOpacityContent=75&borderColorContent=aaaaaa&fcContent=222222&iconColorContent=222222&bgColorDefault=e6e6e6&bgTextureDefault=glass&bgImgOpacityDefault=75&borderColorDefault=d3d3d3&fcDefault=555555&iconColorDefault=888888&bgColorHover=dadada&bgTextureHover=glass&bgImgOpacityHover=75&borderColorHover=999999&fcHover=212121&iconColorHover=454545&bgColorActive=ffffff&bgTextureActive=glass&bgImgOpacityActive=65&borderColorActive=aaaaaa&fcActive=212121&iconColorActive=454545&bgColorHighlight=fbf9ee&bgTextureHighlight=glass&bgImgOpacityHighlight=55&borderColorHighlight=fcefa1&fcHighlight=363636&iconColorHighlight=2e83ff&bgColorError=fef1ec&bgTextureError=glass&bgImgOpacityError=95&borderColorError=cd0a0a&fcError=cd0a0a&iconColorError=cd0a0a&bgColorOverlay=aaaaaa&bgTextureOverlay=flat&bgImgOpacityOverlay=0&opacityOverlay=30&bgColorShadow=aaaaaa&bgTextureShadow=flat&bgImgOpacityShadow=0&opacityShadow=30&thicknessShadow=8px&offsetTopShadow=-8px&offsetLeftShadow=-8px&cornerRadiusShadow=8px
* Copyright 2015 jQuery Foundation and other contributors; Licensed MIT */.ui-button,.ui-spinner,.ui-spinner-input{vertical-align:middle}.ui-helper-hidden-accessible{border:0;clip:rect(0 0 0 0);height:1px;margin:-1px;overflow:hidden;padding:0;width:1px}.ui-helper-clearfix:after,.ui-helper-clearfix:before{content:"";display:table;border-collapse:collapse}.ui-dialog .ui-dialog-buttonpane:after,.ui-helper-clearfix:after,.ui-ncbiautocomplete-actions: after{content:".";visibility:hidden}.ui-front{z-index:100}.ui-accordion .ui-accordion-header{display:block;cursor:pointer;position:relative;margin:2px 0 0;padding:.5em .5em .5em .7em;min-height:0;font-size:100%}.ui-accordion .ui-accordion-icons,.ui-accordion .ui-accordion-icons .ui-accordion-icons{padding-left:2.2em}.ui-accordion .ui-accordion-header .ui-accordion-header-icon{position:absolute;left:.5em;top:50%;margin-top:-8px}.ui-accordion .ui-accordion-content{padding:1em 2.2em;border-top:0;overflow:auto}.ui-autocomplete{position:absolute;top:0;left:0;cursor:default}.ui-button{display:inline-block;position:relative;padding:0;line-height:normal;margin-right:.1em;cursor:pointer;text-align:center;overflow:visible}.ui-button,.ui-button:active,.ui-button:hover,.ui-button:link,.ui-button:visited{text-decoration:none}.ui-button .ui-button-text{display:block;line-height:normal}.ui-button-text-icon-primary .ui-button-text,.ui-button-text-icons .ui-button-text{padding:.4em 1em .4em 2.1em}input.ui-button{padding:.4em 1em}.ui-button-icon-only .ui-icon{margin-left:-8px}.ui-button-icons-only .ui-button-icon-primary,.ui-button-text-icon-primary .ui-button-icon-primary,.ui-button-text-icons .ui-button-icon-primary{left:.5em}.ui-button-icons-only .ui-button-icon-secondary,.ui-button-text-icon-secondary .ui-button-icon-secondary,.ui-button-text-icons .ui-button-icon-secondary{right:.5em}.ui-buttonset{margin-right:7px}.ui-buttonset .ui-button{margin-left:0;margin-right:-.3em}button.ui-button::-moz-focus-inner,input.ui-button::-moz-focus-inner{border:0;padding:0}.ui-datepicker{width:17em;padding:.2em .2em 0;display:none}.ui-datepicker .ui-datepicker-header{position:relative;padding:.2em 0}.ui-datepicker .ui-datepicker-next,.ui-datepicker .ui-datepicker-prev{position:absolute;top:2px;width:1.8em;height:1.8em}.ui-datepicker .ui-datepicker-next-hover,.ui-datepicker .ui-datepicker-prev-hover{top:1px}.ui-datepicker .ui-datepicker-prev{left:2px}.ui-datepicker .ui-datepicker-next{right:2px}.ui-datepicker .ui-datepicker-prev-hover{left:1px}.ui-datepicker .ui-datepicker-next-hover{right:1px}.ui-datepicker .ui-datepicker-next span,.ui-datepicker .ui-datepicker-prev span{display:block;position:absolute;left:50%;margin-left:-8px;top:50%;margin-top:-8px}.ui-datepicker .ui-datepicker-title{margin:0 2.3em;line-height:1.8em;text-align:center}.ui-datepicker .ui-datepicker-title select{font-size:1em;margin:1px 0}.ui-datepicker select.ui-datepicker-month,.ui-datepicker select.ui-datepicker-year{width:45%}.ui-datepicker table{width:100%;font-size:.9em;border-collapse:collapse;margin:0 0 .4em}.ui-datepicker th{padding:.7em .3em;text-align:center;font-weight:700;border:0}.ui-datepicker td{border:0;padding:1px}.ui-datepicker td a,.ui-datepicker td span{display:block;padding:.2em;text-align:right;text-decoration:none}.ui-datepicker .ui-datepicker-buttonpane{background-image:none;margin:.7em 0 0;padding:0 .2em;border-left:0;border-right:0;border-bottom:0}.ui-datepicker .ui-datepicker-buttonpane button{float:right;margin:.5em .2em .4em;cursor:pointer;padding:.2em .6em .3em;width:auto;overflow:visible}.ui-datepicker .ui-datepicker-buttonpane button.ui-datepicker-current,.ui-datepicker-multi .ui-datepicker-group,.ui-datepicker-rtl .ui-datepicker-buttonpane button{float:left}.ui-datepicker.ui-datepicker-multi{width:auto}.ui-datepicker-multi .ui-datepicker-group table{width:95%;margin:0 auto .4em}.ui-datepicker-multi-2 .ui-datepicker-group{width:50%}.ui-datepicker-multi-3 .ui-datepicker-group{width:33.3%}.ui-datepicker-multi-4 .ui-datepicker-group{width:25%}.ui-datepicker-multi .ui-datepicker-group-last .ui-datepicker-header,.ui-datepicker-multi .ui-datepicker-group-middle .ui-datepicker-header{border-left-width:0}.ui-datepicker-multi .ui-datepicker-buttonpane{clear:left}.ui-datepicker-row-break{clear:both;width:100%;font-size:0}.ui-datepicker-rtl{direction:rtl}.ui-datepicker-rtl .ui-datepicker-prev{right:2px;left:auto}.ui-datepicker-rtl .ui-datepicker-next{left:2px;right:auto}.ui-datepicker-rtl .ui-datepicker-prev:hover{right:1px;left:auto}.ui-datepicker-rtl .ui-datepicker-next:hover{left:1px;right:auto}.ui-datepicker-rtl .ui-datepicker-buttonpane{clear:right}.ui-datepicker-rtl .ui-datepicker-buttonpane button.ui-datepicker-current,.ui-datepicker-rtl .ui-datepicker-group,.ui-dialog .ui-dialog-buttonpane .ui-dialog-buttonset{float:right}.ui-datepicker-rtl .ui-datepicker-group-last .ui-datepicker-header,.ui-datepicker-rtl .ui-datepicker-group-middle .ui-datepicker-header{border-right-width:0;border-left-width:1px}.ui-dialog{top:0;left:0;outline:0}.ui-dialog .ui-dialog-title{white-space:nowrap;width:90%;overflow:hidden;text-overflow:ellipsis}.ui-dialog .ui-dialog-content{position:relative}.ui-dialog .ui-dialog-buttonpane{margin-top:.5em}.ui-dialog .ui-resizable-se{background-position:16px 16px}.ui-draggable-handle{-ms-touch-action:none;touch-action:none}.ui-menu{list-style:none;padding:0;margin:0;display:block;outline:0}.ui-menu .ui-menu{position:absolute}.ui-menu .ui-menu-item{position:relative;margin:0;padding:3px 1em 3px .4em;cursor:pointer;min-height:0;list-style-image:url(data:image/gif;base64,R0lGODlhAQABAIAAAAAAAP///yH5BAEAAAAALAAAAAABAAEAAAIBRAA7)}.ui-menu .ui-menu-divider{margin:5px 0;height:0;font-size:0;line-height:0;border-width:1px 0 0}.ui-menu .ui-state-active,.ui-menu .ui-state-focus{margin:-1px}.ui-menu-icons{position:relative}.ui-menu-icons .ui-menu-item{padding-left:2em}.ui-menu .ui-icon{position:absolute;top:0;bottom:0;left:.2em;margin:auto 0}.ui-menu .ui-menu-icon{left:auto;right:0}.ui-progressbar{height:2em;text-align:left;overflow:hidden}.ui-progressbar .ui-progressbar-value{margin:-1px;height:100%}.ui-progressbar .ui-progressbar-overlay{background:url(data:image/gif;base64,R0lGODlhKAAoAIABAAAAAP///yH/C05FVFNDQVBFMi4wAwEAAAAh+QQJAQABACwAAAAAKAAoAAACkYwNqXrdC52DS06a7MFZI+4FHBCKoDeWKXqymPqGqxvJrXZbMx7Ttc+w9XgU2FB3lOyQRWET2IFGiU9m1frDVpxZZc6bfHwv4c1YXP6k1Vdy292Fb6UkuvFtXpvWSzA+HycXJHUXiGYIiMg2R6W459gnWGfHNdjIqDWVqemH2ekpObkpOlppWUqZiqr6edqqWQAAIfkECQEAAQAsAAAAACgAKAAAApSMgZnGfaqcg1E2uuzDmmHUBR8Qil95hiPKqWn3aqtLsS18y7G1SzNeowWBENtQd+T1JktP05nzPTdJZlR6vUxNWWjV+vUWhWNkWFwxl9VpZRedYcflIOLafaa28XdsH/ynlcc1uPVDZxQIR0K25+cICCmoqCe5mGhZOfeYSUh5yJcJyrkZWWpaR8doJ2o4NYq62lAAACH5BAkBAAEALAAAAAAoACgAAAKVDI4Yy22ZnINRNqosw0Bv7i1gyHUkFj7oSaWlu3ovC8GxNso5fluz3qLVhBVeT/Lz7ZTHyxL5dDalQWPVOsQWtRnuwXaFTj9jVVh8pma9JjZ4zYSj5ZOyma7uuolffh+IR5aW97cHuBUXKGKXlKjn+DiHWMcYJah4N0lYCMlJOXipGRr5qdgoSTrqWSq6WFl2ypoaUAAAIfkECQEAAQAsAAAAACgAKAAAApaEb6HLgd/iO7FNWtcFWe+ufODGjRfoiJ2akShbueb0wtI50zm02pbvwfWEMWBQ1zKGlLIhskiEPm9R6vRXxV4ZzWT2yHOGpWMyorblKlNp8HmHEb/lCXjcW7bmtXP8Xt229OVWR1fod2eWqNfHuMjXCPkIGNileOiImVmCOEmoSfn3yXlJWmoHGhqp6ilYuWYpmTqKUgAAIfkECQEAAQAsAAAAACgAKAAAApiEH6kb58biQ3FNWtMFWW3eNVcojuFGfqnZqSebuS06w5V80/X02pKe8zFwP6EFWOT1lDFk8rGERh1TTNOocQ61Hm4Xm2VexUHpzjymViHrFbiELsefVrn6XKfnt2Q9G/+Xdie499XHd2g4h7ioOGhXGJboGAnXSBnoBwKYyfioubZJ2Hn0RuRZaflZOil56Zp6iioKSXpUAAAh+QQJAQABACwAAAAAKAAoAAACkoQRqRvnxuI7kU1a1UU5bd5tnSeOZXhmn5lWK3qNTWvRdQxP8qvaC+/yaYQzXO7BMvaUEmJRd3TsiMAgswmNYrSgZdYrTX6tSHGZO73ezuAw2uxuQ+BbeZfMxsexY35+/Qe4J1inV0g4x3WHuMhIl2jXOKT2Q+VU5fgoSUI52VfZyfkJGkha6jmY+aaYdirq+lQAACH5BAkBAAEALAAAAAAoACgAAAKWBIKpYe0L3YNKToqswUlvznigd4wiR4KhZrKt9Upqip61i9E3vMvxRdHlbEFiEXfk9YARYxOZZD6VQ2pUunBmtRXo1Lf8hMVVcNl8JafV38aM2/Fu5V16Bn63r6xt97j09+MXSFi4BniGFae3hzbH9+hYBzkpuUh5aZmHuanZOZgIuvbGiNeomCnaxxap2upaCZsq+1kAACH5BAkBAAEALAAAAAAoACgAAAKXjI8By5zf4kOxTVrXNVlv1X0d8IGZGKLnNpYtm8Lr9cqVeuOSvfOW79D9aDHizNhDJidFZhNydEahOaDH6nomtJjp1tutKoNWkvA6JqfRVLHU/QUfau9l2x7G54d1fl995xcIGAdXqMfBNadoYrhH+Mg2KBlpVpbluCiXmMnZ2Sh4GBqJ+ckIOqqJ6LmKSllZmsoq6wpQAAAh+QQJAQABACwAAAAAKAAoAAAClYx/oLvoxuJDkU1a1YUZbJ59nSd2ZXhWqbRa2/gF8Gu2DY3iqs7yrq+xBYEkYvFSM8aSSObE+ZgRl1BHFZNr7pRCavZ5BW2142hY3AN/zWtsmf12p9XxxFl2lpLn1rseztfXZjdIWIf2s5dItwjYKBgo9yg5pHgzJXTEeGlZuenpyPmpGQoKOWkYmSpaSnqKileI2FAAACH5BAkBAAEALAAAAAAoACgAAAKVjB+gu+jG4kORTVrVhRlsnn2dJ3ZleFaptFrb+CXmO9OozeL5VfP99HvAWhpiUdcwkpBH3825AwYdU8xTqlLGhtCosArKMpvfa1mMRae9VvWZfeB2XfPkeLmm18lUcBj+p5dnN8jXZ3YIGEhYuOUn45aoCDkp16hl5IjYJvjWKcnoGQpqyPlpOhr3aElaqrq56Bq7VAAAOw==);height:100%;filter:alpha(opacity=25);opacity:.25}.ui-progressbar-indeterminate .ui-progressbar-value{background-image:none}.ui-resizable{position:relative}.ui-resizable-handle{position:absolute;font-size:.1px;display:block;-ms-touch-action:none;touch-action:none}.ui-resizable-autohide .ui-resizable-handle,.ui-resizable-disabled .ui-resizable-handle{display:none}.ui-resizable-n{cursor:n-resize;height:7px;width:100%;top:-5px;left:0}.ui-resizable-s{cursor:s-resize;height:7px;width:100%;bottom:-5px;left:0}.ui-resizable-e{cursor:e-resize;width:7px;right:-5px;top:0;height:100%}.ui-resizable-w{cursor:w-resize;width:7px;left:-5px;top:0;height:100%}.ui-resizable-se{cursor:se-resize;width:12px;height:12px;right:1px;bottom:1px}.ui-resizable-sw{cursor:sw-resize;width:9px;height:9px;left:-5px;bottom:-5px}.ui-slider-vertical .ui-slider-range-min,.ui-spinner-down{bottom:0}.ui-resizable-nw{cursor:nw-resize;width:9px;height:9px;left:-5px;top:-5px}.ui-resizable-ne{cursor:ne-resize;width:9px;height:9px;right:-5px;top:-5px}.ui-selectable{-ms-touch-action:none;touch-action:none}.ui-selectable-helper{position:absolute;z-index:100;border:1px dotted #000}.ui-selectmenu-menu{padding:0;margin:0;position:absolute;top:0;left:0;display:none}.ui-selectmenu-menu .ui-menu{overflow:auto;overflow-x:hidden;padding-bottom:1px}.ui-selectmenu-menu .ui-menu .ui-selectmenu-optgroup{font-size:1em;font-weight:700;line-height:1.5;padding:2px .4em;margin:.5em 0 0;height:auto;border:0}.ui-selectmenu-open{display:block}.ui-selectmenu-button{display:inline-block;overflow:hidden;position:relative;text-decoration:none;cursor:pointer}.ui-selectmenu-button span.ui-icon{right:.5em;left:auto;margin-top:-8px;position:absolute;top:50%}.ui-selectmenu-button span.ui-selectmenu-text{text-align:left;padding:.4em 2.1em .4em 1em;display:block;line-height:1.4;overflow:hidden;text-overflow:ellipsis;white-space:nowrap}.ui-slider{position:relative;text-align:left}.ui-slider .ui-slider-handle{position:absolute;z-index:2;width:1.2em;height:1.2em;cursor:default;-ms-touch-action:none;touch-action:none}.ui-slider .ui-slider-range{position:absolute;z-index:1;font-size:.7em;display:block;border:0;background-position:0 0}.ui-slider.ui-state-disabled .ui-slider-handle,.ui-slider.ui-state-disabled .ui-slider-range{filter:inherit}.ui-slider-horizontal{height:.8em}.ui-slider-horizontal .ui-slider-handle{top:-.3em;margin-left:-.6em}.ui-slider-horizontal .ui-slider-range{top:0;height:100%}.ui-slider-horizontal .ui-slider-range-min{left:0}.ui-slider-horizontal .ui-slider-range-max{right:0}.ui-slider-vertical{width:.8em;height:100px}.ui-slider-vertical .ui-slider-handle{left:-.3em;margin-left:0;margin-bottom:-.6em}.ui-slider-vertical .ui-slider-range{left:0;width:100%}.ui-slider-vertical .ui-slider-range-max{top:0}.ui-sortable-handle{-ms-touch-action:none;touch-action:none}.ui-spinner{position:relative;display:inline-block;overflow:hidden;padding:0}.ui-spinner-input{border:none;background:0 0;color:inherit;padding:0;margin:.2em 22px .2em .4em}.ui-spinner-button{width:16px;height:50%;font-size:.5em;padding:0;margin:0;text-align:center;position:absolute;cursor:default;display:block;overflow:hidden;right:0}.ui-spinner a.ui-spinner-button{border-top:none;border-bottom:none;border-right:none}.ui-spinner .ui-icon{position:absolute;margin-top:-8px;top:50%;left:0}.ui-spinner-up{top:0}.ui-spinner .ui-icon-triangle-1-s{background-position:-65px -16px}.ui-tabs .ui-tabs-nav .ui-tabs-anchor{float:left;padding:.5em 1em;text-decoration:none}.ui-tabs .ui-tabs-nav li.ui-state-disabled .ui-tabs-anchor,.ui-tabs .ui-tabs-nav li.ui-tabs-active .ui-tabs-anchor,.ui-tabs .ui-tabs-nav li.ui-tabs-loading .ui-tabs-anchor{cursor:text}.ui-tabs-collapsible .ui-tabs-nav li.ui-tabs-active .ui-tabs-anchor{cursor:pointer}.ui-tooltip{padding:8px;position:absolute;z-index:9999;max-width:300px;-webkit-box-shadow:0 0 5px #aaa;box-shadow:0 0 5px #aaa}body .ui-tooltip{border-width:2px}/*!
 * jQuery UI CSS Framework 1.11.4
 * http://jqueryui.com
 *
 * Copyright jQuery Foundation and other contributors
 * Released under the MIT license.
 * http://jquery.org/license
 *
 * http://api.jqueryui.com/category/theming/
 *
 * To view and modify this theme, visit http://jqueryui.com/themeroller/?ffDefault=Verdana%2CArial%2Csans-serif&fwDefault=normal&fsDefault=1.1em&cornerRadius=4px&bgColorHeader=cccccc&bgTextureHeader=highlight_soft&bgImgOpacityHeader=75&borderColorHeader=aaaaaa&fcHeader=222222&iconColorHeader=222222&bgColorContent=ffffff&bgTextureContent=flat&bgImgOpacityContent=75&borderColorContent=aaaaaa&fcContent=222222&iconColorContent=222222&bgColorDefault=e6e6e6&bgTextureDefault=glass&bgImgOpacityDefault=75&borderColorDefault=d3d3d3&fcDefault=555555&iconColorDefault=888888&bgColorHover=dadada&bgTextureHover=glass&bgImgOpacityHover=75&borderColorHover=999999&fcHover=212121&iconColorHover=454545&bgColorActive=ffffff&bgTextureActive=glass&bgImgOpacityActive=65&borderColorActive=aaaaaa&fcActive=212121&iconColorActive=454545&bgColorHighlight=fbf9ee&bgTextureHighlight=glass&bgImgOpacityHighlight=55&borderColorHighlight=fcefa1&fcHighlight=363636&iconColorHighlight=2e83ff&bgColorError=fef1ec&bgTextureError=glass&bgImgOpacityError=95&borderColorError=cd0a0a&fcError=cd0a0a&iconColorError=cd0a0a&bgColorOverlay=aaaaaa&bgTextureOverlay=flat&bgImgOpacityOverlay=0&opacityOverlay=30&bgColorShadow=aaaaaa&bgTextureShadow=flat&bgImgOpacityShadow=0&opacityShadow=30&thicknessShadow=8px&offsetTopShadow=-8px&offsetLeftShadow=-8px&cornerRadiusShadow=8px
 */.ui-widget .ui-widget{font-size:1em}.ui-widget button,.ui-widget input,.ui-widget select,.ui-widget textarea{font-family:Verdana,Arial,sans-serif;font-size:1em}.ui-state-default,.ui-widget-content .ui-state-default,.ui-widget-header .ui-state-default{border:1px solid #d3d3d3;background:url(images/ui-bg_glass_75_e6e6e6_1x400.png) 50% 50% repeat-x #e6e6e6;font-weight:400;color:#555}.ui-state-focus,.ui-state-hover,.ui-widget-content .ui-state-focus,.ui-widget-content .ui-state-hover,.ui-widget-header .ui-state-focus,.ui-widget-header .ui-state-hover{border:1px solid #999;background:url(images/ui-bg_glass_75_dadada_1x400.png) 50% 50% repeat-x #dadada;font-weight:400;color:#212121}.ui-state-focus a,.ui-state-focus a:hover,.ui-state-focus a:link,.ui-state-focus a:visited,.ui-state-hover a,.ui-state-hover a:hover,.ui-state-hover a:link,.ui-state-hover a:visited{color:#212121;text-decoration:none}.ui-state-active,.ui-widget-content .ui-state-active,.ui-widget-header .ui-state-active{border:1px solid #aaa;background:url(images/ui-bg_glass_65_ffffff_1x400.png) 50% 50% repeat-x #fff;font-weight:400;color:#212121}.ui-state-highlight,.ui-widget-content .ui-state-highlight,.ui-widget-header .ui-state-highlight{border:1px solid #fcefa1;background:url(images/ui-bg_glass_55_fbf9ee_1x400.png) 50% 50% repeat-x #fbf9ee;color:#363636}.ui-state-highlight a,.ui-widget-content .ui-state-highlight a,.ui-widget-header .ui-state-highlight a{color:#363636}.ui-state-error,.ui-widget-content .ui-state-error,.ui-widget-header .ui-state-error{border:1px solid #cd0a0a;background:url(images/ui-bg_glass_95_fef1ec_1x400.png) 50% 50% repeat-x #fef1ec;color:#cd0a0a}.ui-state-error a,.ui-state-error-text,.ui-widget-content .ui-state-error a,.ui-widget-content .ui-state-error-text,.ui-widget-header .ui-state-error a,.ui-widget-header .ui-state-error-text{color:#cd0a0a}.ui-priority-primary,.ui-widget-content .ui-priority-primary,.ui-widget-header .ui-priority-primary{font-weight:700}.ui-priority-secondary,.ui-widget-content .ui-priority-secondary,.ui-widget-header .ui-priority-secondary{opacity:.7;filter:Alpha(Opacity=70);font-weight:400}.ui-state-disabled,.ui-widget-content .ui-state-disabled,.ui-widget-header .ui-state-disabled{opacity:.35;filter:Alpha(Opacity=35);background-image:none}.ui-state-disabled .ui-icon{filter:Alpha(Opacity=35)}.ui-icon-blank{background-position:16px 16px}.ui-corner-all,.ui-corner-left,.ui-corner-tl,.ui-corner-top{border-top-left-radius:4px}.ui-corner-all,.ui-corner-right,.ui-corner-top,.ui-corner-tr{border-top-right-radius:4px}.ui-corner-all,.ui-corner-bl,.ui-corner-bottom,.ui-corner-left{border-bottom-left-radius:4px}.ui-corner-all,.ui-corner-bottom,.ui-corner-br,.ui-corner-right{border-bottom-right-radius:4px}.ui-helper-hidden{display:none}.ui-helper-reset{margin:0;padding:0;border:0;outline:0;line-height:1.3;text-decoration:none;list-style:none}.ui-helper-clearfix:after{display:block;height:0;clear:both}* html .ui-helper-clearfix{height:1%}.ui-helper-zfix,.ui-widget-overlay{width:100%;height:100%;top:0;left:0;position:absolute}.ui-helper-clearfix{min-height:0;display:block}.ui-helper-zfix{opacity:0;filter:Alpha(Opacity=0)}.ui-state-disabled{cursor:default!important}.ui-icon{display:block;text-indent:-99999px;overflow:hidden;background-repeat:no-repeat}.ui-widget-content{border:1px solid #aaa;background:url(images/ui-bg_flat_75_ffffff_40x100.png) 50% 50% repeat-x #fff;color:#222}.ui-widget-header{border:1px solid #aaa;background:url(images/ui-bg_highlight-soft_75_cccccc_1x100.png) 50% 50% repeat-x #ccc;color:#222;font-weight:700}.ui-widget-header a{color:#222}.ui-state-default,.ui-widget-content .ui-state-default{border:1px solid #d3d3d3;background:url(images/ui-bg_glass_75_e6e6e6_1x400.png) 50% 50% repeat-x #e6e6e6;font-weight:400;color:#555}.ui-state-default a,.ui-state-default a:link,.ui-state-default a:visited{color:#555;text-decoration:none}.ui-state-focus,.ui-state-hover,.ui-widget-content .ui-state-focus,.ui-widget-content .ui-state-hover{border:1px solid #999;background:url(images/ui-bg_glass_75_dadada_1x400.png) 50% 50% repeat-x #dadada;font-weight:400;color:#212121}.ui-state-hover a,.ui-state-hover a:hover{color:#212121;text-decoration:none}.ui-state-active,.ui-widget-content .ui-state-active{border:1px solid #aaa;background:url(images/ui-bg_glass_65_ffffff_1x400.png) 50% 50% repeat-x #fff;font-weight:400;color:#212121}.ui-state-active a,.ui-state-active a:link,.ui-state-active a:visited{color:#212121;text-decoration:none}.ui-state-highlight,.ui-widget-content .ui-state-highlight{border:1px solid #fcefa1;background:url(images/ui-bg_glass_55_fbf9ee_1x400.png) 50% 50% repeat-x #fbf9ee;color:#363636}.ui-state-highlight a,.ui-widget-content .ui-state-highlight a{color:#363636}.ui-state-error,.ui-widget-content .ui-state-error{border:1px solid #cd0a0a;background:url(images/ui-bg_glass_95_fef1ec_1x400.png) 50% 50% repeat-x #fef1ec;color:#cd0a0a}.ui-corner-tl,.ui-corner-top{-webkit-border-top-left-radius:4px}.ui-corner-top,.ui-corner-tr{-webkit-border-top-right-radius:4px}.ui-corner-bl,.ui-corner-bottom{-webkit-border-bottom-left-radius:4px}.ui-corner-bottom,.ui-corner-br{-webkit-border-bottom-right-radius:4px}.ui-corner-right,.ui-corner-top,.ui-corner-tr{-moz-border-radius-topright:4px}.ui-corner-bottom,.ui-corner-br,.ui-corner-right{-moz-border-radius-bottomright:4px}.ui-corner-left,.ui-corner-tl,.ui-corner-top{-moz-border-radius-topleft:4px}.ui-corner-bl,.ui-corner-bottom,.ui-corner-left{-moz-border-radius-bottomleft:4px}.ui-state-error a,.ui-state-error-text,.ui-widget-content .ui-state-error a,.ui-widget-content .ui-state-error-text{color:#cd0a0a}.ui-priority-primary,.ui-widget-content .ui-priority-primary{font-weight:700}.ui-priority-secondary,.ui-widget-content .ui-priority-secondary{opacity:.7;filter:Alpha(Opacity=70);font-weight:400}.ui-state-disabled,.ui-widget-content .ui-state-disabled{opacity:.35;filter:Alpha(Opacity=35);background-image:none}.ui-icon,.ui-widget-content .ui-icon,.ui-widget-header .ui-icon{background-image:url(images/ui-icons_222222_256x240.png)}.ui-icon{width:16px;height:16px}.ui-state-default .ui-icon{background-image:url(images/ui-icons_888888_256x240.png)}.ui-state-active .ui-icon,.ui-state-focus .ui-icon,.ui-state-hover .ui-icon{background-image:url(images/ui-icons_454545_256x240.png)}.ui-state-highlight .ui-icon{background-image:url(images/ui-icons_2e83ff_256x240.png)}.ui-state-error .ui-icon,.ui-state-error-text .ui-icon{background-image:url(images/ui-icons_cd0a0a_256x240.png)}.ui-icon-carat-1-n{background-position:0 0}.ui-icon-carat-1-ne{background-position:-16px 0}.ui-icon-carat-1-e{background-position:-32px 0}.ui-icon-carat-1-se{background-position:-48px 0}.ui-icon-carat-1-s{background-position:-64px 0}.ui-icon-carat-1-sw{background-position:-80px 0}.ui-icon-carat-1-w{background-position:-96px 0}.ui-icon-carat-1-nw{background-position:-112px 0}.ui-icon-carat-2-n-s{background-position:-128px 0}.ui-icon-carat-2-e-w{background-position:-144px 0}.ui-icon-triangle-1-n{background-position:0 -16px}.ui-icon-triangle-1-ne{background-position:-16px -16px}.ui-icon-triangle-1-e{background-position:-32px -16px}.ui-icon-triangle-1-se{background-position:-48px -16px}.ui-icon-triangle-1-s{background-position:-64px -16px}.ui-icon-triangle-1-sw{background-position:-80px -16px}.ui-icon-triangle-1-w{background-position:-96px -16px}.ui-icon-triangle-1-nw{background-position:-112px -16px}.ui-icon-triangle-2-n-s{background-position:-128px -16px}.ui-icon-triangle-2-e-w{background-position:-144px -16px}.ui-icon-arrow-1-n{background-position:0 -32px}.ui-icon-arrow-1-ne{background-position:-16px -32px}.ui-icon-arrow-1-e{background-position:-32px -32px}.ui-icon-arrow-1-se{background-position:-48px -32px}.ui-icon-arrow-1-s{background-position:-64px -32px}.ui-icon-arrow-1-sw{background-position:-80px -32px}.ui-icon-arrow-1-w{background-position:-96px -32px}.ui-icon-arrow-1-nw{background-position:-112px -32px}.ui-icon-arrow-2-n-s{background-position:-128px -32px}.ui-icon-arrow-2-ne-sw{background-position:-144px -32px}.ui-icon-arrow-2-e-w{background-position:-160px -32px}.ui-icon-arrow-2-se-nw{background-position:-176px -32px}.ui-icon-arrowstop-1-n{background-position:-192px -32px}.ui-icon-arrowstop-1-e{background-position:-208px -32px}.ui-icon-arrowstop-1-s{background-position:-224px -32px}.ui-icon-arrowstop-1-w{background-position:-240px -32px}.ui-icon-arrowthick-1-n{background-position:0 -48px}.ui-icon-arrowthick-1-ne{background-position:-16px -48px}.ui-icon-arrowthick-1-e{background-position:-32px -48px}.ui-icon-arrowthick-1-se{background-position:-48px -48px}.ui-icon-arrowthick-1-s{background-position:-64px -48px}.ui-icon-arrowthick-1-sw{background-position:-80px -48px}.ui-icon-arrowthick-1-w{background-position:-96px -48px}.ui-icon-arrowthick-1-nw{background-position:-112px -48px}.ui-icon-arrowthick-2-n-s{background-position:-128px -48px}.ui-icon-arrowthick-2-ne-sw{background-position:-144px -48px}.ui-icon-arrowthick-2-e-w{background-position:-160px -48px}.ui-icon-arrowthick-2-se-nw{background-position:-176px -48px}.ui-icon-arrowthickstop-1-n{background-position:-192px -48px}.ui-icon-arrowthickstop-1-e{background-position:-208px -48px}.ui-icon-arrowthickstop-1-s{background-position:-224px -48px}.ui-icon-arrowthickstop-1-w{background-position:-240px -48px}.ui-icon-arrowreturnthick-1-w{background-position:0 -64px}.ui-icon-arrowreturnthick-1-n{background-position:-16px -64px}.ui-icon-arrowreturnthick-1-e{background-position:-32px -64px}.ui-icon-arrowreturnthick-1-s{background-position:-48px -64px}.ui-icon-arrowreturn-1-w{background-position:-64px -64px}.ui-icon-arrowreturn-1-n{background-position:-80px -64px}.ui-icon-arrowreturn-1-e{background-position:-96px -64px}.ui-icon-arrowreturn-1-s{background-position:-112px -64px}.ui-icon-arrowrefresh-1-w{background-position:-128px -64px}.ui-icon-arrowrefresh-1-n{background-position:-144px -64px}.ui-icon-arrowrefresh-1-e{background-position:-160px -64px}.ui-icon-arrowrefresh-1-s{background-position:-176px -64px}.ui-icon-arrow-4{background-position:0 -80px}.ui-icon-arrow-4-diag{background-position:-16px -80px}.ui-icon-extlink{background-position:-32px -80px}.ui-icon-newwin{background-position:-48px -80px}.ui-icon-refresh{background-position:-64px -80px}.ui-icon-shuffle{background-position:-80px -80px}.ui-icon-transfer-e-w{background-position:-96px -80px}.ui-icon-transferthick-e-w{background-position:-112px -80px}.ui-icon-folder-collapsed{background-position:0 -96px}.ui-icon-folder-open{background-position:-16px -96px}.ui-icon-document{background-position:-32px -96px}.ui-icon-document-b{background-position:-48px -96px}.ui-icon-note{background-position:-64px -96px}.ui-icon-mail-closed{background-position:-80px -96px}.ui-icon-mail-open{background-position:-96px -96px}.ui-icon-suitcase{background-position:-112px -96px}.ui-icon-comment{background-position:-128px -96px}.ui-icon-person{background-position:-144px -96px}.ui-icon-print{background-position:-160px -96px}.ui-icon-trash{background-position:-176px -96px}.ui-icon-locked{background-position:-192px -96px}.ui-icon-unlocked{background-position:-208px -96px}.ui-icon-bookmark{background-position:-224px -96px}.ui-icon-tag{background-position:-240px -96px}.ui-icon-home{background-position:0 -112px}.ui-icon-flag{background-position:-16px -112px}.ui-icon-calendar{background-position:-32px -112px}.ui-icon-cart{background-position:-48px -112px}.ui-icon-pencil{background-position:-64px -112px}.ui-icon-clock{background-position:-80px -112px}.ui-icon-disk{background-position:-96px -112px}.ui-icon-calculator{background-position:-112px -112px}.ui-icon-zoomin{background-position:-128px -112px}.ui-icon-zoomout{background-position:-144px -112px}.ui-icon-search{background-position:-160px -112px}.ui-icon-wrench{background-position:-176px -112px}.ui-icon-gear{background-position:-192px -112px}.ui-icon-heart{background-position:-208px -112px}.ui-icon-star{background-position:-224px -112px}.ui-icon-link{background-position:-240px -112px}.ui-icon-cancel{background-position:0 -128px}.ui-icon-plus{background-position:-16px -128px}.ui-icon-plusthick{background-position:-32px -128px}.ui-icon-minus{background-position:-48px -128px}.ui-icon-minusthick{background-position:-64px -128px}.ui-icon-close{background-position:-80px -128px}.ui-icon-closethick{background-position:-96px -128px}.ui-icon-key{background-position:-112px -128px}.ui-icon-lightbulb{background-position:-128px -128px}.ui-icon-scissors{background-position:-144px -128px}.ui-icon-clipboard{background-position:-160px -128px}.ui-icon-copy{background-position:-176px -128px}.ui-icon-contact{background-position:-192px -128px}.ui-icon-image{background-position:-208px -128px}.ui-icon-video{background-position:-224px -128px}.ui-icon-script{background-position:-240px -128px}.ui-icon-alert{background-position:0 -144px}.ui-icon-info{background-position:-16px -144px}.ui-icon-notice{background-position:-32px -144px}.ui-icon-help{background-position:-48px -144px}.ui-icon-check{background-position:-64px -144px}.ui-icon-bullet{background-position:-80px -144px}.ui-icon-radio-off{background-position:-96px -144px}.ui-icon-radio-on{background-position:-112px -144px}.ui-icon-pin-w{background-position:-128px -144px}.ui-icon-pin-s{background-position:-144px -144px}.ui-icon-play{background-position:0 -160px}.ui-icon-pause{background-position:-16px -160px}.ui-icon-seek-next{background-position:-32px -160px}.ui-icon-seek-prev{background-position:-48px -160px}.ui-icon-seek-end{background-position:-64px -160px}.ui-icon-seek-first,.ui-icon-seek-start{background-position:-80px -160px}.ui-icon-stop{background-position:-96px -160px}.ui-icon-eject{background-position:-112px -160px}.ui-icon-volume-off{background-position:-128px -160px}.ui-icon-volume-on{background-position:-144px -160px}.ui-icon-power{background-position:0 -176px}.ui-icon-signal-diag{background-position:-16px -176px}.ui-icon-signal{background-position:-32px -176px}.ui-icon-battery-0{background-position:-48px -176px}.ui-icon-battery-1{background-position:-64px -176px}.ui-icon-battery-2{background-position:-80px -176px}.ui-icon-battery-3{background-position:-96px -176px}.ui-icon-circle-plus{background-position:0 -192px}.ui-icon-circle-minus{background-position:-16px -192px}.ui-icon-circle-close{background-position:-32px -192px}.ui-icon-circle-triangle-e{background-position:-48px -192px}.ui-icon-circle-triangle-s{background-position:-64px -192px}.ui-icon-circle-triangle-w{background-position:-80px -192px}.ui-icon-circle-triangle-n{background-position:-96px -192px}.ui-icon-circle-arrow-e{background-position:-112px -192px}.ui-icon-circle-arrow-s{background-position:-128px -192px}.ui-icon-circle-arrow-w{background-position:-144px -192px}.ui-icon-circle-arrow-n{background-position:-160px -192px}.ui-icon-circle-zoomin{background-position:-176px -192px}.ui-icon-circle-zoomout{background-position:-192px -192px}.ui-icon-circle-check{background-position:-208px -192px}.ui-icon-circlesmall-plus{background-position:0 -208px}.ui-icon-circlesmall-minus{background-position:-16px -208px}.ui-icon-circlesmall-close{background-position:-32px -208px}.ui-icon-squaresmall-plus{background-position:-48px -208px}.ui-icon-squaresmall-minus{background-position:-64px -208px}.ui-icon-squaresmall-close{background-position:-80px -208px}.ui-icon-grip-dotted-vertical{background-position:0 -224px}.ui-icon-grip-dotted-horizontal{background-position:-16px -224px}.ui-icon-grip-solid-vertical{background-position:-32px -224px}.ui-icon-grip-solid-horizontal{background-position:-48px -224px}.ui-icon-gripsmall-diagonal-se{background-position:-64px -224px}.ui-icon-grip-diagonal-se{background-position:-80px -224px}.ui-widget-overlay,.ui-widget-shadow{background:url(images/ui-bg_flat_0_aaaaaa_40x100.png) 50% 50% repeat-x #aaa;opacity:.3;filter:Alpha(Opacity=30)}.ui-corner-tl{border-top-left-radius:4px}.ui-corner-tr{border-top-right-radius:4px}.ui-corner-bl{border-bottom-left-radius:4px}.ui-corner-br{border-bottom-right-radius:4px}.ui-corner-top{border-top-left-radius:4px;border-top-right-radius:4px}.ui-corner-bottom{border-bottom-left-radius:4px;border-bottom-right-radius:4px}.ui-corner-right{-webkit-border-top-right-radius:4px;border-top-right-radius:4px;-webkit-border-bottom-right-radius:4px;border-bottom-right-radius:4px}.ui-corner-left{-webkit-border-top-left-radius:4px;border-top-left-radius:4px;-webkit-border-bottom-left-radius:4px;border-bottom-left-radius:4px}.ui-corner-all{-moz-border-radius:4px;-webkit-border-radius:4px;border-radius:4px}.ui-widget-shadow{margin:-8px 0 0 -8px;padding:8px;-moz-border-radius:8px;-webkit-border-radius:8px;border-radius:8px}.ui-widget{font-family:arial,sans-serif!important;font-size:100%}.ui-helper-reset{font-size:100%!important}iframe.ui-ncbi-iframe-fix{position:absolute;top:0;left:0;height:200px;z-index:3000;display:block;filter:alpha(opacity=1)}#ui-datepicker-div{display:none}.ui-widget-content a{color:#2F4A8B}.ui-helper-hidden-accessible{position:absolute;left:-10000000px!important}#jig-ncbi_requires_login iframe{border:none}.ui-tabs{position:relative;padding:.2em;zoom:1;border:0}.ui-tabs .ui-tabs-nav{margin:0;padding:0;border-width:0 0 1px;border-color:#97b0c8;border-bottom-left-radius:0;border-bottom-right-radius:0;-moz-border-radius-bottomleft:0;-moz-border-radius-bottomright:0;background-image:none;background-color:#fff}.ui-tabs .ui-tabs-nav li{list-style:none;float:left;position:relative;top:1px;margin:0 .49em 0 0;border-width:1px 1px 0;border-color:#97b0c8;padding:0;white-space:nowrap}.ui-tabs .ui-tabs-nav li a{float:left;padding:.42em .49em;text-decoration:none;color:#14376c}.ui-tabs .ui-tabs-nav li.ui-tabs-active{margin-bottom:0;background-color:#fff;border-width:1px 1px 0;padding-bottom:1px}.ui-tabs .ui-tabs-nav li.ui-state-default a .tertiary{color:#666}.ui-tabs .ui-tabs-nav li.ui-state-hover .tertiary,.ui-tabs .ui-tabs-nav li.ui-state-hover a{color:#985735}.ui-tabs .ui-tabs-nav li.ui-state-disabled a,.ui-tabs .ui-tabs-nav li.ui-state-processing a,.ui-tabs .ui-tabs-nav li.ui-tabs-active a{cursor:text}.ui-tabs .ui-tabs-nav li a,.ui-tabs.ui-tabs-collapsible .ui-tabs-nav li.ui-tabs-active a{cursor:pointer}.ui-tabs .ui-tabs-panel{display:block;padding:1em 1.4em;background:0 0;border-bottom-left-radius:4px;border-bottom-right-radius:4px;-moz-border-radius-bottomleft:4px;-moz-border-radius-bottomright:4px;border-color:#97b0c8;border-style:solid;border-width:0 1px 1px}.ui-tabs .ui-tabs-hide{display:none}.ui-dialog{position:absolute;width:300px;overflow:hidden}.ui-dialog .ui-dialog-titlebar{padding:.5em 1em .3em;position:relative}.ui-dialog .ui-dialog-title{float:left;margin:.1em 16px .2em 0}.ui-dialog .ui-dialog-titlebar-close{position:absolute;right:.3em;top:50%;width:19px;margin:-10px 0 0;padding:1px;height:18px}.ui-dialog .ui-dialog-titlebar-close span{display:block;margin:0;left:0;top:0}.ui-dialog .ui-dialog-titlebar-close:focus,.ui-dialog .ui-dialog-titlebar-close:hover{padding:0}.ui-dialog .ui-dialog-content{border:0;padding:.5em 1em;background:0 0;overflow:auto;zoom:1}.ui-dialog .ui-dialog-buttonpane{text-align:left;border-width:1px 0 0;background-image:none}.ui-dialog .ui-dialog-buttonpane button{margin:.5em .4em .5em 0;cursor:pointer;padding:.2em .6em .3em;line-height:1.4em;width:auto;overflow:visible}.ui-dialog .ui-resizable-se{width:14px;height:14px;right:3px;bottom:3px}.ui-draggable .ui-dialog-titlebar{cursor:move}.ui-dialog{border:3px solid #3e72a6;font-size:13px;padding:.077em!important}.ui-dialog-titlebar{border-radius:0;border:0;background:#3e72a6;color:#fff}.ui-dialog-titlebar .ui-button{background:0 0;border:0}.ui-dialog-titlebar .ui-icon{background-image:url(images/ui-icons_white_222222_256x240.png)}.ui-dialog-titlebar .ui-state-hover{background:0 0;border:1px solid #fff}.ui-dialog .ui-dialog-buttonpane{background:#F5F5F5;border-radius:0 0 3px 3px;border-top:1px solid #DDD;margin:1em -1em -.5em!important;overflow:hidden;padding:.462em 1em!important}.ui-dialog .ui-dialog-buttonpane:after{display:block;height:0;clear:both}.ui-dialog .ui-dialog-buttonpane .ui-ncbibutton,.ui-dialog .ui-dialog-buttonpane button{display:inline-block;float:none!important}.ui-dialog .ui-dialog-buttonpane .ui-ncbibutton-submit{margin-right:.545em;float:left}.ui-dialog .ui-dialog-buttonpane .ui-ncbibutton-cancel{background:0 0;border:0;color:#2F4A8B;cursor:pointer;display:inline-block;float:right;line-height:1.846em;margin:.7em 1.045em .8em 1.6em!important;padding:0!important;text-decoration:underline!important}.ui-dialog .ui-dialog-buttonpane .ui-ncbibutton-cancel .ui-button-text{padding:0}div.ui-ncbiautocomplete-holder{position:absolute;top:0;left:0;border:1px solid #777;display:none;font-family:Arial,helvetica,sans-serif;font-size:inherit}ul.ui-ncbiautocomplete-options{height:218px;overflow:auto;overflow-x:hidden;overflow-y:auto;width:100%;margin:0;padding:0;list-style-type:none;font-weight:400;cursor:pointer;background-color:#FFF}ul.ui-ncbiautocomplete-options li span{font-weight:400}ul.ui-ncbiautocomplete-options li{padding:.231em .461em;white-space:nowrap;overflow:hidden;width:100%;color:#14376c;text-overflow:ellipsis}ul.ui-ncbiautocomplete-options li:last-child{padding-bottom:.6em}ul.ui-ncbiautocomplete-options li.ui-ncbiautocomplete-options-high{background-color:#DAEEF4;text-decoration:none;color:#015}.ui-ncbiautocomplete-actions: after{display:block;height:0;clear:both}.ui-ncbiautocomplete-actions{background-color:#CECECE;line-height:inherit;padding:5px;border:1px solid #777;margin:1px -1px 0;min-height:15px;display:inline-block}.ui-ncbiautocomplete-actions a{display:inline;float:left;color:#015;text-decoration:none}.ui-ncbiautocomplete-actions .ui-ncbiautocomplete-link-pref-right{text-align:right;float:right}.ui-ncbiautocomplete-link-pref{text-indent:-9999px;background:url(../img/gear.png) no-repeat;width:15px;height:16px}a.ui-ncbiautocomplete-link-off: hover,a.ui-ncbiautocomplete-link-pref: hover{text-decoration:underline;color:#015}li.ui-ncbiautocomplete-show-more{width:100%!important;background:#C3D2DB!important;border-top:1px solid #5A5A5A}li.ui-ncbiautocomplete-show-more.ui-ncbiautocomplete-options-high{text-decoration:underline!important}iframe.ui-ncbiautocomplete-iframe{position:absolute;top:0;left:0;height:200px;z-index:1000;display:none;filter:alpha(opacity=1)}.shadow{-webkit-box-shadow:.4em .4em .5em rgba(153,153,153,.9);-moz-box-shadow:.4em .4em .5em rgba(153,153,153,.9);box-shadow:.4em .4em .5em rgba(153,153,153,.9)}.ui-ncbibutton{margin-right:.1em;text-decoration:none!important;padding:.3em .8em;border-width:1px;border-style:solid;font-size:1em;font-family:inherit;border-radius:6px;-moz-border-radius:6px;-webkit-border-radius:6px;display:inline-block;position:relative;cursor:pointer;text-align:center;zoom:1;overflow:visible}.ui-ncbibutton[disabled]{text-shadow:0 0 0;cursor:default}.ui-button-icon-only{width:2.2em}button.ui-button-icon-only{width:2.4em}.ui-button-icons-only{width:3.4em}button.ui-button-icons-only{width:3.7em}.ui-ncbibutton .ui-button-text{display:block;line-height:100%}.ui-button-text-only .ui-button-text{padding:.4em 1em}.ui-button-icon-only .ui-button-text,.ui-button-icons-only .ui-button-text{padding:.4em;text-indent:-9999999px}.ui-button-text-icon .ui-button-text,.ui-button-text-icons .ui-button-text{padding:.4em 1em .4em 2.1em}.ui-button-text-icons .ui-button-text{padding-left:2.1em;padding-right:2.1em}.ui-button-text-icon-primary .ui-button-text{padding:.4em .5em .4em 2.1em}.ui-button-text-icon-secondary .ui-button-text{padding:.4em 2.1em .4em .5em}.ui-button-icon-only .ui-icon{left:50%}.ui-ncbibutton .ui-icon{display:inline-block;height:15px;width:15px;background-image:url(../img/ui-button-sprites.png);background-color:transparent;background-repeat:no-repeat}.ui-ncbibutton .ui-icon-pause{background-position:0 0}.ui-ncbibutton .ui-icon-cancel{background-position:-15px 0}.ui-ncbibutton .ui-icon-tick{background-position:-30px 0}.ui-ncbibutton .ui-icon-delete{background-position:-45px 0}.ui-ncbibutton .ui-icon-refresh{background-position:-60px 0}a.ui-ncbibutton{padding:0;color:#444!important}button.ui-ncbibutton{padding:0}input.ui-ncbibutton{padding:.4em 1em}.ui-button-icon-only .ui-icon,.ui-button-icons-only .ui-icon,.ui-button-text-icon .ui-icon,.ui-button-text-icon-primary .ui-icon,.ui-button-text-icon-secondary .ui-icon,.ui-button-text-icons .ui-icon{position:absolute;top:50%;margin-top:-7px}table.ui-ncbigrid,table.ui-ncbigrid caption,table.ui-ncbigrid td input[type=checkbox],table.ui-ncbigrid thead{margin:0}.ui-button-icons-only .ui-button-icon-primary,.ui-button-text-icon .ui-button-icon-primary,.ui-button-text-icon-primary .ui-icon,.ui-button-text-icons .ui-button-icon-primary{left:.5em;margin-left:0}.ui-button-icons-only .ui-button-icon-secondary,.ui-button-text-icon-secondary .ui-icon,.ui-button-text-icons .ui-button-icon-secondary{right:.5em;margin-right:0}button.ui-ncbibutton::-moz-focus-inner{border:0;padding:0}.ui-ncbibutton,.ui-ncbibutton-gray,.ui-ncbibutton-gray[disabled]:active,.ui-widget-content .ui-ncbibutton-gray,.ui-widget-content .ui-ncbibutton-gray[disabled]:active{color:#444;text-shadow:1px 1px 1px #fff;border-color:#a6a6a6;background:#ededed;background:-moz-linear-gradient(top,#ededed 0,#cdcdcd 100%);background:-webkit-gradient(linear,left top,left bottom,color-stop(0,#ededed),color-stop(100%,#cdcdcd))}.ui-ncbibutton-gray:active,.ui-ncbibutton:active,.ui-widget-content .ui-ncbibutton-gray:active,.ui-widget-content .ui-ncbibutton:active{background:#e5e5e5;background:-moz-linear-gradient(top,#ccc 0,#eee 100%);background:-webkit-gradient(linear,left top,left bottom,color-stop(0,#ccc),color-stop(100%,#eee))}.ui-ncbibutton-gray[disabled],.ui-ncbibutton-gray[disabled]:active,.ui-widget-content .ui-ncbibutton-gray[disabled],.ui-widget-content .ui-ncbibutton-gray[disabled]:active{color:#a6a6a6!important;border-color:#d3d3d3;background:#f5f5f5;background:-moz-linear-gradient(top,#f5f5f5 0,#e7e7e7 100%);background:-webkit-gradient(linear,left top,left bottom,color-stop(0,#f5f5f5),color-stop(100%,#e7e7e7))}.ui-ncbibutton-copper,.ui-ncbibutton-copper[disabled]:active,.ui-widget-content .ui-ncbibutton-copper,.ui-widget-content .ui-ncbibutton-copper[disabled]:active{color:#fff!important;text-shadow:1px 1px 1px #301b04;border-color:#642f15;background:#985735;background:-moz-linear-gradient(top,#985735 0,#783b1d 100%);background:-webkit-gradient(linear,left top,left bottom,color-stop(0,#985735),color-stop(100%,#783b1d))}.ui-ncbibutton-copper:active,.ui-widget-content .ui-ncbibutton-copper:active{color:#fff!important;background:#783b1d;background:-moz-linear-gradient(top,#783b1d 0,#985735 100%);background:-webkit-gradient(linear,left top,left bottom,color-stop(0,#783b1d),color-stop(100%,#985735))}.ui-ncbibutton-copper[disabled],.ui-ncbibutton-copper[disabled]:active,.ui-widget-content .ui-ncbibutton-copper[disabled],.ui-widget-content .ui-ncbibutton-copper[disabled]:active{color:#eee3de!important;border-color:#aa9c94;background:#c1b0a6;background:-moz-linear-gradient(top,#c1b0a6 0,#b3a39a 100%);background:-webkit-gradient(linear,left top,left bottom,color-stop(0,#c1b0a6),color-stop(100%,#b3a39a))}.ui-ncbibutton-blue,.ui-ncbibutton-blue[disabled]:active,.ui-widget-content .ui-ncbibutton-blue,.ui-widget-content .ui-ncbibutton-blue[disabled]:active{color:#fff!important;text-shadow:1px 1px 1px #092e59;border-color:#1e3a57;background:#3c72ab;background:-moz-linear-gradient(top,#3c72ab 0,#23548c 100%);background:-webkit-gradient(linear,left top,left bottom,color-stop(0,#3c72ab),color-stop(100%,#23548c))}.ui-ncbibutton-blue:active,.ui-widget-content .ui-ncbibutton-blue:active{color:#fff!important;background:#23548c;background:-moz-linear-gradient(top,#23548c 0,#3c72ab 100%);background:-webkit-gradient(linear,left top,left bottom,color-stop(0,#23548c),color-stop(100%,#3c72ab))}.ui-ncbibutton-blue[disabled],.ui-ncbibutton-blue[disabled]:active,.ui-widget-content .ui-ncbibutton-blue[disabled],.ui-widget-content .ui-ncbibutton-blue[disabled]:active{color:#dee7ee!important;border-color:#959ea5;background:#a6b8c6;background:-moz-linear-gradient(top,#a6b8c6 0,#99abb9 100%);background:-webkit-gradient(linear,left top,left bottom,color-stop(0,#a6b8c6),color-stop(100%,#99abb9))}table.ui-ncbigrid tbody th,table.ui-ncbigrid thead th{border-bottom:1px solid #d4dfe9;border-right:1px solid #cfcfcf}.ui-ncbibutton-gray.ui-state-hover,.ui-ncbibutton-gray:hover{color:#222;background:#b3b4b4;background:-moz-linear-gradient(top,#bcbcbc 0,#b3b4b4 100%);background:-webkit-gradient(linear,left top,left bottom,color-stop(0,#bcbcbc),color-stop(100%,#b3b4b4))}.ui-ncbibutton-blue.ui-state-hover,.ui-ncbibutton-blue:hover{background:#11417b;background:-moz-linear-gradient(top,#255a94 0,#11417b 100%);background:-webkit-gradient(linear,left top,left bottom,color-stop(0,#255a94),color-stop(100%,#11417b))}.ui-ncbibutton-copper.ui-state-hover,.ui-ncbibutton-copper:hover{background:#6b2f10;background:-moz-linear-gradient(top,#834220 0,#6b2f10 100%);background:-webkit-gradient(linear,left top,left bottom,color-stop(0,#834220),color-stop(100%,#6b2f10))}table.ui-ncbigrid td{padding:.363em .637em}table.ui-ncbigrid th{padding:.308em .539em;text-align:left;border-left:0;border-top:0;font-weight:400}table.ui-ncbigrid thead th{background:#F0F0F0;background:-moz-linear-gradient(top,#FFF 0,#F0F0F0 100%);background:-webkit-gradient(linear,left top,left bottom,color-stop(0,#FFF),color-stop(100%,#F0F0F0))}table.ui-ncbigrid tbody th{line-height:1.333em;color:#333;font-size:.923em;background:#FAFAFA;background:-moz-linear-gradient(top,#FFF 0,#FAFAFA 100%);background:-webkit-gradient(linear,left top,left bottom,color-stop(0,#FFF),color-stop(100%,#FAFAFA))}table.ui-ncbigrid th:last-child{border-right:0}table.ui-ncbigrid td{border:0}table.ui-ncbigrid col,table.ui-ncbigrid colgroup,table.ui-ncbigrid tbody,table.ui-ncbigrid thead,table.ui-ncbigrid tr{border:0!important}.ui-ncbigrid-outer-div{min-width:300px;position:relative;zoom:1;margin:1em 0 2.8em}div.caption-exists,div.filterToolbar-exists{margin:3em 0}table.ui-ncbigrid{border-width:0}.ui-ncbigrid-inner-div{border-color:#97b0c8;border-style:solid;border-width:0 0 1px;clear:both}.ui-ncbigrid-outer-div{border:1px solid #97b0c8}.ui-ncbigrid-outer-div:after{clear:both;content:'.';display:block;height:0;visibility:hidden;font-size:0}.ui-ncbigrid-header-wrapper{height:auto;max-width:100%}.ui-ncbigrid-header-wrapper table.ui-ncbigrid{border:0;height:auto}.ui-ncbigrid-header-wrapper thead{border-width:1px 0 0}table.ui-ncbigrid caption{color:#4D4D4D;font-size:.923em;font-weight:700;padding:0;position:absolute;text-align:left;top:-2.077em;zoom:1}.ui-ncbigrid-filter-toolbar{clear:both;display:block;font-size:.923em;line-height:27px;position:absolute;right:0;text-align:right;top:-2.417em;width:auto}.ui-ncbigrid-filter-toolbar input[type=text]{font-size:inherit!important;height:1.091em;padding:0;margin-right:-1px}.ui-ncbigrid-paged-toolbar{display:block}.ui-ncbigrid-checkbox-toolbar,.ui-ncbigrid-paged-countItems{font-size:.923em}.ui-ncbigrid-paged-toolbar div{float:left;display:inline-block;width:auto;margin-right:1em}.ui-ncbigrid-paged-toolbar .ui-ncbigrid-paged-pageControl{margin-right:0}.ui-ncbigrid-paged-countItems{text-align:center}.ui-ncbigrid-paged-pageControl{text-align:right;font-size:.923em;margin-top:0}.ui-ncbigrid-paged-pageControl .prev{margin-left:.2em;margin-right:.6em}.ui-ncbigrid-paged-pageControl .next{margin-left:.6em;margin-right:.2em}.ui-ncbigrid-paged-toolbar-bottom{border-top:0}.ui-ncbigrid-select-question{clear:both;text-align:center;display:none;padding:.385em 0 .308em;border-style:solid;border-color:#d4dfe9;border-width:1px 0;background:-moz-linear-gradient(top,#FFF 0,#F5F5F5 100%);background:-webkit-gradient(linear,left top,left bottom,color-stop(0,#FFF),color-stop(100%,#F5F5F5));font-size:.923em}.ui-ncbigrid-select-question-footer{background:#fff;border-bottom:0}.ui-ncbigrid-select-question .ui-ncbigrid-select-row-count{font-weight:700}.ui-ncbigrid-select-question a{margin-left:.583em}.ui-ncbigrid-checkbox-toolbar label{margin-left:1em}.ui-ncbigrid-checkbox-toolbar label:first-child{margin-left:0}.ui-ncbigrid-checkbox-toolbar a,.ui-ncbigrid-checkbox-toolbar a:visited{color:#369}.ui-ncbigrid-checkbox-toolbar,.ui-ncbigrid-paged-toolbar{width:auto}.ui-ncbigrid-checkbox-toolbar{float:left;clear:left;padding:.416em .416em .416em .583em;line-height:1.75em}.ui-ncbigrid-paged-toolbar{float:right;clear:right;padding:.385em .385em .385em .539em;line-height:1.615em}table.ui-ncbigrid{border-collapse:separate;width:100%}div.ui-ncbigrid-scroll{height:20em;overflow-y:auto;overflow-x:hidden}div.ui-ncbigrid-scroll table.ui-ncbigrid{border-top:0;border-bottom:0;width:100%}div.ui-ncbigrid-scroll table.ui-ncbigrid caption,div.ui-ncbigrid-scroll>table.ui-ncbigrid>thead>tr>th{visibility:hidden;line-height:0;border-bottom:0;border-top:0;padding-top:0;padding-bottom:0}div.ui-ncbigrid-scroll table.ui-ncbigrid tbody tr:first-child td{border-top:0}div.ui-ncbigrid-header-wrapper{width:100%;overflow:hidden}div.ui-ncbigrid-hort-scroll{overflow-x:auto}tr.ui-ncbigrid-rowHidden{display:none}table.ui-ncbigrid th.sortAsc a,table.ui-ncbigrid th.sortDsc a,table.ui-ncbigrid th.sortNone a{padding-right:21px;background-repeat:no-repeat;background-position:right center;color:#333}table.ui-ncbigrid th.sortAsc,table.ui-ncbigrid th.sortDsc{background:#fff}table.ui-ncbigrid th.sortAsc a{background-image:url(../img/sorted_asc.gif)}table.ui-ncbigrid th.sortDsc a{background-image:url(../img/sorted_dsc.gif)}table.ui-ncbigrid th.sortNone a{background-image:none;color:#14376c}table.ui-ncbigrid th.sortNone a:hover{background-image:url(../img/sorted_non.gif);color:#985735}table.ui-ncbigrid th a{display:block;text-decoration:none;padding-right:21px}.ui-ncbigrid tbody tr.collapsed,table.ui-ncbigrid tr.ncbigrid-row-filtered,td.ui-ncbigrid-column-hidden,th.ui-ncbigrid-column-hidden{display:none}table.ui-ncbigrid th a,table.ui-ncbigrid th a:active,table.ui-ncbigrid th a:hover{border:0!important}table.ui-ncbigrid th,table.ui-ncbigrid th a{color:#14376c}table.ui-ncbigrid tbody tr.ui-ncbigrid-checkbox-selected td,table.ui-ncbigrid tr.ui-ncbigrid-row-selected td{background-color:#eaf0f4}table.ui-ncbigrid tbody tr.ui-ncbigrid-checkbox-hover td,table.ui-ncbigrid tr.ui-ncbigrid-row-hover>td{background-color:#D5DEE3}table.ui-ncbigrid tbody tr.ui-ncbigrid-high>td{background-color:#eaf0f4}.ui-ncbigrid-paged-pageControl input[type=text]{height:1.091em;font-size:inherit!important;padding:0}.ui-ncbigrid-paged-pageControl span.page_link{color:#ccc;padding:1px 7px}.ui-ncbigrid-paged-pageControl a.page_link{border:1px solid #ddd;padding:2px 6px;white-space:nowrap;text-decoration:none}.ui-ncbigrid-paged-pageControl a.page_link:hover{color:#985735}.ui-ncbigrid tbody tr th span.collapsableTbodyIcon{float:left;margin-right:.833em}.ui-ncbigrid tbody tr th span.ui-icon-plus-minus-big{background-position:left -30px}.ui-ncbigrid tbody tr th span.ui-icon-plus-minus-big-open{background-position:left 0}.ui-ncbigrid tbody tr th span.ui-icon-plus-minus-big,.ui-ncbigrid tbody tr th span.ui-icon-plus-minus-big-open{background-color:transparent;background-image:url(../img/ncbitoggler-plus-minus-big.gif);background-repeat:no-repeat;margin-left:-.1em;top:.2em}.ui-ncbigrid-collapsable,.ui-ncbigrid-collapsable span{cursor:pointer}table.ui-ncbigrid .ignoreCollapse{cursor:default}.ui-ncbigrid-outer-div .ui-ncbigrid-outer-div{margin:0}.ui-ncbibasicmenu{list-style-type:none;min-width:200px}.ui-ncbibasicmenu,.ui-ncbibasicmenu>li{padding:0;margin:0}.ui-ncbibasicmenu li ul li{background-color:#FFF}.ui-ncbibasicmenu li ul li a:hover,.ui-ncbibasicmenu li ul li.selected a:hover{background-color:#4C96DF;color:#FFF}.oneLevel li a,.ui-ncbibasicmenu li a{display:block;background-color:#FCFCFC;border:1px solid #FCFCFC;border-width:1px 0;color:#14376C;font-size:13px;font-weight:400;margin:0;padding:.2em .9em;text-decoration:none}.oneLevel li a:hover,.ui-ncbibasicmenu>li>a:hover{background-color:#E3F8FF}.oneLevel li.ui-ncbimenu-item-no-hlt a:hover,.oneLevel li.ui-ncbimenu-item-skip a:hover,.ui-ncbibasicmenu>li.ui-ncbimenu-item-no-hlt>a:hover,.ui-ncbibasicmenu>li.ui-ncbimenu-item-skip>a:hover{background-color:#FCFCFC}.oneLevel li a:focus,.ui-ncbibasicmenu>li>a:focus{outline:#000 dashed 1px}#ncbi_share_inp:focus,.ui-ncbiclearbutton-wrap input,.ui-ncbimenu>li a:focus,.ui-ncbisetswitch-popper .ui-ncbibasicmenu>li>a:focus,a.ui-ncbitoggler-disabled{outline:0}.oneLevel li.selected a,.ui-ncbibasicmenu>li.selected>a{color:#FFF;background-color:#4C96DF}.oneLevel li.selected a:hover,.ui-ncbibasicmenu>li.selected>a:hover{color:#FFF}.oneLevel li.selected.ui-ncbimenu-item-no-hlt a:hover,.oneLevel li.selected.ui-ncbimenu-item-skip a:hover,.ui-ncbibasicmenu>li.selected.ui-ncbimenu-item-no-hlt>a:hover,.ui-ncbibasicmenu>li.selected.ui-ncbimenu-item-skip>a:hover{color:inherit;background-color:#FCFCFC}.ui-ncbimenu li.selected.ui-ncbimenu-item-no-hlt>a,.ui-ncbimenu li.selected.ui-ncbimenu-item-skip>a,.ui-ncbimenu li.ui-ncbimenu-item-no-hlt a:hover,.ui-ncbimenu li.ui-ncbimenu-item-skip a:hover,html .ui-ncbimenu>li>a{color:#fff}.orientation_hort>li{display:inline;float:left}.jig-ncbimenu li.offscreen_noflow{position:absolute;left:-1000px}.jig-ncbimenu{clear:both}.jig-ncbimenu ul{display:none}.jig-ncbimenu>li{display:inline;float:left}ul.ui-ncbibasicmenu li{display:block;margin:0}.ui-ncbimenu li>a{background-color:transparent;border:0}.ui-ncbimenu ul{-moz-border-radius:6px;-webkit-border-radius:6px;border-radius:6px;border:1px solid #CCC;-webkit-box-shadow:.4em .4em .5em rgba(0,0,0,.3);-moz-box-shadow:.4em .4em .5em rgba(0,0,0,.3);box-shadow:.4em .4em .5em rgba(0,0,0,.3);position:absolute;display:none}.ui-ncbimenu li.active a{background-color:#4c96df}.ui-ncbimenu li a.expandDown{padding-right:20px;background:url(../img/arrow-sprite.png) 96% -6% no-repeat #FFF}.ui-ncbimenu li a.expandRight{background:url(../img/arrow-sprite.png) 96% 106% no-repeat #FFF}.ui-ncbimenu>li>a.expandDown,.ui-ncbimenu>li>a.expandRight{background-color:transparent}.ui-ncbimenu li>a:hover.expandRight{background:url(../img/arrow-sprite.png) 96% 106% no-repeat #4C96DF}.ui-ncbimenu li.ui-ncbimenu-item-no-hlt>a:hover.expandRight,.ui-ncbimenu li.ui-ncbimenu-item-skip>a:hover.expandRight{background-color:transparent}.ui-ncbimenu li ul{display:none;z-index:200}ul.ui-ncbimenu li ul li a{background-color:#fff}.ui-ncbimenu li.selected>a,.ui-ncbimenu>li a:hover{background-color:#4C96DF;color:#fff}.ui-ncbimenu li ul.ncbibasicmenu li.ui-ncbimenu-item-no-hlt,.ui-ncbimenu li ul.ncbibasicmenu li.ui-ncbimenu-item-skip{background-color:#FFF}.ui-ncbimenu .oneLevel li.ui-ncbimenu-item-no-hlt a:hover,.ui-ncbimenu .oneLevel li.ui-ncbimenu-item-skip a:hover,.ui-ncbimenu .ui-ncbimenu-item-leaf>a:hover,.ui-ncbimenu.ui-ncbibasicmenu>li.ui-ncbimenu-item-no-hlt>a:hover,.ui-ncbimenu.ui-ncbibasicmenu>li.ui-ncbimenu-item-skip>a:hover{background-color:transparent}.ui-ncbimenu li ul li.selected.ui-ncbimenu-item-no-hlt>a,.ui-ncbimenu li ul li.selected.ui-ncbimenu-item-skip>a,.ui-ncbimenu li ul li.ui-ncbimenu-item-no-hlt a:hover,.ui-ncbimenu li ul li.ui-ncbimenu-item-skip a:hover{color:#14376C;background-color:transparent}.ui-ncbimenu .ui-ncbimenu-item-leaf{margin:0 .75em 0 0}.ui-ncbimenu:after,.ui-ncbimenu:before{content:"";display:table}ul.jig-ncbilocalnav,ul.ui-ncbilocalnav{list-style:none;margin:0;padding:0;width:100%}ul.jig-ncbilocalnav:after,ul.ui-ncbilocalnav:after{content:".";display:block;height:0;clear:both;visibility:hidden}ul.jig-ncbilocalnav li,ul.ui-ncbilocalnav li{float:left;position:relative;list-style:none;display:block}ul.jig-ncbilocalnav li a,ul.ui-ncbilocalnav li a{color:#444;text-decoration:none;display:block;padding:.15em 1em;zoom:1}ul.ui-ncbilocalnav li.hover.selected>a,ul.ui-ncbilocalnav li.hover>a,ul.ui-ncbilocalnav li.selected a,ul.ui-ncbilocalnav li.selected>a{background-color:transparent!important;color:#444!important}ul.jig-ncbilocalnav ul{display:none}ul.ui-ncbilocalnav ul{margin:0;margin-left:0!important;display:none;border-width:1px 0 0 1px;width:200px;padding-left:0;-moz-box-shadow:.4em .4em .5em #999;-webkit-box-shadow:.4em .4em .5em #999;box-shadow:.4em .4em .5em #999}ul.ui-ncbilocalnav li,ul.ui-ncbilocalnav li.active{border-right:1px solid #c4c4c4}ul.ui-ncbilocalnav li.open ul{display:block;position:absolute;left:-1px}ul.ui-ncbilocalnav li:first-child{margin-left:1.333em;border-left:1px solid #b0b0b0}ul.ui-ncbilocalnav ul li:first-child{margin-left:0;border-left:0}.ui-ncbilocalnav>li>a.expandDown,ul.ui-ncbilocalnav li.selected>ul>li a{padding:.15em 1.5em .15em .25em;margin:0 .75em}ul.ui-ncbilocalnav ul li{float:none;display:block;position:relative;zoom:1;border-bottom:1px solid #c4c4c4}ul.ui-ncbilocalnav li.has-child ul{z-index:1003}ul.ui-ncbilocalnav{border-top:1px solid #c4c4c4;border-bottom:1px solid #c4c4c4}ul.ui-ncbilocalnav ul{border-left:1px solid #b0b0b0}ul.ui-ncbilocalnav ul li:first-child{border-top:1px solid #b0b0b0}ul.ui-ncbilocalnav,ul.ui-ncbilocalnav li{background-color:#F4F4F4;background-image:-webkit-gradient(linear,left top,left bottom,from(#fff),to(#F4F4F4));background-image:-webkit-linear-gradient(top,#fff,#F4F4F4);background-image:-moz-linear-gradient(top,#fff,#F4F4F4);background-image:-ms-linear-gradient(top,#fff,#F4F4F4);background-image:-o-linear-gradient(top,#fff,#F4F4F4);background-image:linear-gradient(top,#fff,#F4F4F4)}ul.ui-ncbilocalnav li.hover,ul.ui-ncbilocalnav li.selected{background-color:#E0E0E0;background-image:-webkit-gradient(linear,left top,left bottom,from(#F2F2F2),to(#E0E0E0));background-image:-webkit-linear-gradient(top,#F2F2F2,#E0E0E0);background-image:-moz-linear-gradient(top,#F2F2F2,#E0E0E0);background-image:-ms-linear-gradient(top,#F2F2F2,#E0E0E0);background-image:-o-linear-gradient(top,#F2F2F2,#E0E0E0);background-image:linear-gradient(top,#F2F2F2,#E0E0E0)}ul.ui-ncbilocalnav li li.hover{background-color:#EDEDED;background-image:-webkit-gradient(linear,left top,left bottom,from(#DEDEDE),to(#EDEDED));background-image:-webkit-linear-gradient(top,#DEDEDE,#EDEDED);background-image:-moz-linear-gradient(top,#DEDEDE,#EDEDED);background-image:-ms-linear-gradient(top,#DEDEDE,#EDEDED);background-image:-o-linear-gradient(top,#DEDEDE,#EDEDED);background-image:linear-gradient(top,#DEDEDE,#EDEDED)}.ui-ncbilocalnav>li>a.expandDown{background:url(../img/ncbilocalnav-arrow.png) right 8px no-repeat!important;color:#444}ul.ui-ncbilocalnav li.selected ul li a{background-image:none!important;zoom:1}.ui-ncbipopper-wrapper{position:fixed;top:0;left:0;z-index:99999;display:none}.ui-ncbipopper-wrapper-relative-parent{position:fixed!important}.ui-ncbipopper-basic{border:3px solid #3e72a6;background-color:#fff;color:#303030;padding:1em;text-align:left;-moz-border-radius:6px;-webkit-border-radius:6px;border-radius:6px}button.ui-ncbipopper-close-button-generated{display:block;float:right;font-size:small;text-align:center;padding:0;border:0}button.ui-ncbipopper-close-button-generated,button.ui-ncbipopper-close-button-generated:active{margin:-.615em;height:14px;width:13px;background-image:url(../img/ui-popper-closebutton.png);background-color:transparent;background-repeat:no-repeat}button.ui-ncbipopper-close-button-generated .ui-button-text{color:transparent;text-shadow:none}div.ui-ncbipopper-arrow-image{position:absolute;top:100px;left:100px;width:7px;height:7px;z-index:11;display:none;background-image:url(../img/ncbipopper-arrow.png);background-repeat:no-repeat}div.ui-ncbipopper-arrow-left{background-position:center left;height:28px}div.ui-ncbipopper-arrow-right{background-position:center right;height:28px}div.ui-ncbipopper-arrow-top{background-position:top center;width:28px}div.ui-ncbipopper-arrow-bottom{background-position:bottom center;width:28px}.brieflinkpopdesc{font-size:.846em;margin-top:.4em}.portlet .brieflinkpop{width:350px}.portlet .brieflinkpop a{font-size:1em}.portlet .brieflinkpopperctrl{display:inline-block}.placeholder{color:#777790}.ui-ncbiplaceholder-label{position:absolute;margin:0;text-align:left;cursor:text;color:#777790}a.ui-ncbitoggler{color:#22c}a.ui-ncbitoggler,a.ui-ncbitoggler-open{padding-left:16px;position:relative;display:block}a.ui-ncbitoggler-no-icon{padding-left:0}a.ui-ncbitoggler span.ui-icon-plus-minus-big,a.ui-ncbitoggler-open span.ui-icon-plus-minus-big-open{background-color:transparent;background-image:url(../img/ncbitoggler-plus-minus-big.gif);background-repeat:no-repeat;top:.2em;margin-left:-.1em}a.ui-ncbitoggler span.ui-icon-plus-minus-big{background-position:left -30px}a.ui-ncbitoggler-open span.ui-icon-plus-minus-big-open{background-position:left 0}.ui-ncbitoggler-slave,.ui-ncbitoggler-slave-open{margin:.2em 0 0 16px}.ui-ncbitoggler-slave{display:none}.ui-ncbitoggler-slave-open{display:block}a.ui-ncbitoggler span.ui-icon,a.ui-ncbitoggler-open span.ui-icon{display:inline;position:absolute;left:0}a.ui-ncbitoggler-disabled:active{outline:0;color:#551A8B}.ui-ncbilinksmenu{max-height:90%;overflow-y:auto;overflow-x:none;background:#fcfcfc;border:1px solid #CCC;-webkit-box-shadow:.4em .4em .5em #999;-moz-box-shadow:.4em .4em .5em #999;box-shadow:.4em .4em .5em #999;color:#999;font-weight:700}.ui-ncbilinksmenu li,.ui-ncbilinksmenu ul{list-style:none;margin:0;padding:0}.ui-ncbilinksmenu li{margin-bottom:0}.ui-ncbilinksmenu ul{padding:.25em 0}.ui-ncbilinksmenu ul li li,.ui-ncbilinksmenu ul ul{padding:0}.ui-ncbilinksmenu ul li li a{padding-left:1.8175em}.ui-ncbilinksmenu ul li a{border-color:#fcfcfc;border-style:solid;border-width:1px 0;color:#14376c;font-weight:400;margin:0;text-decoration:none;font-family:Arial;font-size:13px}.ui-ncbilinksmenu ul li a,.ui-ncbilinksmenu ul li span,.ui-ncbilinksmenu-loadingMessage{display:block;padding:.2em .9em}.ui-ncbiclearbutton-wrap{background:#fff;border:1px solid #ccc;display:inline-block;padding:2px 20px 2px 2px;position:relative}.box-shadow{box-shadow:0 0 5px 1px #CCC;-webkit-box-shadow:0 0 5px 1px #CCC;-moz-box-shadow:0 0 5px 1px #CCC}.ui-ncbiclearbutton-wrap input{background:0 0;border:0;margin:0;padding:0;width:auto;z-index:0}.ui-ncbiclearbutton-wrap a.reset{position:absolute;top:50%;height:14px;margin-top:-7px;border:0!important;padding:0;margin-left:2px;overflow:hidden!important;visibility:hidden;width:14px;z-index:10}.ui-ncbiclearbutton-wrap a.reset img{border:0}.ui-ncbiexpander{overflow:hidden;height:55px}.ui-ncbiexpander-simple{border-bottom:1px solid #ccc}.ui-expander-arrow-bar{width:100%}.ui-expander-arrow-bar div.bar{border-top:1px solid #ccc;border-bottom:1px solid transparent}.ui-expander-arrow-bar div.closed{border-top:1px solid #ccc}.ui-expander-arrow-bar div.open{border-top:1px solid transparent;border-bottom:1px solid #000}.ui-expander-arrow-bar div.closed div{border-top:5px solid #ccc;border-bottom:0}.ui-expander-arrow-bar div.open div{border-top:0;border-bottom:5px solid #000}.ui-expander-arrow-bar div.bar div{width:0;height:0;border-left:5px solid transparent;border-right:5px solid transparent;margin:0 auto}.ui-expander-arrow-bar-active div.closed{border-top-color:#000}.ui-expander-arrow-bar-active div.closed div{border-top:5px solid #000}.ui-expander-controllink{width:100%}.controlanchor{float:right}.jig-ncbiinpagenav-goto-container{float:right;text-align:right}.jig-ncbiinpagenav-goto-container ul{display:inline}.ui-ncbisetswitch button.ui-ncbisetswitch-down{display:inline-block}.ui-ncbisetswitch-popper{-webkit-border-radius:4px;-moz-border-radius:4px;border-radius:4px;overflow:hidden}.ui-ncbisetswitch-popper .ui-ncbisetswitch-actions{-webkit-border-bottom-right-radius:4px;-webkit-border-bottom-left-radius:4px;-moz-border-radius-bottomright:4px;-moz-border-radius-bottomleft:4px;border-bottom-right-radius:4px;border-bottom-left-radius:4px}.jig-ncbisetswitch .star,.ui-ncbisetswitch-popper ul li a,.ui-ncbisetswitch-popper ul li a:active,.ui-ncbisetswitch-popper ul li a:focus,.ui-ncbisetswitch-popper ul li a:hover,.ui-ncbisetswitch-popper ul li a:link{background-image:url(../img/ncbisetswitch-star-sprite.png);background-repeat:no-repeat;background-position:-24px 3px;filter:none}.jig-ncbisetswitch .star{background-position:left -10px;width:12px;height:12px;display:inline-block;margin-right:.616em}.jig-ncbisetswitch .active{background-position:left -22px}.ui-ncbisetswitch-popper ul li{margin:0 .923em 0 .692em;padding:.231em 0;border:0}.ui-ncbisetswitch-popper ul li a{padding:0 0 0 1.385em}.ui-ncbisetswitch-popper ul li.starred a,.ui-ncbisetswitch-popper ul li.starred a:active,.ui-ncbisetswitch-popper ul li.starred a:focus,.ui-ncbisetswitch-popper ul li.starred a:hover,.ui-ncbisetswitch-popper ul li.starred a:link{background-position:-12px -20px;display:inline-block}.ui-ncbisetswitch-popper ul li a:active,.ui-ncbisetswitch-popper ul li a:focus,.ui-ncbisetswitch-popper ul li a:hover,.ui-ncbisetswitch-popper ul li a:link{background-position:-24px 3px;display:inline-block}.ui-ncbisetswitch{border:1px solid #CCC;display:inline-block;font-size:1em;clear:both;padding:0;-webkit-border-radius:4px;-moz-border-radius:4px;border-radius:4px;cursor:pointer}.ui-ncbisetswitch .jig-ncbisetswitch{padding:.461em .923em;text-decoration:none;color:#333;line-height:1.231em;border-right:1px solid #fafafa;-webkit-user-select:none;-khtml-user-select:none;-moz-user-select:none;-ms-user-select:none;user-select:none}.ui-ncbisetswitch-hasStar{padding:.461em .923em .461em .692em}.ui-ncbisetswitch .jig-ncbisetswitch,.ui-ncbisetswitch .ui-ncbisetswitch-button{float:left}.ui-ncbisetswitch .ui-ncbisetswitch-button{border-left:1px solid #bcbcbc}.ui-ncbisetswitch .ui-ncbisetswitch-button .ui-icon{margin:.461em}.ui-ncbisetswitch{color:#444;text-shadow:1px 1px 1px #fff;filter:dropshadow(color=#ffffff, offx=1, offy=1);border-color:#cbcbcb;background:#f6f6f6;background:-moz-linear-gradient(top,#f6f6f6 0,#e8e8e8 100%);background:-webkit-gradient(linear,left top,left bottom,color-stop(0,#f6f6f6),color-stop(100%,#e8e8e8));filter:progid: DXImageTransform.Microsoft.gradient( startColorstr='#f6f6f6', endColorstr='#e8e8e8', GradientType=0)}.ui-ncbisetswitch .ltd-hover:hover{background:#e8e8e8;background:-moz-linear-gradient(top,#e8e8e8 0,#e0e0e0 100%);background:-webkit-gradient(linear,left top,left bottom,color-stop(0,#e8e8e8),color-stop(100%,#e0e0e0));filter:progid: DXImageTransform.Microsoft.gradient( startColorstr='#e8e8e8', endColorstr='#e0e0e0', GradientType=0)}.ui-ncbisetswitch .jig-ncbisetswitch:active,.ui-ncbisetswitch .ui-ncbisetswitch-button:active{background:#e5e5e5;background:-moz-linear-gradient(top,#e0e0e0 0,#e8e8e8 100%);background:-webkit-gradient(linear,left top,left bottom,color-stop(0,#e0e0e0),color-stop(100%,#e8e8e8));filter:progid: DXImageTransform.Microsoft.gradient( startColorstr='#e0e0e0', endColorstr='#e8e8e8', GradientType=0)}.ui-ncbisetswitch-popper ul li a{border:0;display:inline-block}.ui-ncbisetswitch-popper ul li.unstarred a{background-image:none}.ui-ncbisetswitch-popper ul{padding:0}.fg-button-icon-left{padding-left:2.1em}.fg-button-icon-left .ui-icon{right:auto;left:.2em;margin-left:0}.ui-ncbisetswitch-popper .ui-ncbisetswitch-options{max-height:13.154em;position:relative;list-style-type:none;overflow-x:hidden;overflow-y:auto;margin-top:0;margin-bottom:0;padding:.231em 0}.ui-ncbisetswitch-popper .ui-ncbisetswitch-options+.ui-ncbisetswitch-actions{margin-top:0;padding:.231em 0}.ui-ncbisetswitch-popper ul.ui-ncbisetswitch-actions{margin-left:0;margin-right:0;margin-bottom:0;padding-left:0;padding-right:0;border-top:1px solid #ddd}.ui-ncbisetswitch-popper ul.ui-ncbisetswitch-actions,.ui-ncbisetswitch-popper ul.ui-ncbisetswitch-actions li{background:#f4f4f4}.ui-ncbisetswitch-popper ul.ui-ncbisetswitch-actions li{background-color:#f4f4f4;margin:0 .923em;padding:.231em 0}.ui-ncbisetswitch-popper ul.ui-ncbisetswitch-actions li.ui-ncbisetswitch-actions-create+li.ui-ncbisetswitch-actions-manage{padding-top:0}.ui-ncbisetswitch-popper ul li span{padding:0}.ui-ncbisetswitch-popper .ui-ncbibasicmenu li.selected a{color:#2f4a8b}.jig-ncbihistogram{min-height:81px;border:1px solid #E0E0E0;padding-top:1px}.ui-ncbihistogram{width:99%;margin:0}.ui-ncbihistogram-display-area{width:100%;overflow:hidden}.ui-ncbihistogram ol{background-color:#F8F8F8}.ui-ncbihistogram ol,.ui-ncbihistogram-display-area{height:66px}.ui-ncbihistogram-display-area>ol>li>h3{padding:0;margin:0;text-indent:-100000px;position:relative;float:left}.ui-ncbihistogram ol,.ui-ncbihistogram ol li{margin:0;padding:0}.ui-ncbihistogram ol li{float:left;cursor:pointer;list-style-type:none}.ui-ncbihistogram ol li a{width:5px;margin-right:1px;display:block;overflow:hidden;background-color:#E0E0E0;text-decoration:none;text-indent:-100000px}.ui-ncbihistogram ol ol li:hover,.ui-ncbihistogram ol.not-nested li:hover{background-color:#F0F0F0}.ui-ncbihistogram ol ol{display:inline}.ui-ncbihistogram ol ol li:hover a,.ui-ncbihistogram ol.not-nested li:hover a{background-color:silver}.ui-ncbihistogram ol li a.selected{background-color:#985735}.ui-ncbihistogram ol ol li:hover a.selected,.ui-ncbihistogram ol.not-nested li:hover a.selected{background-color:#B3663E}.ui-ncbihistogram-controls{border-top:1px solid #E0E0E0;min-height:20px}.ui-ncbihistogram-left,.ui-ncbihistogram-right{text-align:center;cursor:pointer;height:20px;width:14px;background-image:url(../img/ui-ncbihistogram-sprite.png);background-color:transparent;background-repeat:no-repeat;font-size:0}.ui-ncbihistogram-left{background-position:0 center;margin-left:3px;float:left}.ui-ncbihistogram-right{background-position:-14px center;margin-right:3px;float:right}.ui-ncbihistogram-left-disabled{background-position:-28px center}.ui-ncbihistogram-right-disabled{background-position:-42px center}.ui-ncbihistogram-left-disabled,.ui-ncbihistogram-right-disabled{color:#DDD;cursor:default}.ui-ncbihistogram-text{margin:0 17px;padding:0 .462em;text-align:center;font-size:.846em;line-height:1.818em}.ui-ncbihistogram-tooltip{display:none;position:absolute;top:0;left:0;background-color:#FFF;color:#000;padding:.231em .462em;border:1px solid #dedede;-webkit-box-shadow:-2px 1px 5px rgba(50,50,50,.5);-moz-box-shadow:-2px 1px 5px rgba(50,50,50,.5);box-shadow:-2px 1px 5px rgba(50,50,50,.5)}.ncbiactivevalidation_msg{padding-left:2.2em;background-repeat:no-repeat;background-position:center left}.ncbiactivevalidation_msg_checking{color:#F90;background-image:url(/portal/portal3rc.fcgi/3415478/img/26219)}.ncbiactivevalidation_msg_valid{color:green;background-image:url(/portal/portal3rc.fcgi/3415478/img/67325)}.ncbiactivevalidation_msg_error{color:red;background-image:url(/portal/portal3rc.fcgi/3446666/img/67326)}.ncbiactivevalidation_msg_info{color:#00F;background-image:url(/portal/portal3rc.fcgi/3415478/img/67328)}.ncbiactivevalidation_el_error{border:2px solid red}.ui-ncbishare.social-buttons{display:inline-block;margin-bottom:1em}.ui-ncbishare.social-buttons li+li{margin-left:1em}.ui-ncbishare.social-buttons button{background:url(images/social_icons.png) left top no-repeat;border:0;display:inline-block;height:16px;padding:2px;text-indent:-999em;width:16px;opacity:1;transition:none}.ui-ncbishare button[data-share=Facebook]{background-position:0 0}.ui-ncbishare button[data-share=Twitter]{background-position:0 -19px}.ui-ncbishare button[data-share=Google]{background-position:0 -38px}.ui-ncbishare button[data-share=Reddit]{background-position:0 -57px}.ui-ncbishare.social-buttons :focus,.ui-ncbishare.social-buttons button:hover{opacity:1}.ui-ncbishare.inline_list{list-style-type:none;margin:0;padding:0}.ui-ncbishare.inline_list li{display:inline;margin-right:.3em}.ui-ncbishare input,.ui-ncbishare label{font-size:1.2em}.ui-ncbishare label{display:inline-block;width:5em}#ncbi_share_inp{width:15em;border:1px solid #EEE;padding:2px;border-radius:2px}#ncbi_share_box .clearfix:after,#ncbi_share_box .clearfix:before{content:"";display:block}.ui-tabs.ui-tabs-all-selected .ui-tabs-panel-internal{border-bottom-left-radius:0;border-bottom-right-radius:0;-moz-border-radius-bottomleft:0;-moz-border-radius-bottomright:0}
