# Supplementary material for: Isothermal microcalorimetry for thermal viable count of microorganisms in pure cultures and stabilized formulations
Source: BMC Microbiol. 2019 Mar 21;19:65. doi: 10.1186/s12866-019-1432-8 (PMC6429831; doi:10.1186/s12866-019-1432-8)
Supplement: Supplementary file 3 — 16S rRNA gene sequences’ BLASTN hits in zipped HTML format. (ZIP 15810 kb) [file 12866_2019_1432_MOESM3_ESM.zip › Best blastn hits/NCBI Blast_113 pale positive F -- 15..1037 of sequence_files/jig.min.js.download]

!function(root,definition){"object"==typeof module&&module.exports&&"function"==typeof require?module.exports=definition():"function"==typeof define&&"object"==typeof define.amd?define(definition):root.log=definition()}(this,function(){function realMethod(methodName){return typeof console===undefinedType?!1:void 0!==console[methodName]?bindMethod(console,methodName):void 0!==console.log?bindMethod(console,"log"):noop}function bindMethod(obj,methodName){var method=obj[methodName];if("function"==typeof method.bind)return method.bind(obj);try{return Function.prototype.bind.call(method,obj)}catch(e){return function(){return Function.prototype.apply.apply(method,[obj,arguments])}}}function enableLoggingWhenConsoleArrives(methodName,level){return function(){typeof console!==undefinedType&&(replaceLoggingMethods(level),self[methodName].apply(self,arguments))}}function replaceLoggingMethods(level){for(var i=0;i<logMethods.length;i++){var methodName=logMethods[i];self[methodName]=level>i?noop:self.methodFactory(methodName,level)}}function persistLevelIfPossible(levelNum){var levelName=(logMethods[levelNum]||"silent").toUpperCase();try{return void(window.localStorage.loglevel=levelName)}catch(ignore){}try{window.document.cookie="loglevel="+levelName+";"}catch(ignore){}}function loadPersistedLevel(){var storedLevel;try{storedLevel=window.localStorage.loglevel}catch(ignore){}if(typeof storedLevel===undefinedType)try{storedLevel=/loglevel=([^;]+)/.exec(window.document.cookie)[1]}catch(ignore){}void 0===self.levels[storedLevel]&&(storedLevel="WARN"),self.setLevel(self.levels[storedLevel])}var self={},noop=function(){},undefinedType="undefined",logMethods=["trace","debug","info","warn","error"];self.levels={TRACE:0,DEBUG:1,INFO:2,WARN:3,ERROR:4,SILENT:5},self.methodFactory=function(methodName,level){return realMethod(methodName)||enableLoggingWhenConsoleArrives(methodName,level)},self.setLevel=function(level){if("string"==typeof level&&void 0!==self.levels[level.toUpperCase()]&&(level=self.levels[level.toUpperCase()]),!("number"==typeof level&&level>=0&&level<=self.levels.SILENT))throw"log.setLevel() called with invalid level: "+level;return persistLevelIfPossible(level),replaceLoggingMethods(level),typeof console===undefinedType&&level<self.levels.SILENT?"No console available for logging":void 0},self.enableAll=function(){self.setLevel(self.levels.TRACE)},self.disableAll=function(){self.setLevel(self.levels.SILENT)};var _log=typeof window!==undefinedType?window.log:void 0;return self.noConflict=function(){return typeof window!==undefinedType&&window.log===self&&(window.log=_log),self},loadPersistedLevel(),self}),function(){function createReduce(dir){function iterator(obj,iteratee,memo,keys,index,length){for(;index>=0&&length>index;index+=dir){var currentKey=keys?keys[index]:index;memo=iteratee(memo,obj[currentKey],currentKey,obj)}return memo}return function(obj,iteratee,memo,context){iteratee=optimizeCb(iteratee,context,4);var keys=!isArrayLike(obj)&&_.keys(obj),length=(keys||obj).length,index=dir>0?0:length-1;return arguments.length<3&&(memo=obj[keys?keys[index]:index],index+=dir),iterator(obj,iteratee,memo,keys,index,length)}}function createPredicateIndexFinder(dir){return function(array,predicate,context){predicate=cb(predicate,context);for(var length=getLength(array),index=dir>0?0:length-1;index>=0&&length>index;index+=dir)if(predicate(array[index],index,array))return index;return-1}}function createIndexFinder(dir,predicateFind,sortedIndex){return function(array,item,idx){var i=0,length=getLength(array);if("number"==typeof idx)dir>0?i=idx>=0?idx:Math.max(idx+length,i):length=idx>=0?Math.min(idx+1,length):idx+length+1;else if(sortedIndex&&idx&&length)return idx=sortedIndex(array,item),array[idx]===item?idx:-1;if(item!==item)return idx=predicateFind(slice.call(array,i,length),_.isNaN),idx>=0?idx+i:-1;for(idx=dir>0?i:length-1;idx>=0&&length>idx;idx+=dir)if(array[idx]===item)return idx;return-1}}function collectNonEnumProps(obj,keys){var nonEnumIdx=nonEnumerableProps.length,constructor=obj.constructor,proto=_.isFunction(constructor)&&constructor.prototype||ObjProto,prop="constructor";for(_.has(obj,prop)&&!_.contains(keys,prop)&&keys.push(prop);nonEnumIdx--;)prop=nonEnumerableProps[nonEnumIdx],prop in obj&&obj[prop]!==proto[prop]&&!_.contains(keys,prop)&&keys.push(prop)}var root=this,previousUnderscore=root._,ArrayProto=Array.prototype,ObjProto=Object.prototype,FuncProto=Function.prototype,push=ArrayProto.push,slice=ArrayProto.slice,toString=ObjProto.toString,hasOwnProperty=ObjProto.hasOwnProperty,nativeIsArray=Array.isArray,nativeKeys=Object.keys,nativeBind=FuncProto.bind,nativeCreate=Object.create,Ctor=function(){},_=function(obj){return obj instanceof _?obj:this instanceof _?void(this._wrapped=obj):new _(obj)};"undefined"!=typeof exports?("undefined"!=typeof module&&module.exports&&(exports=module.exports=_),exports._=_):root._=_,_.VERSION="1.8.3";var optimizeCb=function(func,context,argCount){if(void 0===context)return func;switch(null==argCount?3:argCount){case 1:return function(value){return func.call(context,value)};case 2:return function(value,other){return func.call(context,value,other)};case 3:return function(value,index,collection){return func.call(context,value,index,collection)};case 4:return function(accumulator,value,index,collection){return func.call(context,accumulator,value,index,collection)}}return function(){return func.apply(context,arguments)}},cb=function(value,context,argCount){return null==value?_.identity:_.isFunction(value)?optimizeCb(value,context,argCount):_.isObject(value)?_.matcher(value):_.property(value)};_.iteratee=function(value,context){return cb(value,context,1/0)};var createAssigner=function(keysFunc,undefinedOnly){return function(obj){var length=arguments.length;if(2>length||null==obj)return obj;for(var index=1;length>index;index++)for(var source=arguments[index],keys=keysFunc(source),l=keys.length,i=0;l>i;i++){var key=keys[i];undefinedOnly&&void 0!==obj[key]||(obj[key]=source[key])}return obj}},baseCreate=function(prototype){if(!_.isObject(prototype))return{};if(nativeCreate)return nativeCreate(prototype);Ctor.prototype=prototype;var result=new Ctor;return Ctor.prototype=null,result},property=function(key){return function(obj){return null==obj?void 0:obj[key]}},MAX_ARRAY_INDEX=Math.pow(2,53)-1,getLength=property("length"),isArrayLike=function(collection){var length=getLength(collection);return"number"==typeof length&&length>=0&&MAX_ARRAY_INDEX>=length};_.each=_.forEach=function(obj,iteratee,context){iteratee=optimizeCb(iteratee,context);var i,length;if(isArrayLike(obj))for(i=0,length=obj.length;length>i;i++)iteratee(obj[i],i,obj);else{var keys=_.keys(obj);for(i=0,length=keys.length;length>i;i++)iteratee(obj[keys[i]],keys[i],obj)}return obj},_.map=_.collect=function(obj,iteratee,context){iteratee=cb(iteratee,context);for(var keys=!isArrayLike(obj)&&_.keys(obj),length=(keys||obj).length,results=Array(length),index=0;length>index;index++){var currentKey=keys?keys[index]:index;results[index]=iteratee(obj[currentKey],currentKey,obj)}return results},_.reduce=_.foldl=_.inject=createReduce(1),_.reduceRight=_.foldr=createReduce(-1),_.find=_.detect=function(obj,predicate,context){var key;return key=isArrayLike(obj)?_.findIndex(obj,predicate,context):_.findKey(obj,predicate,context),void 0!==key&&-1!==key?obj[key]:void 0},_.filter=_.select=function(obj,predicate,context){var results=[];return predicate=cb(predicate,context),_.each(obj,function(value,index,list){predicate(value,index,list)&&results.push(value)}),results},_.reject=function(obj,predicate,context){return _.filter(obj,_.negate(cb(predicate)),context)},_.every=_.all=function(obj,predicate,context){predicate=cb(predicate,context);for(var keys=!isArrayLike(obj)&&_.keys(obj),length=(keys||obj).length,index=0;length>index;index++){var currentKey=keys?keys[index]:index;if(!predicate(obj[currentKey],currentKey,obj))return!1}return!0},_.some=_.any=function(obj,predicate,context){predicate=cb(predicate,context);for(var keys=!isArrayLike(obj)&&_.keys(obj),length=(keys||obj).length,index=0;length>index;index++){var currentKey=keys?keys[index]:index;if(predicate(obj[currentKey],currentKey,obj))return!0}return!1},_.contains=_.includes=_.include=function(obj,item,fromIndex,guard){return isArrayLike(obj)||(obj=_.values(obj)),("number"!=typeof fromIndex||guard)&&(fromIndex=0),_.indexOf(obj,item,fromIndex)>=0},_.invoke=function(obj,method){var args=slice.call(arguments,2),isFunc=_.isFunction(method);return _.map(obj,function(value){var func=isFunc?method:value[method];return null==func?func:func.apply(value,args)})},_.pluck=function(obj,key){return _.map(obj,_.property(key))},_.where=function(obj,attrs){return _.filter(obj,_.matcher(attrs))},_.findWhere=function(obj,attrs){return _.find(obj,_.matcher(attrs))},_.max=function(obj,iteratee,context){var value,computed,result=-(1/0),lastComputed=-(1/0);if(null==iteratee&&null!=obj){obj=isArrayLike(obj)?obj:_.values(obj);for(var i=0,length=obj.length;length>i;i++)value=obj[i],value>result&&(result=value)}else iteratee=cb(iteratee,context),_.each(obj,function(value,index,list){computed=iteratee(value,index,list),(computed>lastComputed||computed===-(1/0)&&result===-(1/0))&&(result=value,lastComputed=computed)});return result},_.min=function(obj,iteratee,context){var value,computed,result=1/0,lastComputed=1/0;if(null==iteratee&&null!=obj){obj=isArrayLike(obj)?obj:_.values(obj);for(var i=0,length=obj.length;length>i;i++)value=obj[i],result>value&&(result=value)}else iteratee=cb(iteratee,context),_.each(obj,function(value,index,list){computed=iteratee(value,index,list),(lastComputed>computed||computed===1/0&&result===1/0)&&(result=value,lastComputed=computed)});return result},_.shuffle=function(obj){for(var rand,set=isArrayLike(obj)?obj:_.values(obj),length=set.length,shuffled=Array(length),index=0;length>index;index++)rand=_.random(0,index),rand!==index&&(shuffled[index]=shuffled[rand]),shuffled[rand]=set[index];return shuffled},_.sample=function(obj,n,guard){return null==n||guard?(isArrayLike(obj)||(obj=_.values(obj)),obj[_.random(obj.length-1)]):_.shuffle(obj).slice(0,Math.max(0,n))},_.sortBy=function(obj,iteratee,context){return iteratee=cb(iteratee,context),_.pluck(_.map(obj,function(value,index,list){return{value:value,index:index,criteria:iteratee(value,index,list)}}).sort(function(left,right){var a=left.criteria,b=right.criteria;if(a!==b){if(a>b||void 0===a)return 1;if(b>a||void 0===b)return-1}return left.index-right.index}),"value")};var group=function(behavior){return function(obj,iteratee,context){var result={};return iteratee=cb(iteratee,context),_.each(obj,function(value,index){var key=iteratee(value,index,obj);behavior(result,value,key)}),result}};_.groupBy=group(function(result,value,key){_.has(result,key)?result[key].push(value):result[key]=[value]}),_.indexBy=group(function(result,value,key){result[key]=value}),_.countBy=group(function(result,value,key){_.has(result,key)?result[key]++:result[key]=1}),_.toArray=function(obj){return obj?_.isArray(obj)?slice.call(obj):isArrayLike(obj)?_.map(obj,_.identity):_.values(obj):[]},_.size=function(obj){return null==obj?0:isArrayLike(obj)?obj.length:_.keys(obj).length},_.partition=function(obj,predicate,context){predicate=cb(predicate,context);var pass=[],fail=[];return _.each(obj,function(value,key,obj){(predicate(value,key,obj)?pass:fail).push(value)}),[pass,fail]},_.first=_.head=_.take=function(array,n,guard){return null!=array?null==n||guard?array[0]:_.initial(array,array.length-n):void 0},_.initial=function(array,n,guard){return slice.call(array,0,Math.max(0,array.length-(null==n||guard?1:n)))},_.last=function(array,n,guard){return null!=array?null==n||guard?array[array.length-1]:_.rest(array,Math.max(0,array.length-n)):void 0},_.rest=_.tail=_.drop=function(array,n,guard){return slice.call(array,null==n||guard?1:n)},_.compact=function(array){return _.filter(array,_.identity)};var flatten=function(input,shallow,strict,startIndex){for(var output=[],idx=0,i=startIndex||0,length=getLength(input);length>i;i++){var value=input[i];if(isArrayLike(value)&&(_.isArray(value)||_.isArguments(value))){shallow||(value=flatten(value,shallow,strict));var j=0,len=value.length;for(output.length+=len;len>j;)output[idx++]=value[j++]}else strict||(output[idx++]=value)}return output};_.flatten=function(array,shallow){return flatten(array,shallow,!1)},_.without=function(array){return _.difference(array,slice.call(arguments,1))},_.uniq=_.unique=function(array,isSorted,iteratee,context){_.isBoolean(isSorted)||(context=iteratee,iteratee=isSorted,isSorted=!1),null!=iteratee&&(iteratee=cb(iteratee,context));for(var result=[],seen=[],i=0,length=getLength(array);length>i;i++){var value=array[i],computed=iteratee?iteratee(value,i,array):value;isSorted?(i&&seen===computed||result.push(value),seen=computed):iteratee?_.contains(seen,computed)||(seen.push(computed),result.push(value)):_.contains(result,value)||result.push(value)}return result},_.union=function(){return _.uniq(flatten(arguments,!0,!0))},_.intersection=function(array){for(var result=[],argsLength=arguments.length,i=0,length=getLength(array);length>i;i++){var item=array[i];if(!_.contains(result,item)){for(var j=1;argsLength>j&&_.contains(arguments[j],item);j++);j===argsLength&&result.push(item)}}return result},_.difference=function(array){var rest=flatten(arguments,!0,!0,1);return _.filter(array,function(value){return!_.contains(rest,value)})},_.zip=function(){return _.unzip(arguments)},_.unzip=function(array){for(var length=array&&_.max(array,getLength).length||0,result=Array(length),index=0;length>index;index++)result[index]=_.pluck(array,index);return result},_.object=function(list,values){for(var result={},i=0,length=getLength(list);length>i;i++)values?result[list[i]]=values[i]:result[list[i][0]]=list[i][1];return result},_.findIndex=createPredicateIndexFinder(1),_.findLastIndex=createPredicateIndexFinder(-1),_.sortedIndex=function(array,obj,iteratee,context){iteratee=cb(iteratee,context,1);for(var value=iteratee(obj),low=0,high=getLength(array);high>low;){var mid=Math.floor((low+high)/2);iteratee(array[mid])<value?low=mid+1:high=mid}return low},_.indexOf=createIndexFinder(1,_.findIndex,_.sortedIndex),_.lastIndexOf=createIndexFinder(-1,_.findLastIndex),_.range=function(start,stop,step){null==stop&&(stop=start||0,start=0),step=step||1;for(var length=Math.max(Math.ceil((stop-start)/step),0),range=Array(length),idx=0;length>idx;idx++,start+=step)range[idx]=start;return range};var executeBound=function(sourceFunc,boundFunc,context,callingContext,args){if(!(callingContext instanceof boundFunc))return sourceFunc.apply(context,args);var self=baseCreate(sourceFunc.prototype),result=sourceFunc.apply(self,args);return _.isObject(result)?result:self};_.bind=function(func,context){if(nativeBind&&func.bind===nativeBind)return nativeBind.apply(func,slice.call(arguments,1));if(!_.isFunction(func))throw new TypeError("Bind must be called on a function");var args=slice.call(arguments,2),bound=function(){return executeBound(func,bound,context,this,args.concat(slice.call(arguments)))};return bound},_.partial=function(func){var boundArgs=slice.call(arguments,1),bound=function(){for(var position=0,length=boundArgs.length,args=Array(length),i=0;length>i;i++)args[i]=boundArgs[i]===_?arguments[position++]:boundArgs[i];for(;position<arguments.length;)args.push(arguments[position++]);return executeBound(func,bound,this,this,args)};return bound},_.bindAll=function(obj){var i,key,length=arguments.length;if(1>=length)throw new Error("bindAll must be passed function names");for(i=1;length>i;i++)key=arguments[i],obj[key]=_.bind(obj[key],obj);return obj},_.memoize=function(func,hasher){var memoize=function(key){var cache=memoize.cache,address=""+(hasher?hasher.apply(this,arguments):key);return _.has(cache,address)||(cache[address]=func.apply(this,arguments)),cache[address]};return memoize.cache={},memoize},_.delay=function(func,wait){var args=slice.call(arguments,2);return setTimeout(function(){return func.apply(null,args)},wait)},_.defer=_.partial(_.delay,_,1),_.throttle=function(func,wait,options){var context,args,result,timeout=null,previous=0;options||(options={});var later=function(){previous=options.leading===!1?0:_.now(),timeout=null,result=func.apply(context,args),timeout||(context=args=null)};return function(){var now=_.now();previous||options.leading!==!1||(previous=now);var remaining=wait-(now-previous);return context=this,args=arguments,0>=remaining||remaining>wait?(timeout&&(clearTimeout(timeout),timeout=null),previous=now,result=func.apply(context,args),timeout||(context=args=null)):timeout||options.trailing===!1||(timeout=setTimeout(later,remaining)),result}},_.debounce=function(func,wait,immediate){var timeout,args,context,timestamp,result,later=function(){var last=_.now()-timestamp;wait>last&&last>=0?timeout=setTimeout(later,wait-last):(timeout=null,immediate||(result=func.apply(context,args),timeout||(context=args=null)))};return function(){context=this,args=arguments,timestamp=_.now();var callNow=immediate&&!timeout;return timeout||(timeout=setTimeout(later,wait)),callNow&&(result=func.apply(context,args),context=args=null),result}},_.wrap=function(func,wrapper){return _.partial(wrapper,func)},_.negate=function(predicate){return function(){return!predicate.apply(this,arguments)}},_.compose=function(){var args=arguments,start=args.length-1;return function(){for(var i=start,result=args[start].apply(this,arguments);i--;)result=args[i].call(this,result);return result}},_.after=function(times,func){return function(){return--times<1?func.apply(this,arguments):void 0}},_.before=function(times,func){var memo;return function(){return--times>0&&(memo=func.apply(this,arguments)),1>=times&&(func=null),memo}},_.once=_.partial(_.before,2);var hasEnumBug=!{toString:null}.propertyIsEnumerable("toString"),nonEnumerableProps=["valueOf","isPrototypeOf","toString","propertyIsEnumerable","hasOwnProperty","toLocaleString"];_.keys=function(obj){if(!_.isObject(obj))return[];if(nativeKeys)return nativeKeys(obj);var keys=[];for(var key in obj)_.has(obj,key)&&keys.push(key);return hasEnumBug&&collectNonEnumProps(obj,keys),keys},_.allKeys=function(obj){if(!_.isObject(obj))return[];var keys=[];for(var key in obj)keys.push(key);return hasEnumBug&&collectNonEnumProps(obj,keys),keys},_.values=function(obj){for(var keys=_.keys(obj),length=keys.length,values=Array(length),i=0;length>i;i++)values[i]=obj[keys[i]];return values},_.mapObject=function(obj,iteratee,context){iteratee=cb(iteratee,context);for(var currentKey,keys=_.keys(obj),length=keys.length,results={},index=0;length>index;index++)currentKey=keys[index],results[currentKey]=iteratee(obj[currentKey],currentKey,obj);return results},_.pairs=function(obj){for(var keys=_.keys(obj),length=keys.length,pairs=Array(length),i=0;length>i;i++)pairs[i]=[keys[i],obj[keys[i]]];return pairs},_.invert=function(obj){for(var result={},keys=_.keys(obj),i=0,length=keys.length;length>i;i++)result[obj[keys[i]]]=keys[i];return result},_.functions=_.methods=function(obj){var names=[];for(var key in obj)_.isFunction(obj[key])&&names.push(key);return names.sort()},_.extend=createAssigner(_.allKeys),_.extendOwn=_.assign=createAssigner(_.keys),_.findKey=function(obj,predicate,context){predicate=cb(predicate,context);for(var key,keys=_.keys(obj),i=0,length=keys.length;length>i;i++)if(key=keys[i],predicate(obj[key],key,obj))return key},_.pick=function(object,oiteratee,context){var iteratee,keys,result={},obj=object;if(null==obj)return result;_.isFunction(oiteratee)?(keys=_.allKeys(obj),iteratee=optimizeCb(oiteratee,context)):(keys=flatten(arguments,!1,!1,1),iteratee=function(value,key,obj){return key in obj},obj=Object(obj));for(var i=0,length=keys.length;length>i;i++){var key=keys[i],value=obj[key];iteratee(value,key,obj)&&(result[key]=value)}return result},_.omit=function(obj,iteratee,context){if(_.isFunction(iteratee))iteratee=_.negate(iteratee);else{var keys=_.map(flatten(arguments,!1,!1,1),String);iteratee=function(value,key){return!_.contains(keys,key)}}return _.pick(obj,iteratee,context)},_.defaults=createAssigner(_.allKeys,!0),_.create=function(prototype,props){var result=baseCreate(prototype);return props&&_.extendOwn(result,props),result},_.clone=function(obj){return _.isObject(obj)?_.isArray(obj)?obj.slice():_.extend({},obj):obj},_.tap=function(obj,interceptor){return interceptor(obj),obj},_.isMatch=function(object,attrs){var keys=_.keys(attrs),length=keys.length;if(null==object)return!length;for(var obj=Object(object),i=0;length>i;i++){var key=keys[i];if(attrs[key]!==obj[key]||!(key in obj))return!1}return!0};var eq=function(a,b,aStack,bStack){if(a===b)return 0!==a||1/a===1/b;if(null==a||null==b)return a===b;a instanceof _&&(a=a._wrapped),b instanceof _&&(b=b._wrapped);var className=toString.call(a);if(className!==toString.call(b))return!1;switch(className){case"[object RegExp]":case"[object String]":return""+a==""+b;case"[object Number]":return+a!==+a?+b!==+b:0===+a?1/+a===1/b:+a===+b;case"[object Date]":case"[object Boolean]":return+a===+b}var areArrays="[object Array]"===className;if(!areArrays){if("object"!=typeof a||"object"!=typeof b)return!1;var aCtor=a.constructor,bCtor=b.constructor;if(aCtor!==bCtor&&!(_.isFunction(aCtor)&&aCtor instanceof aCtor&&_.isFunction(bCtor)&&bCtor instanceof bCtor)&&"constructor"in a&&"constructor"in b)return!1}aStack=aStack||[],bStack=bStack||[];for(var length=aStack.length;length--;)if(aStack[length]===a)return bStack[length]===b;if(aStack.push(a),bStack.push(b),areArrays){if(length=a.length,length!==b.length)return!1;for(;length--;)if(!eq(a[length],b[length],aStack,bStack))return!1}else{var key,keys=_.keys(a);if(length=keys.length,_.keys(b).length!==length)return!1;for(;length--;)if(key=keys[length],!_.has(b,key)||!eq(a[key],b[key],aStack,bStack))return!1}return aStack.pop(),bStack.pop(),!0};_.isEqual=function(a,b){return eq(a,b)},_.isEmpty=function(obj){return null==obj?!0:isArrayLike(obj)&&(_.isArray(obj)||_.isString(obj)||_.isArguments(obj))?0===obj.length:0===_.keys(obj).length},_.isElement=function(obj){return!(!obj||1!==obj.nodeType)},_.isArray=nativeIsArray||function(obj){return"[object Array]"===toString.call(obj)},_.isObject=function(obj){var type=typeof obj;return"function"===type||"object"===type&&!!obj},_.each(["Arguments","Function","String","Number","Date","RegExp","Error"],function(name){_["is"+name]=function(obj){return toString.call(obj)==="[object "+name+"]"}}),_.isArguments(arguments)||(_.isArguments=function(obj){return _.has(obj,"callee")}),"function"!=typeof/./&&"object"!=typeof Int8Array&&(_.isFunction=function(obj){return"function"==typeof obj||!1}),_.isFinite=function(obj){return isFinite(obj)&&!isNaN(parseFloat(obj))},_.isNaN=function(obj){return _.isNumber(obj)&&obj!==+obj},_.isBoolean=function(obj){return obj===!0||obj===!1||"[object Boolean]"===toString.call(obj)},_.isNull=function(obj){return null===obj},_.isUndefined=function(obj){return void 0===obj},_.has=function(obj,key){return null!=obj&&hasOwnProperty.call(obj,key)},_.noConflict=function(){return root._=previousUnderscore,this},_.identity=function(value){return value},_.constant=function(value){return function(){return value}},_.noop=function(){},_.property=property,_.propertyOf=function(obj){return null==obj?function(){}:function(key){return obj[key]}},_.matcher=_.matches=function(attrs){return attrs=_.extendOwn({},attrs),function(obj){return _.isMatch(obj,attrs)}},_.times=function(n,iteratee,context){var accum=Array(Math.max(0,n));iteratee=optimizeCb(iteratee,context,1);for(var i=0;n>i;i++)accum[i]=iteratee(i);return accum},_.random=function(min,max){return null==max&&(max=min,min=0),min+Math.floor(Math.random()*(max-min+1))},_.now=Date.now||function(){return(new Date).getTime()};var escapeMap={"&":"&amp;","<":"&lt;",">":"&gt;",'"':"&quot;","'":"&#x27;","`":"&#x60;"},unescapeMap=_.invert(escapeMap),createEscaper=function(map){var escaper=function(match){return map[match]},source="(?:"+_.keys(map).join("|")+")",testRegexp=RegExp(source),replaceRegexp=RegExp(source,"g");return function(string){return string=null==string?"":""+string,testRegexp.test(string)?string.replace(replaceRegexp,escaper):string}};_.escape=createEscaper(escapeMap),_.unescape=createEscaper(unescapeMap),_.result=function(object,property,fallback){var value=null==object?void 0:object[property];return void 0===value&&(value=fallback),_.isFunction(value)?value.call(object):value};var idCounter=0;_.uniqueId=function(prefix){var id=++idCounter+"";return prefix?prefix+id:id},_.templateSettings={evaluate:/<%([\s\S]+?)%>/g,interpolate:/<%=([\s\S]+?)%>/g,escape:/<%-([\s\S]+?)%>/g};var noMatch=/(.)^/,escapes={"'":"'","\\":"\\","\r":"r","\n":"n","\u2028":"u2028","\u2029":"u2029"},escaper=/\\|'|\r|\n|\u2028|\u2029/g,escapeChar=function(match){return"\\"+escapes[match]};_.template=function(text,settings,oldSettings){!settings&&oldSettings&&(settings=oldSettings),settings=_.defaults({},settings,_.templateSettings);var matcher=RegExp([(settings.escape||noMatch).source,(settings.interpolate||noMatch).source,(settings.evaluate||noMatch).source].join("|")+"|$","g"),index=0,source="__p+='";text.replace(matcher,function(match,escape,interpolate,evaluate,offset){return source+=text.slice(index,offset).replace(escaper,escapeChar),index=offset+match.length,escape?source+="'+\n((__t=("+escape+"))==null?'':_.escape(__t))+\n'":interpolate?source+="'+\n((__t=("+interpolate+"))==null?'':__t)+\n'":evaluate&&(source+="';\n"+evaluate+"\n__p+='"),match}),source+="';\n",settings.variable||(source="with(obj||{}){\n"+source+"}\n"),source="var __t,__p='',__j=Array.prototype.join,print=function(){__p+=__j.call(arguments,'');};\n"+source+"return __p;\n";try{var render=new Function(settings.variable||"obj","_",source)}catch(e){throw e.source=source,e}var template=function(data){return render.call(this,data,_)},argument=settings.variable||"obj";return template.source="function("+argument+"){\n"+source+"}",template},_.chain=function(obj){var instance=_(obj);return instance._chain=!0,instance};var result=function(instance,obj){return instance._chain?_(obj).chain():obj};_.mixin=function(obj){_.each(_.functions(obj),function(name){var func=_[name]=obj[name];_.prototype[name]=function(){var args=[this._wrapped];return push.apply(args,arguments),result(this,func.apply(_,args))}})},_.mixin(_),_.each(["pop","push","reverse","shift","sort","splice","unshift"],function(name){var method=ArrayProto[name];_.prototype[name]=function(){var obj=this._wrapped;return method.apply(obj,arguments),"shift"!==name&&"splice"!==name||0!==obj.length||delete obj[0],result(this,obj)}}),_.each(["concat","join","slice"],function(name){var method=ArrayProto[name];_.prototype[name]=function(){return result(this,method.apply(this._wrapped,arguments))}}),_.prototype.value=function(){return this._wrapped},_.prototype.valueOf=_.prototype.toJSON=_.prototype.value,_.prototype.toString=function(){return""+this._wrapped},"function"==typeof define&&define.amd&&define("underscore",[],function(){return _})}.call(this),function(global,factory){"object"==typeof module&&"object"==typeof module.exports?module.exports=global.document?factory(global,!0):function(w){if(!w.document)throw new Error("jQuery requires a window with a document");return factory(w)}:factory(global)}("undefined"!=typeof window?window:this,function(window,noGlobal){function isArraylike(obj){var length="length"in obj&&obj.length,type=jQuery.type(obj);return"function"===type||jQuery.isWindow(obj)?!1:1===obj.nodeType&&length?!0:"array"===type||0===length||"number"==typeof length&&length>0&&length-1 in obj}function winnow(elements,qualifier,not){if(jQuery.isFunction(qualifier))return jQuery.grep(elements,function(elem,i){return!!qualifier.call(elem,i,elem)!==not});if(qualifier.nodeType)return jQuery.grep(elements,function(elem){return elem===qualifier!==not});if("string"==typeof qualifier){if(risSimple.test(qualifier))return jQuery.filter(qualifier,elements,not);qualifier=jQuery.filter(qualifier,elements)}return jQuery.grep(elements,function(elem){return indexOf.call(qualifier,elem)>=0!==not})}function sibling(cur,dir){for(;(cur=cur[dir])&&1!==cur.nodeType;);return cur}function createOptions(options){var object=optionsCache[options]={};return jQuery.each(options.match(rnotwhite)||[],function(_,flag){object[flag]=!0}),object}function completed(){document.removeEventListener("DOMContentLoaded",completed,!1),window.removeEventListener("load",completed,!1),jQuery.ready()}function Data(){Object.defineProperty(this.cache={},0,{get:function(){return{}}}),this.expando=jQuery.expando+Data.uid++}function dataAttr(elem,key,data){var name;if(void 0===data&&1===elem.nodeType)if(name="data-"+key.replace(rmultiDash,"-$1").toLowerCase(),data=elem.getAttribute(name),"string"==typeof data){try{data="true"===data?!0:"false"===data?!1:"null"===data?null:+data+""===data?+data:rbrace.test(data)?jQuery.parseJSON(data):data}catch(e){}data_user.set(elem,key,data)}else data=void 0;return data}function returnTrue(){return!0}function returnFalse(){return!1}function safeActiveElement(){try{return document.activeElement}catch(err){}}function manipulationTarget(elem,content){return jQuery.nodeName(elem,"table")&&jQuery.nodeName(11!==content.nodeType?content:content.firstChild,"tr")?elem.getElementsByTagName("tbody")[0]||elem.appendChild(elem.ownerDocument.createElement("tbody")):elem}function disableScript(elem){return elem.type=(null!==elem.getAttribute("type"))+"/"+elem.type,elem}function restoreScript(elem){var match=rscriptTypeMasked.exec(elem.type);return match?elem.type=match[1]:elem.removeAttribute("type"),elem}function setGlobalEval(elems,refElements){for(var i=0,l=elems.length;l>i;i++)data_priv.set(elems[i],"globalEval",!refElements||data_priv.get(refElements[i],"globalEval"))}function cloneCopyEvent(src,dest){var i,l,type,pdataOld,pdataCur,udataOld,udataCur,events;if(1===dest.nodeType){if(data_priv.hasData(src)&&(pdataOld=data_priv.access(src),pdataCur=data_priv.set(dest,pdataOld),events=pdataOld.events)){delete pdataCur.handle,pdataCur.events={};for(type in events)for(i=0,l=events[type].length;l>i;i++)jQuery.event.add(dest,type,events[type][i])}data_user.hasData(src)&&(udataOld=data_user.access(src),udataCur=jQuery.extend({},udataOld),data_user.set(dest,udataCur))}}function getAll(context,tag){var ret=context.getElementsByTagName?context.getElementsByTagName(tag||"*"):context.querySelectorAll?context.querySelectorAll(tag||"*"):[];return void 0===tag||tag&&jQuery.nodeName(context,tag)?jQuery.merge([context],ret):ret}function fixInput(src,dest){var nodeName=dest.nodeName.toLowerCase();"input"===nodeName&&rcheckableType.test(src.type)?dest.checked=src.checked:"input"!==nodeName&&"textarea"!==nodeName||(dest.defaultValue=src.defaultValue)}function actualDisplay(name,doc){var style,elem=jQuery(doc.createElement(name)).appendTo(doc.body),display=window.getDefaultComputedStyle&&(style=window.getDefaultComputedStyle(elem[0]))?style.display:jQuery.css(elem[0],"display");return elem.detach(),display}function defaultDisplay(nodeName){var doc=document,display=elemdisplay[nodeName];return display||(display=actualDisplay(nodeName,doc),"none"!==display&&display||(iframe=(iframe||jQuery("<iframe frameborder='0' width='0' height='0'/>")).appendTo(doc.documentElement),doc=iframe[0].contentDocument,doc.write(),doc.close(),display=actualDisplay(nodeName,doc),iframe.detach()),elemdisplay[nodeName]=display),display}function curCSS(elem,name,computed){var width,minWidth,maxWidth,ret,style=elem.style;return computed=computed||getStyles(elem),computed&&(ret=computed.getPropertyValue(name)||computed[name]),computed&&(""!==ret||jQuery.contains(elem.ownerDocument,elem)||(ret=jQuery.style(elem,name)),rnumnonpx.test(ret)&&rmargin.test(name)&&(width=style.width,minWidth=style.minWidth,maxWidth=style.maxWidth,style.minWidth=style.maxWidth=style.width=ret,ret=computed.width,
style.width=width,style.minWidth=minWidth,style.maxWidth=maxWidth)),void 0!==ret?ret+"":ret}function addGetHookIf(conditionFn,hookFn){return{get:function(){return conditionFn()?void delete this.get:(this.get=hookFn).apply(this,arguments)}}}function vendorPropName(style,name){if(name in style)return name;for(var capName=name[0].toUpperCase()+name.slice(1),origName=name,i=cssPrefixes.length;i--;)if(name=cssPrefixes[i]+capName,name in style)return name;return origName}function setPositiveNumber(elem,value,subtract){var matches=rnumsplit.exec(value);return matches?Math.max(0,matches[1]-(subtract||0))+(matches[2]||"px"):value}function augmentWidthOrHeight(elem,name,extra,isBorderBox,styles){for(var i=extra===(isBorderBox?"border":"content")?4:"width"===name?1:0,val=0;4>i;i+=2)"margin"===extra&&(val+=jQuery.css(elem,extra+cssExpand[i],!0,styles)),isBorderBox?("content"===extra&&(val-=jQuery.css(elem,"padding"+cssExpand[i],!0,styles)),"margin"!==extra&&(val-=jQuery.css(elem,"border"+cssExpand[i]+"Width",!0,styles))):(val+=jQuery.css(elem,"padding"+cssExpand[i],!0,styles),"padding"!==extra&&(val+=jQuery.css(elem,"border"+cssExpand[i]+"Width",!0,styles)));return val}function getWidthOrHeight(elem,name,extra){var valueIsBorderBox=!0,val="width"===name?elem.offsetWidth:elem.offsetHeight,styles=getStyles(elem),isBorderBox="border-box"===jQuery.css(elem,"boxSizing",!1,styles);if(0>=val||null==val){if(val=curCSS(elem,name,styles),(0>val||null==val)&&(val=elem.style[name]),rnumnonpx.test(val))return val;valueIsBorderBox=isBorderBox&&(support.boxSizingReliable()||val===elem.style[name]),val=parseFloat(val)||0}return val+augmentWidthOrHeight(elem,name,extra||(isBorderBox?"border":"content"),valueIsBorderBox,styles)+"px"}function showHide(elements,show){for(var display,elem,hidden,values=[],index=0,length=elements.length;length>index;index++)elem=elements[index],elem.style&&(values[index]=data_priv.get(elem,"olddisplay"),display=elem.style.display,show?(values[index]||"none"!==display||(elem.style.display=""),""===elem.style.display&&isHidden(elem)&&(values[index]=data_priv.access(elem,"olddisplay",defaultDisplay(elem.nodeName)))):(hidden=isHidden(elem),"none"===display&&hidden||data_priv.set(elem,"olddisplay",hidden?display:jQuery.css(elem,"display"))));for(index=0;length>index;index++)elem=elements[index],elem.style&&(show&&"none"!==elem.style.display&&""!==elem.style.display||(elem.style.display=show?values[index]||"":"none"));return elements}function Tween(elem,options,prop,end,easing){return new Tween.prototype.init(elem,options,prop,end,easing)}function createFxNow(){return setTimeout(function(){fxNow=void 0}),fxNow=jQuery.now()}function genFx(type,includeWidth){var which,i=0,attrs={height:type};for(includeWidth=includeWidth?1:0;4>i;i+=2-includeWidth)which=cssExpand[i],attrs["margin"+which]=attrs["padding"+which]=type;return includeWidth&&(attrs.opacity=attrs.width=type),attrs}function createTween(value,prop,animation){for(var tween,collection=(tweeners[prop]||[]).concat(tweeners["*"]),index=0,length=collection.length;length>index;index++)if(tween=collection[index].call(animation,prop,value))return tween}function defaultPrefilter(elem,props,opts){var prop,value,toggle,tween,hooks,oldfire,display,checkDisplay,anim=this,orig={},style=elem.style,hidden=elem.nodeType&&isHidden(elem),dataShow=data_priv.get(elem,"fxshow");opts.queue||(hooks=jQuery._queueHooks(elem,"fx"),null==hooks.unqueued&&(hooks.unqueued=0,oldfire=hooks.empty.fire,hooks.empty.fire=function(){hooks.unqueued||oldfire()}),hooks.unqueued++,anim.always(function(){anim.always(function(){hooks.unqueued--,jQuery.queue(elem,"fx").length||hooks.empty.fire()})})),1===elem.nodeType&&("height"in props||"width"in props)&&(opts.overflow=[style.overflow,style.overflowX,style.overflowY],display=jQuery.css(elem,"display"),checkDisplay="none"===display?data_priv.get(elem,"olddisplay")||defaultDisplay(elem.nodeName):display,"inline"===checkDisplay&&"none"===jQuery.css(elem,"float")&&(style.display="inline-block")),opts.overflow&&(style.overflow="hidden",anim.always(function(){style.overflow=opts.overflow[0],style.overflowX=opts.overflow[1],style.overflowY=opts.overflow[2]}));for(prop in props)if(value=props[prop],rfxtypes.exec(value)){if(delete props[prop],toggle=toggle||"toggle"===value,value===(hidden?"hide":"show")){if("show"!==value||!dataShow||void 0===dataShow[prop])continue;hidden=!0}orig[prop]=dataShow&&dataShow[prop]||jQuery.style(elem,prop)}else display=void 0;if(jQuery.isEmptyObject(orig))"inline"===("none"===display?defaultDisplay(elem.nodeName):display)&&(style.display=display);else{dataShow?"hidden"in dataShow&&(hidden=dataShow.hidden):dataShow=data_priv.access(elem,"fxshow",{}),toggle&&(dataShow.hidden=!hidden),hidden?jQuery(elem).show():anim.done(function(){jQuery(elem).hide()}),anim.done(function(){var prop;data_priv.remove(elem,"fxshow");for(prop in orig)jQuery.style(elem,prop,orig[prop])});for(prop in orig)tween=createTween(hidden?dataShow[prop]:0,prop,anim),prop in dataShow||(dataShow[prop]=tween.start,hidden&&(tween.end=tween.start,tween.start="width"===prop||"height"===prop?1:0))}}function propFilter(props,specialEasing){var index,name,easing,value,hooks;for(index in props)if(name=jQuery.camelCase(index),easing=specialEasing[name],value=props[index],jQuery.isArray(value)&&(easing=value[1],value=props[index]=value[0]),index!==name&&(props[name]=value,delete props[index]),hooks=jQuery.cssHooks[name],hooks&&"expand"in hooks){value=hooks.expand(value),delete props[name];for(index in value)index in props||(props[index]=value[index],specialEasing[index]=easing)}else specialEasing[name]=easing}function Animation(elem,properties,options){var result,stopped,index=0,length=animationPrefilters.length,deferred=jQuery.Deferred().always(function(){delete tick.elem}),tick=function(){if(stopped)return!1;for(var currentTime=fxNow||createFxNow(),remaining=Math.max(0,animation.startTime+animation.duration-currentTime),temp=remaining/animation.duration||0,percent=1-temp,index=0,length=animation.tweens.length;length>index;index++)animation.tweens[index].run(percent);return deferred.notifyWith(elem,[animation,percent,remaining]),1>percent&&length?remaining:(deferred.resolveWith(elem,[animation]),!1)},animation=deferred.promise({elem:elem,props:jQuery.extend({},properties),opts:jQuery.extend(!0,{specialEasing:{}},options),originalProperties:properties,originalOptions:options,startTime:fxNow||createFxNow(),duration:options.duration,tweens:[],createTween:function(prop,end){var tween=jQuery.Tween(elem,animation.opts,prop,end,animation.opts.specialEasing[prop]||animation.opts.easing);return animation.tweens.push(tween),tween},stop:function(gotoEnd){var index=0,length=gotoEnd?animation.tweens.length:0;if(stopped)return this;for(stopped=!0;length>index;index++)animation.tweens[index].run(1);return gotoEnd?deferred.resolveWith(elem,[animation,gotoEnd]):deferred.rejectWith(elem,[animation,gotoEnd]),this}}),props=animation.props;for(propFilter(props,animation.opts.specialEasing);length>index;index++)if(result=animationPrefilters[index].call(animation,elem,props,animation.opts))return result;return jQuery.map(props,createTween,animation),jQuery.isFunction(animation.opts.start)&&animation.opts.start.call(elem,animation),jQuery.fx.timer(jQuery.extend(tick,{elem:elem,anim:animation,queue:animation.opts.queue})),animation.progress(animation.opts.progress).done(animation.opts.done,animation.opts.complete).fail(animation.opts.fail).always(animation.opts.always)}function addToPrefiltersOrTransports(structure){return function(dataTypeExpression,func){"string"!=typeof dataTypeExpression&&(func=dataTypeExpression,dataTypeExpression="*");var dataType,i=0,dataTypes=dataTypeExpression.toLowerCase().match(rnotwhite)||[];if(jQuery.isFunction(func))for(;dataType=dataTypes[i++];)"+"===dataType[0]?(dataType=dataType.slice(1)||"*",(structure[dataType]=structure[dataType]||[]).unshift(func)):(structure[dataType]=structure[dataType]||[]).push(func)}}function inspectPrefiltersOrTransports(structure,options,originalOptions,jqXHR){function inspect(dataType){var selected;return inspected[dataType]=!0,jQuery.each(structure[dataType]||[],function(_,prefilterOrFactory){var dataTypeOrTransport=prefilterOrFactory(options,originalOptions,jqXHR);return"string"!=typeof dataTypeOrTransport||seekingTransport||inspected[dataTypeOrTransport]?seekingTransport?!(selected=dataTypeOrTransport):void 0:(options.dataTypes.unshift(dataTypeOrTransport),inspect(dataTypeOrTransport),!1)}),selected}var inspected={},seekingTransport=structure===transports;return inspect(options.dataTypes[0])||!inspected["*"]&&inspect("*")}function ajaxExtend(target,src){var key,deep,flatOptions=jQuery.ajaxSettings.flatOptions||{};for(key in src)void 0!==src[key]&&((flatOptions[key]?target:deep||(deep={}))[key]=src[key]);return deep&&jQuery.extend(!0,target,deep),target}function ajaxHandleResponses(s,jqXHR,responses){for(var ct,type,finalDataType,firstDataType,contents=s.contents,dataTypes=s.dataTypes;"*"===dataTypes[0];)dataTypes.shift(),void 0===ct&&(ct=s.mimeType||jqXHR.getResponseHeader("Content-Type"));if(ct)for(type in contents)if(contents[type]&&contents[type].test(ct)){dataTypes.unshift(type);break}if(dataTypes[0]in responses)finalDataType=dataTypes[0];else{for(type in responses){if(!dataTypes[0]||s.converters[type+" "+dataTypes[0]]){finalDataType=type;break}firstDataType||(firstDataType=type)}finalDataType=finalDataType||firstDataType}return finalDataType?(finalDataType!==dataTypes[0]&&dataTypes.unshift(finalDataType),responses[finalDataType]):void 0}function ajaxConvert(s,response,jqXHR,isSuccess){var conv2,current,conv,tmp,prev,converters={},dataTypes=s.dataTypes.slice();if(dataTypes[1])for(conv in s.converters)converters[conv.toLowerCase()]=s.converters[conv];for(current=dataTypes.shift();current;)if(s.responseFields[current]&&(jqXHR[s.responseFields[current]]=response),!prev&&isSuccess&&s.dataFilter&&(response=s.dataFilter(response,s.dataType)),prev=current,current=dataTypes.shift())if("*"===current)current=prev;else if("*"!==prev&&prev!==current){if(conv=converters[prev+" "+current]||converters["* "+current],!conv)for(conv2 in converters)if(tmp=conv2.split(" "),tmp[1]===current&&(conv=converters[prev+" "+tmp[0]]||converters["* "+tmp[0]])){conv===!0?conv=converters[conv2]:converters[conv2]!==!0&&(current=tmp[0],dataTypes.unshift(tmp[1]));break}if(conv!==!0)if(conv&&s["throws"])response=conv(response);else try{response=conv(response)}catch(e){return{state:"parsererror",error:conv?e:"No conversion from "+prev+" to "+current}}}return{state:"success",data:response}}function buildParams(prefix,obj,traditional,add){var name;if(jQuery.isArray(obj))jQuery.each(obj,function(i,v){traditional||rbracket.test(prefix)?add(prefix,v):buildParams(prefix+"["+("object"==typeof v?i:"")+"]",v,traditional,add)});else if(traditional||"object"!==jQuery.type(obj))add(prefix,obj);else for(name in obj)buildParams(prefix+"["+name+"]",obj[name],traditional,add)}function getWindow(elem){return jQuery.isWindow(elem)?elem:9===elem.nodeType&&elem.defaultView}var arr=[],slice=arr.slice,concat=arr.concat,push=arr.push,indexOf=arr.indexOf,class2type={},toString=class2type.toString,hasOwn=class2type.hasOwnProperty,support={},document=window.document,version="2.1.4",jQuery=function(selector,context){return new jQuery.fn.init(selector,context)},rtrim=/^[\s\uFEFF\xA0]+|[\s\uFEFF\xA0]+$/g,rmsPrefix=/^-ms-/,rdashAlpha=/-([\da-z])/gi,fcamelCase=function(all,letter){return letter.toUpperCase()};jQuery.fn=jQuery.prototype={jquery:version,constructor:jQuery,selector:"",length:0,toArray:function(){return slice.call(this)},get:function(num){return null!=num?0>num?this[num+this.length]:this[num]:slice.call(this)},pushStack:function(elems){var ret=jQuery.merge(this.constructor(),elems);return ret.prevObject=this,ret.context=this.context,ret},each:function(callback,args){return jQuery.each(this,callback,args)},map:function(callback){return this.pushStack(jQuery.map(this,function(elem,i){return callback.call(elem,i,elem)}))},slice:function(){return this.pushStack(slice.apply(this,arguments))},first:function(){return this.eq(0)},last:function(){return this.eq(-1)},eq:function(i){var len=this.length,j=+i+(0>i?len:0);return this.pushStack(j>=0&&len>j?[this[j]]:[])},end:function(){return this.prevObject||this.constructor(null)},push:push,sort:arr.sort,splice:arr.splice},jQuery.extend=jQuery.fn.extend=function(){var options,name,src,copy,copyIsArray,clone,target=arguments[0]||{},i=1,length=arguments.length,deep=!1;for("boolean"==typeof target&&(deep=target,target=arguments[i]||{},i++),"object"==typeof target||jQuery.isFunction(target)||(target={}),i===length&&(target=this,i--);length>i;i++)if(null!=(options=arguments[i]))for(name in options)src=target[name],copy=options[name],target!==copy&&(deep&&copy&&(jQuery.isPlainObject(copy)||(copyIsArray=jQuery.isArray(copy)))?(copyIsArray?(copyIsArray=!1,clone=src&&jQuery.isArray(src)?src:[]):clone=src&&jQuery.isPlainObject(src)?src:{},target[name]=jQuery.extend(deep,clone,copy)):void 0!==copy&&(target[name]=copy));return target},jQuery.extend({expando:"jQuery"+(version+Math.random()).replace(/\D/g,""),isReady:!0,error:function(msg){throw new Error(msg)},noop:function(){},isFunction:function(obj){return"function"===jQuery.type(obj)},isArray:Array.isArray,isWindow:function(obj){return null!=obj&&obj===obj.window},isNumeric:function(obj){return!jQuery.isArray(obj)&&obj-parseFloat(obj)+1>=0},isPlainObject:function(obj){return"object"!==jQuery.type(obj)||obj.nodeType||jQuery.isWindow(obj)?!1:!obj.constructor||hasOwn.call(obj.constructor.prototype,"isPrototypeOf")},isEmptyObject:function(obj){var name;for(name in obj)return!1;return!0},type:function(obj){return null==obj?obj+"":"object"==typeof obj||"function"==typeof obj?class2type[toString.call(obj)]||"object":typeof obj},globalEval:function(code){var script,indirect=eval;code=jQuery.trim(code),code&&(1===code.indexOf("use strict")?(script=document.createElement("script"),script.text=code,document.head.appendChild(script).parentNode.removeChild(script)):indirect(code))},camelCase:function(string){return string.replace(rmsPrefix,"ms-").replace(rdashAlpha,fcamelCase)},nodeName:function(elem,name){return elem.nodeName&&elem.nodeName.toLowerCase()===name.toLowerCase()},each:function(obj,callback,args){var value,i=0,length=obj.length,isArray=isArraylike(obj);if(args){if(isArray)for(;length>i&&(value=callback.apply(obj[i],args),value!==!1);i++);else for(i in obj)if(value=callback.apply(obj[i],args),value===!1)break}else if(isArray)for(;length>i&&(value=callback.call(obj[i],i,obj[i]),value!==!1);i++);else for(i in obj)if(value=callback.call(obj[i],i,obj[i]),value===!1)break;return obj},trim:function(text){return null==text?"":(text+"").replace(rtrim,"")},makeArray:function(arr,results){var ret=results||[];return null!=arr&&(isArraylike(Object(arr))?jQuery.merge(ret,"string"==typeof arr?[arr]:arr):push.call(ret,arr)),ret},inArray:function(elem,arr,i){return null==arr?-1:indexOf.call(arr,elem,i)},merge:function(first,second){for(var len=+second.length,j=0,i=first.length;len>j;j++)first[i++]=second[j];return first.length=i,first},grep:function(elems,callback,invert){for(var callbackInverse,matches=[],i=0,length=elems.length,callbackExpect=!invert;length>i;i++)callbackInverse=!callback(elems[i],i),callbackInverse!==callbackExpect&&matches.push(elems[i]);return matches},map:function(elems,callback,arg){var value,i=0,length=elems.length,isArray=isArraylike(elems),ret=[];if(isArray)for(;length>i;i++)value=callback(elems[i],i,arg),null!=value&&ret.push(value);else for(i in elems)value=callback(elems[i],i,arg),null!=value&&ret.push(value);return concat.apply([],ret)},guid:1,proxy:function(fn,context){var tmp,args,proxy;return"string"==typeof context&&(tmp=fn[context],context=fn,fn=tmp),jQuery.isFunction(fn)?(args=slice.call(arguments,2),proxy=function(){return fn.apply(context||this,args.concat(slice.call(arguments)))},proxy.guid=fn.guid=fn.guid||jQuery.guid++,proxy):void 0},now:Date.now,support:support}),jQuery.each("Boolean Number String Function Array Date RegExp Object Error".split(" "),function(i,name){class2type["[object "+name+"]"]=name.toLowerCase()});var Sizzle=function(window){function Sizzle(selector,context,results,seed){var match,elem,m,nodeType,i,groups,old,nid,newContext,newSelector;if((context?context.ownerDocument||context:preferredDoc)!==document&&setDocument(context),context=context||document,results=results||[],nodeType=context.nodeType,"string"!=typeof selector||!selector||1!==nodeType&&9!==nodeType&&11!==nodeType)return results;if(!seed&&documentIsHTML){if(11!==nodeType&&(match=rquickExpr.exec(selector)))if(m=match[1]){if(9===nodeType){if(elem=context.getElementById(m),!elem||!elem.parentNode)return results;if(elem.id===m)return results.push(elem),results}else if(context.ownerDocument&&(elem=context.ownerDocument.getElementById(m))&&contains(context,elem)&&elem.id===m)return results.push(elem),results}else{if(match[2])return push.apply(results,context.getElementsByTagName(selector)),results;if((m=match[3])&&support.getElementsByClassName)return push.apply(results,context.getElementsByClassName(m)),results}if(support.qsa&&(!rbuggyQSA||!rbuggyQSA.test(selector))){if(nid=old=expando,newContext=context,newSelector=1!==nodeType&&selector,1===nodeType&&"object"!==context.nodeName.toLowerCase()){for(groups=tokenize(selector),(old=context.getAttribute("id"))?nid=old.replace(rescape,"\\$&"):context.setAttribute("id",nid),nid="[id='"+nid+"'] ",i=groups.length;i--;)groups[i]=nid+toSelector(groups[i]);newContext=rsibling.test(selector)&&testContext(context.parentNode)||context,newSelector=groups.join(",")}if(newSelector)try{return push.apply(results,newContext.querySelectorAll(newSelector)),results}catch(qsaError){}finally{old||context.removeAttribute("id")}}}return select(selector.replace(rtrim,"$1"),context,results,seed)}function createCache(){function cache(key,value){return keys.push(key+" ")>Expr.cacheLength&&delete cache[keys.shift()],cache[key+" "]=value}var keys=[];return cache}function markFunction(fn){return fn[expando]=!0,fn}function assert(fn){var div=document.createElement("div");try{return!!fn(div)}catch(e){return!1}finally{div.parentNode&&div.parentNode.removeChild(div),div=null}}function addHandle(attrs,handler){for(var arr=attrs.split("|"),i=attrs.length;i--;)Expr.attrHandle[arr[i]]=handler}function siblingCheck(a,b){var cur=b&&a,diff=cur&&1===a.nodeType&&1===b.nodeType&&(~b.sourceIndex||MAX_NEGATIVE)-(~a.sourceIndex||MAX_NEGATIVE);if(diff)return diff;if(cur)for(;cur=cur.nextSibling;)if(cur===b)return-1;return a?1:-1}function createInputPseudo(type){return function(elem){var name=elem.nodeName.toLowerCase();return"input"===name&&elem.type===type}}function createButtonPseudo(type){return function(elem){var name=elem.nodeName.toLowerCase();return("input"===name||"button"===name)&&elem.type===type}}function createPositionalPseudo(fn){return markFunction(function(argument){return argument=+argument,markFunction(function(seed,matches){for(var j,matchIndexes=fn([],seed.length,argument),i=matchIndexes.length;i--;)seed[j=matchIndexes[i]]&&(seed[j]=!(matches[j]=seed[j]))})})}function testContext(context){return context&&"undefined"!=typeof context.getElementsByTagName&&context}function setFilters(){}function toSelector(tokens){for(var i=0,len=tokens.length,selector="";len>i;i++)selector+=tokens[i].value;return selector}function addCombinator(matcher,combinator,base){var dir=combinator.dir,checkNonElements=base&&"parentNode"===dir,doneName=done++;return combinator.first?function(elem,context,xml){for(;elem=elem[dir];)if(1===elem.nodeType||checkNonElements)return matcher(elem,context,xml)}:function(elem,context,xml){var oldCache,outerCache,newCache=[dirruns,doneName];if(xml){for(;elem=elem[dir];)if((1===elem.nodeType||checkNonElements)&&matcher(elem,context,xml))return!0}else for(;elem=elem[dir];)if(1===elem.nodeType||checkNonElements){if(outerCache=elem[expando]||(elem[expando]={}),(oldCache=outerCache[dir])&&oldCache[0]===dirruns&&oldCache[1]===doneName)return newCache[2]=oldCache[2];if(outerCache[dir]=newCache,newCache[2]=matcher(elem,context,xml))return!0}}}function elementMatcher(matchers){return matchers.length>1?function(elem,context,xml){for(var i=matchers.length;i--;)if(!matchers[i](elem,context,xml))return!1;return!0}:matchers[0]}function multipleContexts(selector,contexts,results){for(var i=0,len=contexts.length;len>i;i++)Sizzle(selector,contexts[i],results);return results}function condense(unmatched,map,filter,context,xml){for(var elem,newUnmatched=[],i=0,len=unmatched.length,mapped=null!=map;len>i;i++)(elem=unmatched[i])&&(filter&&!filter(elem,context,xml)||(newUnmatched.push(elem),mapped&&map.push(i)));return newUnmatched}function setMatcher(preFilter,selector,matcher,postFilter,postFinder,postSelector){return postFilter&&!postFilter[expando]&&(postFilter=setMatcher(postFilter)),postFinder&&!postFinder[expando]&&(postFinder=setMatcher(postFinder,postSelector)),markFunction(function(seed,results,context,xml){var temp,i,elem,preMap=[],postMap=[],preexisting=results.length,elems=seed||multipleContexts(selector||"*",context.nodeType?[context]:context,[]),matcherIn=!preFilter||!seed&&selector?elems:condense(elems,preMap,preFilter,context,xml),matcherOut=matcher?postFinder||(seed?preFilter:preexisting||postFilter)?[]:results:matcherIn;if(matcher&&matcher(matcherIn,matcherOut,context,xml),postFilter)for(temp=condense(matcherOut,postMap),postFilter(temp,[],context,xml),i=temp.length;i--;)(elem=temp[i])&&(matcherOut[postMap[i]]=!(matcherIn[postMap[i]]=elem));if(seed){if(postFinder||preFilter){if(postFinder){for(temp=[],i=matcherOut.length;i--;)(elem=matcherOut[i])&&temp.push(matcherIn[i]=elem);postFinder(null,matcherOut=[],temp,xml)}for(i=matcherOut.length;i--;)(elem=matcherOut[i])&&(temp=postFinder?indexOf(seed,elem):preMap[i])>-1&&(seed[temp]=!(results[temp]=elem))}}else matcherOut=condense(matcherOut===results?matcherOut.splice(preexisting,matcherOut.length):matcherOut),postFinder?postFinder(null,results,matcherOut,xml):push.apply(results,matcherOut)})}function matcherFromTokens(tokens){for(var checkContext,matcher,j,len=tokens.length,leadingRelative=Expr.relative[tokens[0].type],implicitRelative=leadingRelative||Expr.relative[" "],i=leadingRelative?1:0,matchContext=addCombinator(function(elem){return elem===checkContext},implicitRelative,!0),matchAnyContext=addCombinator(function(elem){return indexOf(checkContext,elem)>-1},implicitRelative,!0),matchers=[function(elem,context,xml){var ret=!leadingRelative&&(xml||context!==outermostContext)||((checkContext=context).nodeType?matchContext(elem,context,xml):matchAnyContext(elem,context,xml));return checkContext=null,ret}];len>i;i++)if(matcher=Expr.relative[tokens[i].type])matchers=[addCombinator(elementMatcher(matchers),matcher)];else{if(matcher=Expr.filter[tokens[i].type].apply(null,tokens[i].matches),matcher[expando]){for(j=++i;len>j&&!Expr.relative[tokens[j].type];j++);return setMatcher(i>1&&elementMatcher(matchers),i>1&&toSelector(tokens.slice(0,i-1).concat({value:" "===tokens[i-2].type?"*":""})).replace(rtrim,"$1"),matcher,j>i&&matcherFromTokens(tokens.slice(i,j)),len>j&&matcherFromTokens(tokens=tokens.slice(j)),len>j&&toSelector(tokens))}matchers.push(matcher)}return elementMatcher(matchers)}function matcherFromGroupMatchers(elementMatchers,setMatchers){var bySet=setMatchers.length>0,byElement=elementMatchers.length>0,superMatcher=function(seed,context,xml,results,outermost){var elem,j,matcher,matchedCount=0,i="0",unmatched=seed&&[],setMatched=[],contextBackup=outermostContext,elems=seed||byElement&&Expr.find.TAG("*",outermost),dirrunsUnique=dirruns+=null==contextBackup?1:Math.random()||.1,len=elems.length;for(outermost&&(outermostContext=context!==document&&context);i!==len&&null!=(elem=elems[i]);i++){if(byElement&&elem){for(j=0;matcher=elementMatchers[j++];)if(matcher(elem,context,xml)){results.push(elem);break}outermost&&(dirruns=dirrunsUnique)}bySet&&((elem=!matcher&&elem)&&matchedCount--,seed&&unmatched.push(elem))}if(matchedCount+=i,bySet&&i!==matchedCount){for(j=0;matcher=setMatchers[j++];)matcher(unmatched,setMatched,context,xml);if(seed){if(matchedCount>0)for(;i--;)unmatched[i]||setMatched[i]||(setMatched[i]=pop.call(results));setMatched=condense(setMatched)}push.apply(results,setMatched),outermost&&!seed&&setMatched.length>0&&matchedCount+setMatchers.length>1&&Sizzle.uniqueSort(results)}return outermost&&(dirruns=dirrunsUnique,outermostContext=contextBackup),unmatched};return bySet?markFunction(superMatcher):superMatcher}var i,support,Expr,getText,isXML,tokenize,compile,select,outermostContext,sortInput,hasDuplicate,setDocument,document,docElem,documentIsHTML,rbuggyQSA,rbuggyMatches,matches,contains,expando="sizzle"+1*new Date,preferredDoc=window.document,dirruns=0,done=0,classCache=createCache(),tokenCache=createCache(),compilerCache=createCache(),sortOrder=function(a,b){return a===b&&(hasDuplicate=!0),0},MAX_NEGATIVE=1<<31,hasOwn={}.hasOwnProperty,arr=[],pop=arr.pop,push_native=arr.push,push=arr.push,slice=arr.slice,indexOf=function(list,elem){for(var i=0,len=list.length;len>i;i++)if(list[i]===elem)return i;return-1},booleans="checked|selected|async|autofocus|autoplay|controls|defer|disabled|hidden|ismap|loop|multiple|open|readonly|required|scoped",whitespace="[\\x20\\t\\r\\n\\f]",characterEncoding="(?:\\\\.|[\\w-]|[^\\x00-\\xa0])+",identifier=characterEncoding.replace("w","w#"),attributes="\\["+whitespace+"*("+characterEncoding+")(?:"+whitespace+"*([*^$|!~]?=)"+whitespace+"*(?:'((?:\\\\.|[^\\\\'])*)'|\"((?:\\\\.|[^\\\\\"])*)\"|("+identifier+"))|)"+whitespace+"*\\]",pseudos=":("+characterEncoding+")(?:\\((('((?:\\\\.|[^\\\\'])*)'|\"((?:\\\\.|[^\\\\\"])*)\")|((?:\\\\.|[^\\\\()[\\]]|"+attributes+")*)|.*)\\)|)",rwhitespace=new RegExp(whitespace+"+","g"),rtrim=new RegExp("^"+whitespace+"+|((?:^|[^\\\\])(?:\\\\.)*)"+whitespace+"+$","g"),rcomma=new RegExp("^"+whitespace+"*,"+whitespace+"*"),rcombinators=new RegExp("^"+whitespace+"*([>+~]|"+whitespace+")"+whitespace+"*"),rattributeQuotes=new RegExp("="+whitespace+"*([^\\]'\"]*?)"+whitespace+"*\\]","g"),rpseudo=new RegExp(pseudos),ridentifier=new RegExp("^"+identifier+"$"),matchExpr={ID:new RegExp("^#("+characterEncoding+")"),CLASS:new RegExp("^\\.("+characterEncoding+")"),TAG:new RegExp("^("+characterEncoding.replace("w","w*")+")"),ATTR:new RegExp("^"+attributes),PSEUDO:new RegExp("^"+pseudos),CHILD:new RegExp("^:(only|first|last|nth|nth-last)-(child|of-type)(?:\\("+whitespace+"*(even|odd|(([+-]|)(\\d*)n|)"+whitespace+"*(?:([+-]|)"+whitespace+"*(\\d+)|))"+whitespace+"*\\)|)","i"),bool:new RegExp("^(?:"+booleans+")$","i"),needsContext:new RegExp("^"+whitespace+"*[>+~]|:(even|odd|eq|gt|lt|nth|first|last)(?:\\("+whitespace+"*((?:-\\d)?\\d*)"+whitespace+"*\\)|)(?=[^-]|$)","i")},rinputs=/^(?:input|select|textarea|button)$/i,rheader=/^h\d$/i,rnative=/^[^{]+\{\s*\[native \w/,rquickExpr=/^(?:#([\w-]+)|(\w+)|\.([\w-]+))$/,rsibling=/[+~]/,rescape=/'|\\/g,runescape=new RegExp("\\\\([\\da-f]{1,6}"+whitespace+"?|("+whitespace+")|.)","ig"),funescape=function(_,escaped,escapedWhitespace){var high="0x"+escaped-65536;return high!==high||escapedWhitespace?escaped:0>high?String.fromCharCode(high+65536):String.fromCharCode(high>>10|55296,1023&high|56320)},unloadHandler=function(){setDocument()};try{push.apply(arr=slice.call(preferredDoc.childNodes),preferredDoc.childNodes),arr[preferredDoc.childNodes.length].nodeType}catch(e){push={apply:arr.length?function(target,els){push_native.apply(target,slice.call(els))}:function(target,els){for(var j=target.length,i=0;target[j++]=els[i++];);target.length=j-1}}}support=Sizzle.support={},isXML=Sizzle.isXML=function(elem){var documentElement=elem&&(elem.ownerDocument||elem).documentElement;return documentElement?"HTML"!==documentElement.nodeName:!1},setDocument=Sizzle.setDocument=function(node){var hasCompare,parent,doc=node?node.ownerDocument||node:preferredDoc;return doc!==document&&9===doc.nodeType&&doc.documentElement?(document=doc,docElem=doc.documentElement,parent=doc.defaultView,parent&&parent!==parent.top&&(parent.addEventListener?parent.addEventListener("unload",unloadHandler,!1):parent.attachEvent&&parent.attachEvent("onunload",unloadHandler)),documentIsHTML=!isXML(doc),support.attributes=assert(function(div){return div.className="i",!div.getAttribute("className")}),support.getElementsByTagName=assert(function(div){return div.appendChild(doc.createComment("")),!div.getElementsByTagName("*").length}),support.getElementsByClassName=rnative.test(doc.getElementsByClassName),support.getById=assert(function(div){return docElem.appendChild(div).id=expando,!doc.getElementsByName||!doc.getElementsByName(expando).length}),support.getById?(Expr.find.ID=function(id,context){if("undefined"!=typeof context.getElementById&&documentIsHTML){var m=context.getElementById(id);return m&&m.parentNode?[m]:[]}},Expr.filter.ID=function(id){var attrId=id.replace(runescape,funescape);return function(elem){return elem.getAttribute("id")===attrId}}):(delete Expr.find.ID,Expr.filter.ID=function(id){var attrId=id.replace(runescape,funescape);return function(elem){var node="undefined"!=typeof elem.getAttributeNode&&elem.getAttributeNode("id");return node&&node.value===attrId}}),Expr.find.TAG=support.getElementsByTagName?function(tag,context){return"undefined"!=typeof context.getElementsByTagName?context.getElementsByTagName(tag):support.qsa?context.querySelectorAll(tag):void 0}:function(tag,context){var elem,tmp=[],i=0,results=context.getElementsByTagName(tag);if("*"===tag){for(;elem=results[i++];)1===elem.nodeType&&tmp.push(elem);return tmp}return results},Expr.find.CLASS=support.getElementsByClassName&&function(className,context){return documentIsHTML?context.getElementsByClassName(className):void 0},rbuggyMatches=[],rbuggyQSA=[],(support.qsa=rnative.test(doc.querySelectorAll))&&(assert(function(div){docElem.appendChild(div).innerHTML="<a id='"+expando+"'></a><select id='"+expando+"-\f]' msallowcapture=''><option selected=''></option></select>",div.querySelectorAll("[msallowcapture^='']").length&&rbuggyQSA.push("[*^$]="+whitespace+"*(?:''|\"\")"),div.querySelectorAll("[selected]").length||rbuggyQSA.push("\\["+whitespace+"*(?:value|"+booleans+")"),div.querySelectorAll("[id~="+expando+"-]").length||rbuggyQSA.push("~="),div.querySelectorAll(":checked").length||rbuggyQSA.push(":checked"),div.querySelectorAll("a#"+expando+"+*").length||rbuggyQSA.push(".#.+[+~]")}),assert(function(div){var input=doc.createElement("input");input.setAttribute("type","hidden"),div.appendChild(input).setAttribute("name","D"),div.querySelectorAll("[name=d]").length&&rbuggyQSA.push("name"+whitespace+"*[*^$|!~]?="),div.querySelectorAll(":enabled").length||rbuggyQSA.push(":enabled",":disabled"),div.querySelectorAll("*,:x"),rbuggyQSA.push(",.*:")})),(support.matchesSelector=rnative.test(matches=docElem.matches||docElem.webkitMatchesSelector||docElem.mozMatchesSelector||docElem.oMatchesSelector||docElem.msMatchesSelector))&&assert(function(div){support.disconnectedMatch=matches.call(div,"div"),matches.call(div,"[s!='']:x"),rbuggyMatches.push("!=",pseudos)}),rbuggyQSA=rbuggyQSA.length&&new RegExp(rbuggyQSA.join("|")),rbuggyMatches=rbuggyMatches.length&&new RegExp(rbuggyMatches.join("|")),hasCompare=rnative.test(docElem.compareDocumentPosition),contains=hasCompare||rnative.test(docElem.contains)?function(a,b){var adown=9===a.nodeType?a.documentElement:a,bup=b&&b.parentNode;return a===bup||!(!bup||1!==bup.nodeType||!(adown.contains?adown.contains(bup):a.compareDocumentPosition&&16&a.compareDocumentPosition(bup)))}:function(a,b){if(b)for(;b=b.parentNode;)if(b===a)return!0;return!1},sortOrder=hasCompare?function(a,b){if(a===b)return hasDuplicate=!0,0;var compare=!a.compareDocumentPosition-!b.compareDocumentPosition;return compare?compare:(compare=(a.ownerDocument||a)===(b.ownerDocument||b)?a.compareDocumentPosition(b):1,
1&compare||!support.sortDetached&&b.compareDocumentPosition(a)===compare?a===doc||a.ownerDocument===preferredDoc&&contains(preferredDoc,a)?-1:b===doc||b.ownerDocument===preferredDoc&&contains(preferredDoc,b)?1:sortInput?indexOf(sortInput,a)-indexOf(sortInput,b):0:4&compare?-1:1)}:function(a,b){if(a===b)return hasDuplicate=!0,0;var cur,i=0,aup=a.parentNode,bup=b.parentNode,ap=[a],bp=[b];if(!aup||!bup)return a===doc?-1:b===doc?1:aup?-1:bup?1:sortInput?indexOf(sortInput,a)-indexOf(sortInput,b):0;if(aup===bup)return siblingCheck(a,b);for(cur=a;cur=cur.parentNode;)ap.unshift(cur);for(cur=b;cur=cur.parentNode;)bp.unshift(cur);for(;ap[i]===bp[i];)i++;return i?siblingCheck(ap[i],bp[i]):ap[i]===preferredDoc?-1:bp[i]===preferredDoc?1:0},doc):document},Sizzle.matches=function(expr,elements){return Sizzle(expr,null,null,elements)},Sizzle.matchesSelector=function(elem,expr){if((elem.ownerDocument||elem)!==document&&setDocument(elem),expr=expr.replace(rattributeQuotes,"='$1']"),support.matchesSelector&&documentIsHTML&&(!rbuggyMatches||!rbuggyMatches.test(expr))&&(!rbuggyQSA||!rbuggyQSA.test(expr)))try{var ret=matches.call(elem,expr);if(ret||support.disconnectedMatch||elem.document&&11!==elem.document.nodeType)return ret}catch(e){}return Sizzle(expr,document,null,[elem]).length>0},Sizzle.contains=function(context,elem){return(context.ownerDocument||context)!==document&&setDocument(context),contains(context,elem)},Sizzle.attr=function(elem,name){(elem.ownerDocument||elem)!==document&&setDocument(elem);var fn=Expr.attrHandle[name.toLowerCase()],val=fn&&hasOwn.call(Expr.attrHandle,name.toLowerCase())?fn(elem,name,!documentIsHTML):void 0;return void 0!==val?val:support.attributes||!documentIsHTML?elem.getAttribute(name):(val=elem.getAttributeNode(name))&&val.specified?val.value:null},Sizzle.error=function(msg){throw new Error("Syntax error, unrecognized expression: "+msg)},Sizzle.uniqueSort=function(results){var elem,duplicates=[],j=0,i=0;if(hasDuplicate=!support.detectDuplicates,sortInput=!support.sortStable&&results.slice(0),results.sort(sortOrder),hasDuplicate){for(;elem=results[i++];)elem===results[i]&&(j=duplicates.push(i));for(;j--;)results.splice(duplicates[j],1)}return sortInput=null,results},getText=Sizzle.getText=function(elem){var node,ret="",i=0,nodeType=elem.nodeType;if(nodeType){if(1===nodeType||9===nodeType||11===nodeType){if("string"==typeof elem.textContent)return elem.textContent;for(elem=elem.firstChild;elem;elem=elem.nextSibling)ret+=getText(elem)}else if(3===nodeType||4===nodeType)return elem.nodeValue}else for(;node=elem[i++];)ret+=getText(node);return ret},Expr=Sizzle.selectors={cacheLength:50,createPseudo:markFunction,match:matchExpr,attrHandle:{},find:{},relative:{">":{dir:"parentNode",first:!0}," ":{dir:"parentNode"},"+":{dir:"previousSibling",first:!0},"~":{dir:"previousSibling"}},preFilter:{ATTR:function(match){return match[1]=match[1].replace(runescape,funescape),match[3]=(match[3]||match[4]||match[5]||"").replace(runescape,funescape),"~="===match[2]&&(match[3]=" "+match[3]+" "),match.slice(0,4)},CHILD:function(match){return match[1]=match[1].toLowerCase(),"nth"===match[1].slice(0,3)?(match[3]||Sizzle.error(match[0]),match[4]=+(match[4]?match[5]+(match[6]||1):2*("even"===match[3]||"odd"===match[3])),match[5]=+(match[7]+match[8]||"odd"===match[3])):match[3]&&Sizzle.error(match[0]),match},PSEUDO:function(match){var excess,unquoted=!match[6]&&match[2];return matchExpr.CHILD.test(match[0])?null:(match[3]?match[2]=match[4]||match[5]||"":unquoted&&rpseudo.test(unquoted)&&(excess=tokenize(unquoted,!0))&&(excess=unquoted.indexOf(")",unquoted.length-excess)-unquoted.length)&&(match[0]=match[0].slice(0,excess),match[2]=unquoted.slice(0,excess)),match.slice(0,3))}},filter:{TAG:function(nodeNameSelector){var nodeName=nodeNameSelector.replace(runescape,funescape).toLowerCase();return"*"===nodeNameSelector?function(){return!0}:function(elem){return elem.nodeName&&elem.nodeName.toLowerCase()===nodeName}},CLASS:function(className){var pattern=classCache[className+" "];return pattern||(pattern=new RegExp("(^|"+whitespace+")"+className+"("+whitespace+"|$)"))&&classCache(className,function(elem){return pattern.test("string"==typeof elem.className&&elem.className||"undefined"!=typeof elem.getAttribute&&elem.getAttribute("class")||"")})},ATTR:function(name,operator,check){return function(elem){var result=Sizzle.attr(elem,name);return null==result?"!="===operator:operator?(result+="","="===operator?result===check:"!="===operator?result!==check:"^="===operator?check&&0===result.indexOf(check):"*="===operator?check&&result.indexOf(check)>-1:"$="===operator?check&&result.slice(-check.length)===check:"~="===operator?(" "+result.replace(rwhitespace," ")+" ").indexOf(check)>-1:"|="===operator?result===check||result.slice(0,check.length+1)===check+"-":!1):!0}},CHILD:function(type,what,argument,first,last){var simple="nth"!==type.slice(0,3),forward="last"!==type.slice(-4),ofType="of-type"===what;return 1===first&&0===last?function(elem){return!!elem.parentNode}:function(elem,context,xml){var cache,outerCache,node,diff,nodeIndex,start,dir=simple!==forward?"nextSibling":"previousSibling",parent=elem.parentNode,name=ofType&&elem.nodeName.toLowerCase(),useCache=!xml&&!ofType;if(parent){if(simple){for(;dir;){for(node=elem;node=node[dir];)if(ofType?node.nodeName.toLowerCase()===name:1===node.nodeType)return!1;start=dir="only"===type&&!start&&"nextSibling"}return!0}if(start=[forward?parent.firstChild:parent.lastChild],forward&&useCache){for(outerCache=parent[expando]||(parent[expando]={}),cache=outerCache[type]||[],nodeIndex=cache[0]===dirruns&&cache[1],diff=cache[0]===dirruns&&cache[2],node=nodeIndex&&parent.childNodes[nodeIndex];node=++nodeIndex&&node&&node[dir]||(diff=nodeIndex=0)||start.pop();)if(1===node.nodeType&&++diff&&node===elem){outerCache[type]=[dirruns,nodeIndex,diff];break}}else if(useCache&&(cache=(elem[expando]||(elem[expando]={}))[type])&&cache[0]===dirruns)diff=cache[1];else for(;(node=++nodeIndex&&node&&node[dir]||(diff=nodeIndex=0)||start.pop())&&((ofType?node.nodeName.toLowerCase()!==name:1!==node.nodeType)||!++diff||(useCache&&((node[expando]||(node[expando]={}))[type]=[dirruns,diff]),node!==elem)););return diff-=last,diff===first||diff%first===0&&diff/first>=0}}},PSEUDO:function(pseudo,argument){var args,fn=Expr.pseudos[pseudo]||Expr.setFilters[pseudo.toLowerCase()]||Sizzle.error("unsupported pseudo: "+pseudo);return fn[expando]?fn(argument):fn.length>1?(args=[pseudo,pseudo,"",argument],Expr.setFilters.hasOwnProperty(pseudo.toLowerCase())?markFunction(function(seed,matches){for(var idx,matched=fn(seed,argument),i=matched.length;i--;)idx=indexOf(seed,matched[i]),seed[idx]=!(matches[idx]=matched[i])}):function(elem){return fn(elem,0,args)}):fn}},pseudos:{not:markFunction(function(selector){var input=[],results=[],matcher=compile(selector.replace(rtrim,"$1"));return matcher[expando]?markFunction(function(seed,matches,context,xml){for(var elem,unmatched=matcher(seed,null,xml,[]),i=seed.length;i--;)(elem=unmatched[i])&&(seed[i]=!(matches[i]=elem))}):function(elem,context,xml){return input[0]=elem,matcher(input,null,xml,results),input[0]=null,!results.pop()}}),has:markFunction(function(selector){return function(elem){return Sizzle(selector,elem).length>0}}),contains:markFunction(function(text){return text=text.replace(runescape,funescape),function(elem){return(elem.textContent||elem.innerText||getText(elem)).indexOf(text)>-1}}),lang:markFunction(function(lang){return ridentifier.test(lang||"")||Sizzle.error("unsupported lang: "+lang),lang=lang.replace(runescape,funescape).toLowerCase(),function(elem){var elemLang;do if(elemLang=documentIsHTML?elem.lang:elem.getAttribute("xml:lang")||elem.getAttribute("lang"))return elemLang=elemLang.toLowerCase(),elemLang===lang||0===elemLang.indexOf(lang+"-");while((elem=elem.parentNode)&&1===elem.nodeType);return!1}}),target:function(elem){var hash=window.location&&window.location.hash;return hash&&hash.slice(1)===elem.id},root:function(elem){return elem===docElem},focus:function(elem){return elem===document.activeElement&&(!document.hasFocus||document.hasFocus())&&!!(elem.type||elem.href||~elem.tabIndex)},enabled:function(elem){return elem.disabled===!1},disabled:function(elem){return elem.disabled===!0},checked:function(elem){var nodeName=elem.nodeName.toLowerCase();return"input"===nodeName&&!!elem.checked||"option"===nodeName&&!!elem.selected},selected:function(elem){return elem.parentNode&&elem.parentNode.selectedIndex,elem.selected===!0},empty:function(elem){for(elem=elem.firstChild;elem;elem=elem.nextSibling)if(elem.nodeType<6)return!1;return!0},parent:function(elem){return!Expr.pseudos.empty(elem)},header:function(elem){return rheader.test(elem.nodeName)},input:function(elem){return rinputs.test(elem.nodeName)},button:function(elem){var name=elem.nodeName.toLowerCase();return"input"===name&&"button"===elem.type||"button"===name},text:function(elem){var attr;return"input"===elem.nodeName.toLowerCase()&&"text"===elem.type&&(null==(attr=elem.getAttribute("type"))||"text"===attr.toLowerCase())},first:createPositionalPseudo(function(){return[0]}),last:createPositionalPseudo(function(matchIndexes,length){return[length-1]}),eq:createPositionalPseudo(function(matchIndexes,length,argument){return[0>argument?argument+length:argument]}),even:createPositionalPseudo(function(matchIndexes,length){for(var i=0;length>i;i+=2)matchIndexes.push(i);return matchIndexes}),odd:createPositionalPseudo(function(matchIndexes,length){for(var i=1;length>i;i+=2)matchIndexes.push(i);return matchIndexes}),lt:createPositionalPseudo(function(matchIndexes,length,argument){for(var i=0>argument?argument+length:argument;--i>=0;)matchIndexes.push(i);return matchIndexes}),gt:createPositionalPseudo(function(matchIndexes,length,argument){for(var i=0>argument?argument+length:argument;++i<length;)matchIndexes.push(i);return matchIndexes})}},Expr.pseudos.nth=Expr.pseudos.eq;for(i in{radio:!0,checkbox:!0,file:!0,password:!0,image:!0})Expr.pseudos[i]=createInputPseudo(i);for(i in{submit:!0,reset:!0})Expr.pseudos[i]=createButtonPseudo(i);return setFilters.prototype=Expr.filters=Expr.pseudos,Expr.setFilters=new setFilters,tokenize=Sizzle.tokenize=function(selector,parseOnly){var matched,match,tokens,type,soFar,groups,preFilters,cached=tokenCache[selector+" "];if(cached)return parseOnly?0:cached.slice(0);for(soFar=selector,groups=[],preFilters=Expr.preFilter;soFar;){matched&&!(match=rcomma.exec(soFar))||(match&&(soFar=soFar.slice(match[0].length)||soFar),groups.push(tokens=[])),matched=!1,(match=rcombinators.exec(soFar))&&(matched=match.shift(),tokens.push({value:matched,type:match[0].replace(rtrim," ")}),soFar=soFar.slice(matched.length));for(type in Expr.filter)!(match=matchExpr[type].exec(soFar))||preFilters[type]&&!(match=preFilters[type](match))||(matched=match.shift(),tokens.push({value:matched,type:type,matches:match}),soFar=soFar.slice(matched.length));if(!matched)break}return parseOnly?soFar.length:soFar?Sizzle.error(selector):tokenCache(selector,groups).slice(0)},compile=Sizzle.compile=function(selector,match){var i,setMatchers=[],elementMatchers=[],cached=compilerCache[selector+" "];if(!cached){for(match||(match=tokenize(selector)),i=match.length;i--;)cached=matcherFromTokens(match[i]),cached[expando]?setMatchers.push(cached):elementMatchers.push(cached);cached=compilerCache(selector,matcherFromGroupMatchers(elementMatchers,setMatchers)),cached.selector=selector}return cached},select=Sizzle.select=function(selector,context,results,seed){var i,tokens,token,type,find,compiled="function"==typeof selector&&selector,match=!seed&&tokenize(selector=compiled.selector||selector);if(results=results||[],1===match.length){if(tokens=match[0]=match[0].slice(0),tokens.length>2&&"ID"===(token=tokens[0]).type&&support.getById&&9===context.nodeType&&documentIsHTML&&Expr.relative[tokens[1].type]){if(context=(Expr.find.ID(token.matches[0].replace(runescape,funescape),context)||[])[0],!context)return results;compiled&&(context=context.parentNode),selector=selector.slice(tokens.shift().value.length)}for(i=matchExpr.needsContext.test(selector)?0:tokens.length;i--&&(token=tokens[i],!Expr.relative[type=token.type]);)if((find=Expr.find[type])&&(seed=find(token.matches[0].replace(runescape,funescape),rsibling.test(tokens[0].type)&&testContext(context.parentNode)||context))){if(tokens.splice(i,1),selector=seed.length&&toSelector(tokens),!selector)return push.apply(results,seed),results;break}}return(compiled||compile(selector,match))(seed,context,!documentIsHTML,results,rsibling.test(selector)&&testContext(context.parentNode)||context),results},support.sortStable=expando.split("").sort(sortOrder).join("")===expando,support.detectDuplicates=!!hasDuplicate,setDocument(),support.sortDetached=assert(function(div1){return 1&div1.compareDocumentPosition(document.createElement("div"))}),assert(function(div){return div.innerHTML="<a href='#'></a>","#"===div.firstChild.getAttribute("href")})||addHandle("type|href|height|width",function(elem,name,isXML){return isXML?void 0:elem.getAttribute(name,"type"===name.toLowerCase()?1:2)}),support.attributes&&assert(function(div){return div.innerHTML="<input/>",div.firstChild.setAttribute("value",""),""===div.firstChild.getAttribute("value")})||addHandle("value",function(elem,name,isXML){return isXML||"input"!==elem.nodeName.toLowerCase()?void 0:elem.defaultValue}),assert(function(div){return null==div.getAttribute("disabled")})||addHandle(booleans,function(elem,name,isXML){var val;return isXML?void 0:elem[name]===!0?name.toLowerCase():(val=elem.getAttributeNode(name))&&val.specified?val.value:null}),Sizzle}(window);jQuery.find=Sizzle,jQuery.expr=Sizzle.selectors,jQuery.expr[":"]=jQuery.expr.pseudos,jQuery.unique=Sizzle.uniqueSort,jQuery.text=Sizzle.getText,jQuery.isXMLDoc=Sizzle.isXML,jQuery.contains=Sizzle.contains;var rneedsContext=jQuery.expr.match.needsContext,rsingleTag=/^<(\w+)\s*\/?>(?:<\/\1>|)$/,risSimple=/^.[^:#\[\.,]*$/;jQuery.filter=function(expr,elems,not){var elem=elems[0];return not&&(expr=":not("+expr+")"),1===elems.length&&1===elem.nodeType?jQuery.find.matchesSelector(elem,expr)?[elem]:[]:jQuery.find.matches(expr,jQuery.grep(elems,function(elem){return 1===elem.nodeType}))},jQuery.fn.extend({find:function(selector){var i,len=this.length,ret=[],self=this;if("string"!=typeof selector)return this.pushStack(jQuery(selector).filter(function(){for(i=0;len>i;i++)if(jQuery.contains(self[i],this))return!0}));for(i=0;len>i;i++)jQuery.find(selector,self[i],ret);return ret=this.pushStack(len>1?jQuery.unique(ret):ret),ret.selector=this.selector?this.selector+" "+selector:selector,ret},filter:function(selector){return this.pushStack(winnow(this,selector||[],!1))},not:function(selector){return this.pushStack(winnow(this,selector||[],!0))},is:function(selector){return!!winnow(this,"string"==typeof selector&&rneedsContext.test(selector)?jQuery(selector):selector||[],!1).length}});var rootjQuery,rquickExpr=/^(?:\s*(<[\w\W]+>)[^>]*|#([\w-]*))$/,init=jQuery.fn.init=function(selector,context){var match,elem;if(!selector)return this;if("string"==typeof selector){if(match="<"===selector[0]&&">"===selector[selector.length-1]&&selector.length>=3?[null,selector,null]:rquickExpr.exec(selector),!match||!match[1]&&context)return!context||context.jquery?(context||rootjQuery).find(selector):this.constructor(context).find(selector);if(match[1]){if(context=context instanceof jQuery?context[0]:context,jQuery.merge(this,jQuery.parseHTML(match[1],context&&context.nodeType?context.ownerDocument||context:document,!0)),rsingleTag.test(match[1])&&jQuery.isPlainObject(context))for(match in context)jQuery.isFunction(this[match])?this[match](context[match]):this.attr(match,context[match]);return this}return elem=document.getElementById(match[2]),elem&&elem.parentNode&&(this.length=1,this[0]=elem),this.context=document,this.selector=selector,this}return selector.nodeType?(this.context=this[0]=selector,this.length=1,this):jQuery.isFunction(selector)?"undefined"!=typeof rootjQuery.ready?rootjQuery.ready(selector):selector(jQuery):(void 0!==selector.selector&&(this.selector=selector.selector,this.context=selector.context),jQuery.makeArray(selector,this))};init.prototype=jQuery.fn,rootjQuery=jQuery(document);var rparentsprev=/^(?:parents|prev(?:Until|All))/,guaranteedUnique={children:!0,contents:!0,next:!0,prev:!0};jQuery.extend({dir:function(elem,dir,until){for(var matched=[],truncate=void 0!==until;(elem=elem[dir])&&9!==elem.nodeType;)if(1===elem.nodeType){if(truncate&&jQuery(elem).is(until))break;matched.push(elem)}return matched},sibling:function(n,elem){for(var matched=[];n;n=n.nextSibling)1===n.nodeType&&n!==elem&&matched.push(n);return matched}}),jQuery.fn.extend({has:function(target){var targets=jQuery(target,this),l=targets.length;return this.filter(function(){for(var i=0;l>i;i++)if(jQuery.contains(this,targets[i]))return!0})},closest:function(selectors,context){for(var cur,i=0,l=this.length,matched=[],pos=rneedsContext.test(selectors)||"string"!=typeof selectors?jQuery(selectors,context||this.context):0;l>i;i++)for(cur=this[i];cur&&cur!==context;cur=cur.parentNode)if(cur.nodeType<11&&(pos?pos.index(cur)>-1:1===cur.nodeType&&jQuery.find.matchesSelector(cur,selectors))){matched.push(cur);break}return this.pushStack(matched.length>1?jQuery.unique(matched):matched)},index:function(elem){return elem?"string"==typeof elem?indexOf.call(jQuery(elem),this[0]):indexOf.call(this,elem.jquery?elem[0]:elem):this[0]&&this[0].parentNode?this.first().prevAll().length:-1},add:function(selector,context){return this.pushStack(jQuery.unique(jQuery.merge(this.get(),jQuery(selector,context))))},addBack:function(selector){return this.add(null==selector?this.prevObject:this.prevObject.filter(selector))}}),jQuery.each({parent:function(elem){var parent=elem.parentNode;return parent&&11!==parent.nodeType?parent:null},parents:function(elem){return jQuery.dir(elem,"parentNode")},parentsUntil:function(elem,i,until){return jQuery.dir(elem,"parentNode",until)},next:function(elem){return sibling(elem,"nextSibling")},prev:function(elem){return sibling(elem,"previousSibling")},nextAll:function(elem){return jQuery.dir(elem,"nextSibling")},prevAll:function(elem){return jQuery.dir(elem,"previousSibling")},nextUntil:function(elem,i,until){return jQuery.dir(elem,"nextSibling",until)},prevUntil:function(elem,i,until){return jQuery.dir(elem,"previousSibling",until)},siblings:function(elem){return jQuery.sibling((elem.parentNode||{}).firstChild,elem)},children:function(elem){return jQuery.sibling(elem.firstChild)},contents:function(elem){return elem.contentDocument||jQuery.merge([],elem.childNodes)}},function(name,fn){jQuery.fn[name]=function(until,selector){var matched=jQuery.map(this,fn,until);return"Until"!==name.slice(-5)&&(selector=until),selector&&"string"==typeof selector&&(matched=jQuery.filter(selector,matched)),this.length>1&&(guaranteedUnique[name]||jQuery.unique(matched),rparentsprev.test(name)&&matched.reverse()),this.pushStack(matched)}});var rnotwhite=/\S+/g,optionsCache={};jQuery.Callbacks=function(options){options="string"==typeof options?optionsCache[options]||createOptions(options):jQuery.extend({},options);var memory,fired,firing,firingStart,firingLength,firingIndex,list=[],stack=!options.once&&[],fire=function(data){for(memory=options.memory&&data,fired=!0,firingIndex=firingStart||0,firingStart=0,firingLength=list.length,firing=!0;list&&firingLength>firingIndex;firingIndex++)if(list[firingIndex].apply(data[0],data[1])===!1&&options.stopOnFalse){memory=!1;break}firing=!1,list&&(stack?stack.length&&fire(stack.shift()):memory?list=[]:self.disable())},self={add:function(){if(list){var start=list.length;!function add(args){jQuery.each(args,function(_,arg){var type=jQuery.type(arg);"function"===type?options.unique&&self.has(arg)||list.push(arg):arg&&arg.length&&"string"!==type&&add(arg)})}(arguments),firing?firingLength=list.length:memory&&(firingStart=start,fire(memory))}return this},remove:function(){return list&&jQuery.each(arguments,function(_,arg){for(var index;(index=jQuery.inArray(arg,list,index))>-1;)list.splice(index,1),firing&&(firingLength>=index&&firingLength--,firingIndex>=index&&firingIndex--)}),this},has:function(fn){return fn?jQuery.inArray(fn,list)>-1:!(!list||!list.length)},empty:function(){return list=[],firingLength=0,this},disable:function(){return list=stack=memory=void 0,this},disabled:function(){return!list},lock:function(){return stack=void 0,memory||self.disable(),this},locked:function(){return!stack},fireWith:function(context,args){return!list||fired&&!stack||(args=args||[],args=[context,args.slice?args.slice():args],firing?stack.push(args):fire(args)),this},fire:function(){return self.fireWith(this,arguments),this},fired:function(){return!!fired}};return self},jQuery.extend({Deferred:function(func){var tuples=[["resolve","done",jQuery.Callbacks("once memory"),"resolved"],["reject","fail",jQuery.Callbacks("once memory"),"rejected"],["notify","progress",jQuery.Callbacks("memory")]],state="pending",promise={state:function(){return state},always:function(){return deferred.done(arguments).fail(arguments),this},then:function(){var fns=arguments;return jQuery.Deferred(function(newDefer){jQuery.each(tuples,function(i,tuple){var fn=jQuery.isFunction(fns[i])&&fns[i];deferred[tuple[1]](function(){var returned=fn&&fn.apply(this,arguments);returned&&jQuery.isFunction(returned.promise)?returned.promise().done(newDefer.resolve).fail(newDefer.reject).progress(newDefer.notify):newDefer[tuple[0]+"With"](this===promise?newDefer.promise():this,fn?[returned]:arguments)})}),fns=null}).promise()},promise:function(obj){return null!=obj?jQuery.extend(obj,promise):promise}},deferred={};return promise.pipe=promise.then,jQuery.each(tuples,function(i,tuple){var list=tuple[2],stateString=tuple[3];promise[tuple[1]]=list.add,stateString&&list.add(function(){state=stateString},tuples[1^i][2].disable,tuples[2][2].lock),deferred[tuple[0]]=function(){return deferred[tuple[0]+"With"](this===deferred?promise:this,arguments),this},deferred[tuple[0]+"With"]=list.fireWith}),promise.promise(deferred),func&&func.call(deferred,deferred),deferred},when:function(subordinate){var progressValues,progressContexts,resolveContexts,i=0,resolveValues=slice.call(arguments),length=resolveValues.length,remaining=1!==length||subordinate&&jQuery.isFunction(subordinate.promise)?length:0,deferred=1===remaining?subordinate:jQuery.Deferred(),updateFunc=function(i,contexts,values){return function(value){contexts[i]=this,values[i]=arguments.length>1?slice.call(arguments):value,values===progressValues?deferred.notifyWith(contexts,values):--remaining||deferred.resolveWith(contexts,values)}};if(length>1)for(progressValues=new Array(length),progressContexts=new Array(length),resolveContexts=new Array(length);length>i;i++)resolveValues[i]&&jQuery.isFunction(resolveValues[i].promise)?resolveValues[i].promise().done(updateFunc(i,resolveContexts,resolveValues)).fail(deferred.reject).progress(updateFunc(i,progressContexts,progressValues)):--remaining;return remaining||deferred.resolveWith(resolveContexts,resolveValues),deferred.promise()}});var readyList;jQuery.fn.ready=function(fn){return jQuery.ready.promise().done(fn),this},jQuery.extend({isReady:!1,readyWait:1,holdReady:function(hold){hold?jQuery.readyWait++:jQuery.ready(!0)},ready:function(wait){(wait===!0?--jQuery.readyWait:jQuery.isReady)||(jQuery.isReady=!0,wait!==!0&&--jQuery.readyWait>0||(readyList.resolveWith(document,[jQuery]),jQuery.fn.triggerHandler&&(jQuery(document).triggerHandler("ready"),jQuery(document).off("ready"))))}}),jQuery.ready.promise=function(obj){return readyList||(readyList=jQuery.Deferred(),"complete"===document.readyState?setTimeout(jQuery.ready):(document.addEventListener("DOMContentLoaded",completed,!1),window.addEventListener("load",completed,!1))),readyList.promise(obj)},jQuery.ready.promise();var access=jQuery.access=function(elems,fn,key,value,chainable,emptyGet,raw){var i=0,len=elems.length,bulk=null==key;if("object"===jQuery.type(key)){chainable=!0;for(i in key)jQuery.access(elems,fn,i,key[i],!0,emptyGet,raw)}else if(void 0!==value&&(chainable=!0,jQuery.isFunction(value)||(raw=!0),bulk&&(raw?(fn.call(elems,value),fn=null):(bulk=fn,fn=function(elem,key,value){return bulk.call(jQuery(elem),value)})),fn))for(;len>i;i++)fn(elems[i],key,raw?value:value.call(elems[i],i,fn(elems[i],key)));return chainable?elems:bulk?fn.call(elems):len?fn(elems[0],key):emptyGet};jQuery.acceptData=function(owner){return 1===owner.nodeType||9===owner.nodeType||!+owner.nodeType},Data.uid=1,Data.accepts=jQuery.acceptData,Data.prototype={key:function(owner){if(!Data.accepts(owner))return 0;var descriptor={},unlock=owner[this.expando];if(!unlock){unlock=Data.uid++;try{descriptor[this.expando]={value:unlock},Object.defineProperties(owner,descriptor)}catch(e){descriptor[this.expando]=unlock,jQuery.extend(owner,descriptor)}}return this.cache[unlock]||(this.cache[unlock]={}),unlock},set:function(owner,data,value){var prop,unlock=this.key(owner),cache=this.cache[unlock];if("string"==typeof data)cache[data]=value;else if(jQuery.isEmptyObject(cache))jQuery.extend(this.cache[unlock],data);else for(prop in data)cache[prop]=data[prop];return cache},get:function(owner,key){var cache=this.cache[this.key(owner)];return void 0===key?cache:cache[key]},access:function(owner,key,value){var stored;return void 0===key||key&&"string"==typeof key&&void 0===value?(stored=this.get(owner,key),void 0!==stored?stored:this.get(owner,jQuery.camelCase(key))):(this.set(owner,key,value),void 0!==value?value:key)},remove:function(owner,key){var i,name,camel,unlock=this.key(owner),cache=this.cache[unlock];if(void 0===key)this.cache[unlock]={};else{jQuery.isArray(key)?name=key.concat(key.map(jQuery.camelCase)):(camel=jQuery.camelCase(key),key in cache?name=[key,camel]:(name=camel,name=name in cache?[name]:name.match(rnotwhite)||[])),i=name.length;for(;i--;)delete cache[name[i]]}},hasData:function(owner){return!jQuery.isEmptyObject(this.cache[owner[this.expando]]||{})},discard:function(owner){owner[this.expando]&&delete this.cache[owner[this.expando]]}};var data_priv=new Data,data_user=new Data,rbrace=/^(?:\{[\w\W]*\}|\[[\w\W]*\])$/,rmultiDash=/([A-Z])/g;jQuery.extend({hasData:function(elem){return data_user.hasData(elem)||data_priv.hasData(elem)},data:function(elem,name,data){return data_user.access(elem,name,data)},removeData:function(elem,name){data_user.remove(elem,name)},_data:function(elem,name,data){return data_priv.access(elem,name,data)},_removeData:function(elem,name){data_priv.remove(elem,name)}}),jQuery.fn.extend({data:function(key,value){var i,name,data,elem=this[0],attrs=elem&&elem.attributes;if(void 0===key){if(this.length&&(data=data_user.get(elem),1===elem.nodeType&&!data_priv.get(elem,"hasDataAttrs"))){for(i=attrs.length;i--;)attrs[i]&&(name=attrs[i].name,0===name.indexOf("data-")&&(name=jQuery.camelCase(name.slice(5)),dataAttr(elem,name,data[name])));data_priv.set(elem,"hasDataAttrs",!0)}return data}return"object"==typeof key?this.each(function(){data_user.set(this,key)}):access(this,function(value){var data,camelKey=jQuery.camelCase(key);if(elem&&void 0===value){if(data=data_user.get(elem,key),void 0!==data)return data;if(data=data_user.get(elem,camelKey),void 0!==data)return data;if(data=dataAttr(elem,camelKey,void 0),void 0!==data)return data}else this.each(function(){var data=data_user.get(this,camelKey);data_user.set(this,camelKey,value),-1!==key.indexOf("-")&&void 0!==data&&data_user.set(this,key,value)})},null,value,arguments.length>1,null,!0)},removeData:function(key){return this.each(function(){data_user.remove(this,key)})}}),jQuery.extend({queue:function(elem,type,data){var queue;return elem?(type=(type||"fx")+"queue",queue=data_priv.get(elem,type),data&&(!queue||jQuery.isArray(data)?queue=data_priv.access(elem,type,jQuery.makeArray(data)):queue.push(data)),queue||[]):void 0},dequeue:function(elem,type){type=type||"fx";var queue=jQuery.queue(elem,type),startLength=queue.length,fn=queue.shift(),hooks=jQuery._queueHooks(elem,type),next=function(){jQuery.dequeue(elem,type)};"inprogress"===fn&&(fn=queue.shift(),startLength--),fn&&("fx"===type&&queue.unshift("inprogress"),delete hooks.stop,fn.call(elem,next,hooks)),!startLength&&hooks&&hooks.empty.fire()},_queueHooks:function(elem,type){var key=type+"queueHooks";return data_priv.get(elem,key)||data_priv.access(elem,key,{empty:jQuery.Callbacks("once memory").add(function(){data_priv.remove(elem,[type+"queue",key])})})}}),jQuery.fn.extend({queue:function(type,data){var setter=2;return"string"!=typeof type&&(data=type,type="fx",setter--),arguments.length<setter?jQuery.queue(this[0],type):void 0===data?this:this.each(function(){var queue=jQuery.queue(this,type,data);jQuery._queueHooks(this,type),"fx"===type&&"inprogress"!==queue[0]&&jQuery.dequeue(this,type)})},dequeue:function(type){return this.each(function(){jQuery.dequeue(this,type)})},clearQueue:function(type){return this.queue(type||"fx",[])},promise:function(type,obj){var tmp,count=1,defer=jQuery.Deferred(),elements=this,i=this.length,resolve=function(){--count||defer.resolveWith(elements,[elements])};for("string"!=typeof type&&(obj=type,type=void 0),type=type||"fx";i--;)tmp=data_priv.get(elements[i],type+"queueHooks"),tmp&&tmp.empty&&(count++,tmp.empty.add(resolve));return resolve(),defer.promise(obj)}});var pnum=/[+-]?(?:\d*\.|)\d+(?:[eE][+-]?\d+|)/.source,cssExpand=["Top","Right","Bottom","Left"],isHidden=function(elem,el){return elem=el||elem,"none"===jQuery.css(elem,"display")||!jQuery.contains(elem.ownerDocument,elem)},rcheckableType=/^(?:checkbox|radio)$/i;!function(){var fragment=document.createDocumentFragment(),div=fragment.appendChild(document.createElement("div")),input=document.createElement("input");input.setAttribute("type","radio"),input.setAttribute("checked","checked"),input.setAttribute("name","t"),div.appendChild(input),support.checkClone=div.cloneNode(!0).cloneNode(!0).lastChild.checked,div.innerHTML="<textarea>x</textarea>",support.noCloneChecked=!!div.cloneNode(!0).lastChild.defaultValue}();var strundefined="undefined";support.focusinBubbles="onfocusin"in window;var rkeyEvent=/^key/,rmouseEvent=/^(?:mouse|pointer|contextmenu)|click/,rfocusMorph=/^(?:focusinfocus|focusoutblur)$/,rtypenamespace=/^([^.]*)(?:\.(.+)|)$/;jQuery.event={global:{},add:function(elem,types,handler,data,selector){var handleObjIn,eventHandle,tmp,events,t,handleObj,special,handlers,type,namespaces,origType,elemData=data_priv.get(elem);if(elemData)for(handler.handler&&(handleObjIn=handler,handler=handleObjIn.handler,selector=handleObjIn.selector),handler.guid||(handler.guid=jQuery.guid++),(events=elemData.events)||(events=elemData.events={}),(eventHandle=elemData.handle)||(eventHandle=elemData.handle=function(e){return typeof jQuery!==strundefined&&jQuery.event.triggered!==e.type?jQuery.event.dispatch.apply(elem,arguments):void 0}),types=(types||"").match(rnotwhite)||[""],t=types.length;t--;)tmp=rtypenamespace.exec(types[t])||[],type=origType=tmp[1],namespaces=(tmp[2]||"").split(".").sort(),type&&(special=jQuery.event.special[type]||{},type=(selector?special.delegateType:special.bindType)||type,special=jQuery.event.special[type]||{},handleObj=jQuery.extend({type:type,origType:origType,data:data,handler:handler,guid:handler.guid,selector:selector,needsContext:selector&&jQuery.expr.match.needsContext.test(selector),namespace:namespaces.join(".")},handleObjIn),(handlers=events[type])||(handlers=events[type]=[],handlers.delegateCount=0,special.setup&&special.setup.call(elem,data,namespaces,eventHandle)!==!1||elem.addEventListener&&elem.addEventListener(type,eventHandle,!1)),special.add&&(special.add.call(elem,handleObj),handleObj.handler.guid||(handleObj.handler.guid=handler.guid)),selector?handlers.splice(handlers.delegateCount++,0,handleObj):handlers.push(handleObj),jQuery.event.global[type]=!0)},remove:function(elem,types,handler,selector,mappedTypes){
var j,origCount,tmp,events,t,handleObj,special,handlers,type,namespaces,origType,elemData=data_priv.hasData(elem)&&data_priv.get(elem);if(elemData&&(events=elemData.events)){for(types=(types||"").match(rnotwhite)||[""],t=types.length;t--;)if(tmp=rtypenamespace.exec(types[t])||[],type=origType=tmp[1],namespaces=(tmp[2]||"").split(".").sort(),type){for(special=jQuery.event.special[type]||{},type=(selector?special.delegateType:special.bindType)||type,handlers=events[type]||[],tmp=tmp[2]&&new RegExp("(^|\\.)"+namespaces.join("\\.(?:.*\\.|)")+"(\\.|$)"),origCount=j=handlers.length;j--;)handleObj=handlers[j],!mappedTypes&&origType!==handleObj.origType||handler&&handler.guid!==handleObj.guid||tmp&&!tmp.test(handleObj.namespace)||selector&&selector!==handleObj.selector&&("**"!==selector||!handleObj.selector)||(handlers.splice(j,1),handleObj.selector&&handlers.delegateCount--,special.remove&&special.remove.call(elem,handleObj));origCount&&!handlers.length&&(special.teardown&&special.teardown.call(elem,namespaces,elemData.handle)!==!1||jQuery.removeEvent(elem,type,elemData.handle),delete events[type])}else for(type in events)jQuery.event.remove(elem,type+types[t],handler,selector,!0);jQuery.isEmptyObject(events)&&(delete elemData.handle,data_priv.remove(elem,"events"))}},trigger:function(event,data,elem,onlyHandlers){var i,cur,tmp,bubbleType,ontype,handle,special,eventPath=[elem||document],type=hasOwn.call(event,"type")?event.type:event,namespaces=hasOwn.call(event,"namespace")?event.namespace.split("."):[];if(cur=tmp=elem=elem||document,3!==elem.nodeType&&8!==elem.nodeType&&!rfocusMorph.test(type+jQuery.event.triggered)&&(type.indexOf(".")>=0&&(namespaces=type.split("."),type=namespaces.shift(),namespaces.sort()),ontype=type.indexOf(":")<0&&"on"+type,event=event[jQuery.expando]?event:new jQuery.Event(type,"object"==typeof event&&event),event.isTrigger=onlyHandlers?2:3,event.namespace=namespaces.join("."),event.namespace_re=event.namespace?new RegExp("(^|\\.)"+namespaces.join("\\.(?:.*\\.|)")+"(\\.|$)"):null,event.result=void 0,event.target||(event.target=elem),data=null==data?[event]:jQuery.makeArray(data,[event]),special=jQuery.event.special[type]||{},onlyHandlers||!special.trigger||special.trigger.apply(elem,data)!==!1)){if(!onlyHandlers&&!special.noBubble&&!jQuery.isWindow(elem)){for(bubbleType=special.delegateType||type,rfocusMorph.test(bubbleType+type)||(cur=cur.parentNode);cur;cur=cur.parentNode)eventPath.push(cur),tmp=cur;tmp===(elem.ownerDocument||document)&&eventPath.push(tmp.defaultView||tmp.parentWindow||window)}for(i=0;(cur=eventPath[i++])&&!event.isPropagationStopped();)event.type=i>1?bubbleType:special.bindType||type,handle=(data_priv.get(cur,"events")||{})[event.type]&&data_priv.get(cur,"handle"),handle&&handle.apply(cur,data),handle=ontype&&cur[ontype],handle&&handle.apply&&jQuery.acceptData(cur)&&(event.result=handle.apply(cur,data),event.result===!1&&event.preventDefault());return event.type=type,onlyHandlers||event.isDefaultPrevented()||special._default&&special._default.apply(eventPath.pop(),data)!==!1||!jQuery.acceptData(elem)||ontype&&jQuery.isFunction(elem[type])&&!jQuery.isWindow(elem)&&(tmp=elem[ontype],tmp&&(elem[ontype]=null),jQuery.event.triggered=type,elem[type](),jQuery.event.triggered=void 0,tmp&&(elem[ontype]=tmp)),event.result}},dispatch:function(event){event=jQuery.event.fix(event);var i,j,ret,matched,handleObj,handlerQueue=[],args=slice.call(arguments),handlers=(data_priv.get(this,"events")||{})[event.type]||[],special=jQuery.event.special[event.type]||{};if(args[0]=event,event.delegateTarget=this,!special.preDispatch||special.preDispatch.call(this,event)!==!1){for(handlerQueue=jQuery.event.handlers.call(this,event,handlers),i=0;(matched=handlerQueue[i++])&&!event.isPropagationStopped();)for(event.currentTarget=matched.elem,j=0;(handleObj=matched.handlers[j++])&&!event.isImmediatePropagationStopped();)event.namespace_re&&!event.namespace_re.test(handleObj.namespace)||(event.handleObj=handleObj,event.data=handleObj.data,ret=((jQuery.event.special[handleObj.origType]||{}).handle||handleObj.handler).apply(matched.elem,args),void 0!==ret&&(event.result=ret)===!1&&(event.preventDefault(),event.stopPropagation()));return special.postDispatch&&special.postDispatch.call(this,event),event.result}},handlers:function(event,handlers){var i,matches,sel,handleObj,handlerQueue=[],delegateCount=handlers.delegateCount,cur=event.target;if(delegateCount&&cur.nodeType&&(!event.button||"click"!==event.type))for(;cur!==this;cur=cur.parentNode||this)if(cur.disabled!==!0||"click"!==event.type){for(matches=[],i=0;delegateCount>i;i++)handleObj=handlers[i],sel=handleObj.selector+" ",void 0===matches[sel]&&(matches[sel]=handleObj.needsContext?jQuery(sel,this).index(cur)>=0:jQuery.find(sel,this,null,[cur]).length),matches[sel]&&matches.push(handleObj);matches.length&&handlerQueue.push({elem:cur,handlers:matches})}return delegateCount<handlers.length&&handlerQueue.push({elem:this,handlers:handlers.slice(delegateCount)}),handlerQueue},props:"altKey bubbles cancelable ctrlKey currentTarget eventPhase metaKey relatedTarget shiftKey target timeStamp view which".split(" "),fixHooks:{},keyHooks:{props:"char charCode key keyCode".split(" "),filter:function(event,original){return null==event.which&&(event.which=null!=original.charCode?original.charCode:original.keyCode),event}},mouseHooks:{props:"button buttons clientX clientY offsetX offsetY pageX pageY screenX screenY toElement".split(" "),filter:function(event,original){var eventDoc,doc,body,button=original.button;return null==event.pageX&&null!=original.clientX&&(eventDoc=event.target.ownerDocument||document,doc=eventDoc.documentElement,body=eventDoc.body,event.pageX=original.clientX+(doc&&doc.scrollLeft||body&&body.scrollLeft||0)-(doc&&doc.clientLeft||body&&body.clientLeft||0),event.pageY=original.clientY+(doc&&doc.scrollTop||body&&body.scrollTop||0)-(doc&&doc.clientTop||body&&body.clientTop||0)),event.which||void 0===button||(event.which=1&button?1:2&button?3:4&button?2:0),event}},fix:function(event){if(event[jQuery.expando])return event;var i,prop,copy,type=event.type,originalEvent=event,fixHook=this.fixHooks[type];for(fixHook||(this.fixHooks[type]=fixHook=rmouseEvent.test(type)?this.mouseHooks:rkeyEvent.test(type)?this.keyHooks:{}),copy=fixHook.props?this.props.concat(fixHook.props):this.props,event=new jQuery.Event(originalEvent),i=copy.length;i--;)prop=copy[i],event[prop]=originalEvent[prop];return event.target||(event.target=document),3===event.target.nodeType&&(event.target=event.target.parentNode),fixHook.filter?fixHook.filter(event,originalEvent):event},special:{load:{noBubble:!0},focus:{trigger:function(){return this!==safeActiveElement()&&this.focus?(this.focus(),!1):void 0},delegateType:"focusin"},blur:{trigger:function(){return this===safeActiveElement()&&this.blur?(this.blur(),!1):void 0},delegateType:"focusout"},click:{trigger:function(){return"checkbox"===this.type&&this.click&&jQuery.nodeName(this,"input")?(this.click(),!1):void 0},_default:function(event){return jQuery.nodeName(event.target,"a")}},beforeunload:{postDispatch:function(event){void 0!==event.result&&event.originalEvent&&(event.originalEvent.returnValue=event.result)}}},simulate:function(type,elem,event,bubble){var e=jQuery.extend(new jQuery.Event,event,{type:type,isSimulated:!0,originalEvent:{}});bubble?jQuery.event.trigger(e,null,elem):jQuery.event.dispatch.call(elem,e),e.isDefaultPrevented()&&event.preventDefault()}},jQuery.removeEvent=function(elem,type,handle){elem.removeEventListener&&elem.removeEventListener(type,handle,!1)},jQuery.Event=function(src,props){return this instanceof jQuery.Event?(src&&src.type?(this.originalEvent=src,this.type=src.type,this.isDefaultPrevented=src.defaultPrevented||void 0===src.defaultPrevented&&src.returnValue===!1?returnTrue:returnFalse):this.type=src,props&&jQuery.extend(this,props),this.timeStamp=src&&src.timeStamp||jQuery.now(),void(this[jQuery.expando]=!0)):new jQuery.Event(src,props)},jQuery.Event.prototype={isDefaultPrevented:returnFalse,isPropagationStopped:returnFalse,isImmediatePropagationStopped:returnFalse,preventDefault:function(){var e=this.originalEvent;this.isDefaultPrevented=returnTrue,e&&e.preventDefault&&e.preventDefault()},stopPropagation:function(){var e=this.originalEvent;this.isPropagationStopped=returnTrue,e&&e.stopPropagation&&e.stopPropagation()},stopImmediatePropagation:function(){var e=this.originalEvent;this.isImmediatePropagationStopped=returnTrue,e&&e.stopImmediatePropagation&&e.stopImmediatePropagation(),this.stopPropagation()}},jQuery.each({mouseenter:"mouseover",mouseleave:"mouseout",pointerenter:"pointerover",pointerleave:"pointerout"},function(orig,fix){jQuery.event.special[orig]={delegateType:fix,bindType:fix,handle:function(event){var ret,target=this,related=event.relatedTarget,handleObj=event.handleObj;return related&&(related===target||jQuery.contains(target,related))||(event.type=handleObj.origType,ret=handleObj.handler.apply(this,arguments),event.type=fix),ret}}}),support.focusinBubbles||jQuery.each({focus:"focusin",blur:"focusout"},function(orig,fix){var handler=function(event){jQuery.event.simulate(fix,event.target,jQuery.event.fix(event),!0)};jQuery.event.special[fix]={setup:function(){var doc=this.ownerDocument||this,attaches=data_priv.access(doc,fix);attaches||doc.addEventListener(orig,handler,!0),data_priv.access(doc,fix,(attaches||0)+1)},teardown:function(){var doc=this.ownerDocument||this,attaches=data_priv.access(doc,fix)-1;attaches?data_priv.access(doc,fix,attaches):(doc.removeEventListener(orig,handler,!0),data_priv.remove(doc,fix))}}}),jQuery.fn.extend({on:function(types,selector,data,fn,one){var origFn,type;if("object"==typeof types){"string"!=typeof selector&&(data=data||selector,selector=void 0);for(type in types)this.on(type,selector,data,types[type],one);return this}if(null==data&&null==fn?(fn=selector,data=selector=void 0):null==fn&&("string"==typeof selector?(fn=data,data=void 0):(fn=data,data=selector,selector=void 0)),fn===!1)fn=returnFalse;else if(!fn)return this;return 1===one&&(origFn=fn,fn=function(event){return jQuery().off(event),origFn.apply(this,arguments)},fn.guid=origFn.guid||(origFn.guid=jQuery.guid++)),this.each(function(){jQuery.event.add(this,types,fn,data,selector)})},one:function(types,selector,data,fn){return this.on(types,selector,data,fn,1)},off:function(types,selector,fn){var handleObj,type;if(types&&types.preventDefault&&types.handleObj)return handleObj=types.handleObj,jQuery(types.delegateTarget).off(handleObj.namespace?handleObj.origType+"."+handleObj.namespace:handleObj.origType,handleObj.selector,handleObj.handler),this;if("object"==typeof types){for(type in types)this.off(type,selector,types[type]);return this}return selector!==!1&&"function"!=typeof selector||(fn=selector,selector=void 0),fn===!1&&(fn=returnFalse),this.each(function(){jQuery.event.remove(this,types,fn,selector)})},trigger:function(type,data){return this.each(function(){jQuery.event.trigger(type,data,this)})},triggerHandler:function(type,data){var elem=this[0];return elem?jQuery.event.trigger(type,data,elem,!0):void 0}});var rxhtmlTag=/<(?!area|br|col|embed|hr|img|input|link|meta|param)(([\w:]+)[^>]*)\/>/gi,rtagName=/<([\w:]+)/,rhtml=/<|&#?\w+;/,rnoInnerhtml=/<(?:script|style|link)/i,rchecked=/checked\s*(?:[^=]|=\s*.checked.)/i,rscriptType=/^$|\/(?:java|ecma)script/i,rscriptTypeMasked=/^true\/(.*)/,rcleanScript=/^\s*<!(?:\[CDATA\[|--)|(?:\]\]|--)>\s*$/g,wrapMap={option:[1,"<select multiple='multiple'>","</select>"],thead:[1,"<table>","</table>"],col:[2,"<table><colgroup>","</colgroup></table>"],tr:[2,"<table><tbody>","</tbody></table>"],td:[3,"<table><tbody><tr>","</tr></tbody></table>"],_default:[0,"",""]};wrapMap.optgroup=wrapMap.option,wrapMap.tbody=wrapMap.tfoot=wrapMap.colgroup=wrapMap.caption=wrapMap.thead,wrapMap.th=wrapMap.td,jQuery.extend({clone:function(elem,dataAndEvents,deepDataAndEvents){var i,l,srcElements,destElements,clone=elem.cloneNode(!0),inPage=jQuery.contains(elem.ownerDocument,elem);if(!(support.noCloneChecked||1!==elem.nodeType&&11!==elem.nodeType||jQuery.isXMLDoc(elem)))for(destElements=getAll(clone),srcElements=getAll(elem),i=0,l=srcElements.length;l>i;i++)fixInput(srcElements[i],destElements[i]);if(dataAndEvents)if(deepDataAndEvents)for(srcElements=srcElements||getAll(elem),destElements=destElements||getAll(clone),i=0,l=srcElements.length;l>i;i++)cloneCopyEvent(srcElements[i],destElements[i]);else cloneCopyEvent(elem,clone);return destElements=getAll(clone,"script"),destElements.length>0&&setGlobalEval(destElements,!inPage&&getAll(elem,"script")),clone},buildFragment:function(elems,context,scripts,selection){for(var elem,tmp,tag,wrap,contains,j,fragment=context.createDocumentFragment(),nodes=[],i=0,l=elems.length;l>i;i++)if(elem=elems[i],elem||0===elem)if("object"===jQuery.type(elem))jQuery.merge(nodes,elem.nodeType?[elem]:elem);else if(rhtml.test(elem)){for(tmp=tmp||fragment.appendChild(context.createElement("div")),tag=(rtagName.exec(elem)||["",""])[1].toLowerCase(),wrap=wrapMap[tag]||wrapMap._default,tmp.innerHTML=wrap[1]+elem.replace(rxhtmlTag,"<$1></$2>")+wrap[2],j=wrap[0];j--;)tmp=tmp.lastChild;jQuery.merge(nodes,tmp.childNodes),tmp=fragment.firstChild,tmp.textContent=""}else nodes.push(context.createTextNode(elem));for(fragment.textContent="",i=0;elem=nodes[i++];)if((!selection||-1===jQuery.inArray(elem,selection))&&(contains=jQuery.contains(elem.ownerDocument,elem),tmp=getAll(fragment.appendChild(elem),"script"),contains&&setGlobalEval(tmp),scripts))for(j=0;elem=tmp[j++];)rscriptType.test(elem.type||"")&&scripts.push(elem);return fragment},cleanData:function(elems){for(var data,elem,type,key,special=jQuery.event.special,i=0;void 0!==(elem=elems[i]);i++){if(jQuery.acceptData(elem)&&(key=elem[data_priv.expando],key&&(data=data_priv.cache[key]))){if(data.events)for(type in data.events)special[type]?jQuery.event.remove(elem,type):jQuery.removeEvent(elem,type,data.handle);data_priv.cache[key]&&delete data_priv.cache[key]}delete data_user.cache[elem[data_user.expando]]}}}),jQuery.fn.extend({text:function(value){return access(this,function(value){return void 0===value?jQuery.text(this):this.empty().each(function(){1!==this.nodeType&&11!==this.nodeType&&9!==this.nodeType||(this.textContent=value)})},null,value,arguments.length)},append:function(){return this.domManip(arguments,function(elem){if(1===this.nodeType||11===this.nodeType||9===this.nodeType){var target=manipulationTarget(this,elem);target.appendChild(elem)}})},prepend:function(){return this.domManip(arguments,function(elem){if(1===this.nodeType||11===this.nodeType||9===this.nodeType){var target=manipulationTarget(this,elem);target.insertBefore(elem,target.firstChild)}})},before:function(){return this.domManip(arguments,function(elem){this.parentNode&&this.parentNode.insertBefore(elem,this)})},after:function(){return this.domManip(arguments,function(elem){this.parentNode&&this.parentNode.insertBefore(elem,this.nextSibling)})},remove:function(selector,keepData){for(var elem,elems=selector?jQuery.filter(selector,this):this,i=0;null!=(elem=elems[i]);i++)keepData||1!==elem.nodeType||jQuery.cleanData(getAll(elem)),elem.parentNode&&(keepData&&jQuery.contains(elem.ownerDocument,elem)&&setGlobalEval(getAll(elem,"script")),elem.parentNode.removeChild(elem));return this},empty:function(){for(var elem,i=0;null!=(elem=this[i]);i++)1===elem.nodeType&&(jQuery.cleanData(getAll(elem,!1)),elem.textContent="");return this},clone:function(dataAndEvents,deepDataAndEvents){return dataAndEvents=null==dataAndEvents?!1:dataAndEvents,deepDataAndEvents=null==deepDataAndEvents?dataAndEvents:deepDataAndEvents,this.map(function(){return jQuery.clone(this,dataAndEvents,deepDataAndEvents)})},html:function(value){return access(this,function(value){var elem=this[0]||{},i=0,l=this.length;if(void 0===value&&1===elem.nodeType)return elem.innerHTML;if("string"==typeof value&&!rnoInnerhtml.test(value)&&!wrapMap[(rtagName.exec(value)||["",""])[1].toLowerCase()]){value=value.replace(rxhtmlTag,"<$1></$2>");try{for(;l>i;i++)elem=this[i]||{},1===elem.nodeType&&(jQuery.cleanData(getAll(elem,!1)),elem.innerHTML=value);elem=0}catch(e){}}elem&&this.empty().append(value)},null,value,arguments.length)},replaceWith:function(){var arg=arguments[0];return this.domManip(arguments,function(elem){arg=this.parentNode,jQuery.cleanData(getAll(this)),arg&&arg.replaceChild(elem,this)}),arg&&(arg.length||arg.nodeType)?this:this.remove()},detach:function(selector){return this.remove(selector,!0)},domManip:function(args,callback){args=concat.apply([],args);var fragment,first,scripts,hasScripts,node,doc,i=0,l=this.length,set=this,iNoClone=l-1,value=args[0],isFunction=jQuery.isFunction(value);if(isFunction||l>1&&"string"==typeof value&&!support.checkClone&&rchecked.test(value))return this.each(function(index){var self=set.eq(index);isFunction&&(args[0]=value.call(this,index,self.html())),self.domManip(args,callback)});if(l&&(fragment=jQuery.buildFragment(args,this[0].ownerDocument,!1,this),first=fragment.firstChild,1===fragment.childNodes.length&&(fragment=first),first)){for(scripts=jQuery.map(getAll(fragment,"script"),disableScript),hasScripts=scripts.length;l>i;i++)node=fragment,i!==iNoClone&&(node=jQuery.clone(node,!0,!0),hasScripts&&jQuery.merge(scripts,getAll(node,"script"))),callback.call(this[i],node,i);if(hasScripts)for(doc=scripts[scripts.length-1].ownerDocument,jQuery.map(scripts,restoreScript),i=0;hasScripts>i;i++)node=scripts[i],rscriptType.test(node.type||"")&&!data_priv.access(node,"globalEval")&&jQuery.contains(doc,node)&&(node.src?jQuery._evalUrl&&jQuery._evalUrl(node.src):jQuery.globalEval(node.textContent.replace(rcleanScript,"")))}return this}}),jQuery.each({appendTo:"append",prependTo:"prepend",insertBefore:"before",insertAfter:"after",replaceAll:"replaceWith"},function(name,original){jQuery.fn[name]=function(selector){for(var elems,ret=[],insert=jQuery(selector),last=insert.length-1,i=0;last>=i;i++)elems=i===last?this:this.clone(!0),jQuery(insert[i])[original](elems),push.apply(ret,elems.get());return this.pushStack(ret)}});var iframe,elemdisplay={},rmargin=/^margin/,rnumnonpx=new RegExp("^("+pnum+")(?!px)[a-z%]+$","i"),getStyles=function(elem){return elem.ownerDocument.defaultView.opener?elem.ownerDocument.defaultView.getComputedStyle(elem,null):window.getComputedStyle(elem,null)};!function(){function computePixelPositionAndBoxSizingReliable(){div.style.cssText="-webkit-box-sizing:border-box;-moz-box-sizing:border-box;box-sizing:border-box;display:block;margin-top:1%;top:1%;border:1px;padding:1px;width:4px;position:absolute",div.innerHTML="",docElem.appendChild(container);var divStyle=window.getComputedStyle(div,null);pixelPositionVal="1%"!==divStyle.top,boxSizingReliableVal="4px"===divStyle.width,docElem.removeChild(container)}var pixelPositionVal,boxSizingReliableVal,docElem=document.documentElement,container=document.createElement("div"),div=document.createElement("div");div.style&&(div.style.backgroundClip="content-box",div.cloneNode(!0).style.backgroundClip="",support.clearCloneStyle="content-box"===div.style.backgroundClip,container.style.cssText="border:0;width:0;height:0;top:0;left:-9999px;margin-top:1px;position:absolute",container.appendChild(div),window.getComputedStyle&&jQuery.extend(support,{pixelPosition:function(){return computePixelPositionAndBoxSizingReliable(),pixelPositionVal},boxSizingReliable:function(){return null==boxSizingReliableVal&&computePixelPositionAndBoxSizingReliable(),boxSizingReliableVal},reliableMarginRight:function(){var ret,marginDiv=div.appendChild(document.createElement("div"));return marginDiv.style.cssText=div.style.cssText="-webkit-box-sizing:content-box;-moz-box-sizing:content-box;box-sizing:content-box;display:block;margin:0;border:0;padding:0",marginDiv.style.marginRight=marginDiv.style.width="0",div.style.width="1px",docElem.appendChild(container),ret=!parseFloat(window.getComputedStyle(marginDiv,null).marginRight),docElem.removeChild(container),div.removeChild(marginDiv),ret}}))}(),jQuery.swap=function(elem,options,callback,args){var ret,name,old={};for(name in options)old[name]=elem.style[name],elem.style[name]=options[name];ret=callback.apply(elem,args||[]);for(name in options)elem.style[name]=old[name];return ret};var rdisplayswap=/^(none|table(?!-c[ea]).+)/,rnumsplit=new RegExp("^("+pnum+")(.*)$","i"),rrelNum=new RegExp("^([+-])=("+pnum+")","i"),cssShow={position:"absolute",visibility:"hidden",display:"block"},cssNormalTransform={letterSpacing:"0",fontWeight:"400"},cssPrefixes=["Webkit","O","Moz","ms"];jQuery.extend({cssHooks:{opacity:{get:function(elem,computed){if(computed){var ret=curCSS(elem,"opacity");return""===ret?"1":ret}}}},cssNumber:{columnCount:!0,fillOpacity:!0,flexGrow:!0,flexShrink:!0,fontWeight:!0,lineHeight:!0,opacity:!0,order:!0,orphans:!0,widows:!0,zIndex:!0,zoom:!0},cssProps:{"float":"cssFloat"},style:function(elem,name,value,extra){if(elem&&3!==elem.nodeType&&8!==elem.nodeType&&elem.style){var ret,type,hooks,origName=jQuery.camelCase(name),style=elem.style;return name=jQuery.cssProps[origName]||(jQuery.cssProps[origName]=vendorPropName(style,origName)),hooks=jQuery.cssHooks[name]||jQuery.cssHooks[origName],void 0===value?hooks&&"get"in hooks&&void 0!==(ret=hooks.get(elem,!1,extra))?ret:style[name]:(type=typeof value,"string"===type&&(ret=rrelNum.exec(value))&&(value=(ret[1]+1)*ret[2]+parseFloat(jQuery.css(elem,name)),type="number"),null!=value&&value===value&&("number"!==type||jQuery.cssNumber[origName]||(value+="px"),support.clearCloneStyle||""!==value||0!==name.indexOf("background")||(style[name]="inherit"),hooks&&"set"in hooks&&void 0===(value=hooks.set(elem,value,extra))||(style[name]=value)),void 0)}},css:function(elem,name,extra,styles){var val,num,hooks,origName=jQuery.camelCase(name);return name=jQuery.cssProps[origName]||(jQuery.cssProps[origName]=vendorPropName(elem.style,origName)),hooks=jQuery.cssHooks[name]||jQuery.cssHooks[origName],hooks&&"get"in hooks&&(val=hooks.get(elem,!0,extra)),void 0===val&&(val=curCSS(elem,name,styles)),"normal"===val&&name in cssNormalTransform&&(val=cssNormalTransform[name]),""===extra||extra?(num=parseFloat(val),extra===!0||jQuery.isNumeric(num)?num||0:val):val}}),jQuery.each(["height","width"],function(i,name){jQuery.cssHooks[name]={get:function(elem,computed,extra){return computed?rdisplayswap.test(jQuery.css(elem,"display"))&&0===elem.offsetWidth?jQuery.swap(elem,cssShow,function(){return getWidthOrHeight(elem,name,extra)}):getWidthOrHeight(elem,name,extra):void 0},set:function(elem,value,extra){var styles=extra&&getStyles(elem);return setPositiveNumber(elem,value,extra?augmentWidthOrHeight(elem,name,extra,"border-box"===jQuery.css(elem,"boxSizing",!1,styles),styles):0)}}}),jQuery.cssHooks.marginRight=addGetHookIf(support.reliableMarginRight,function(elem,computed){return computed?jQuery.swap(elem,{display:"inline-block"},curCSS,[elem,"marginRight"]):void 0}),jQuery.each({margin:"",padding:"",border:"Width"},function(prefix,suffix){jQuery.cssHooks[prefix+suffix]={expand:function(value){for(var i=0,expanded={},parts="string"==typeof value?value.split(" "):[value];4>i;i++)expanded[prefix+cssExpand[i]+suffix]=parts[i]||parts[i-2]||parts[0];return expanded}},rmargin.test(prefix)||(jQuery.cssHooks[prefix+suffix].set=setPositiveNumber)}),jQuery.fn.extend({css:function(name,value){return access(this,function(elem,name,value){var styles,len,map={},i=0;if(jQuery.isArray(name)){for(styles=getStyles(elem),len=name.length;len>i;i++)map[name[i]]=jQuery.css(elem,name[i],!1,styles);return map}return void 0!==value?jQuery.style(elem,name,value):jQuery.css(elem,name)},name,value,arguments.length>1)},show:function(){return showHide(this,!0)},hide:function(){return showHide(this)},toggle:function(state){return"boolean"==typeof state?state?this.show():this.hide():this.each(function(){isHidden(this)?jQuery(this).show():jQuery(this).hide()})}}),jQuery.Tween=Tween,Tween.prototype={constructor:Tween,init:function(elem,options,prop,end,easing,unit){this.elem=elem,this.prop=prop,this.easing=easing||"swing",this.options=options,this.start=this.now=this.cur(),this.end=end,this.unit=unit||(jQuery.cssNumber[prop]?"":"px")},cur:function(){var hooks=Tween.propHooks[this.prop];return hooks&&hooks.get?hooks.get(this):Tween.propHooks._default.get(this)},run:function(percent){var eased,hooks=Tween.propHooks[this.prop];return this.options.duration?this.pos=eased=jQuery.easing[this.easing](percent,this.options.duration*percent,0,1,this.options.duration):this.pos=eased=percent,this.now=(this.end-this.start)*eased+this.start,this.options.step&&this.options.step.call(this.elem,this.now,this),hooks&&hooks.set?hooks.set(this):Tween.propHooks._default.set(this),this}},Tween.prototype.init.prototype=Tween.prototype,Tween.propHooks={_default:{get:function(tween){var result;return null==tween.elem[tween.prop]||tween.elem.style&&null!=tween.elem.style[tween.prop]?(result=jQuery.css(tween.elem,tween.prop,""),result&&"auto"!==result?result:0):tween.elem[tween.prop]},set:function(tween){jQuery.fx.step[tween.prop]?jQuery.fx.step[tween.prop](tween):tween.elem.style&&(null!=tween.elem.style[jQuery.cssProps[tween.prop]]||jQuery.cssHooks[tween.prop])?jQuery.style(tween.elem,tween.prop,tween.now+tween.unit):tween.elem[tween.prop]=tween.now}}},Tween.propHooks.scrollTop=Tween.propHooks.scrollLeft={set:function(tween){tween.elem.nodeType&&tween.elem.parentNode&&(tween.elem[tween.prop]=tween.now)}},jQuery.easing={linear:function(p){return p},swing:function(p){return.5-Math.cos(p*Math.PI)/2}},jQuery.fx=Tween.prototype.init,jQuery.fx.step={};var fxNow,timerId,rfxtypes=/^(?:toggle|show|hide)$/,rfxnum=new RegExp("^(?:([+-])=|)("+pnum+")([a-z%]*)$","i"),rrun=/queueHooks$/,animationPrefilters=[defaultPrefilter],tweeners={"*":[function(prop,value){var tween=this.createTween(prop,value),target=tween.cur(),parts=rfxnum.exec(value),unit=parts&&parts[3]||(jQuery.cssNumber[prop]?"":"px"),start=(jQuery.cssNumber[prop]||"px"!==unit&&+target)&&rfxnum.exec(jQuery.css(tween.elem,prop)),scale=1,maxIterations=20;if(start&&start[3]!==unit){unit=unit||start[3],parts=parts||[],start=+target||1;do scale=scale||".5",start/=scale,jQuery.style(tween.elem,prop,start+unit);while(scale!==(scale=tween.cur()/target)&&1!==scale&&--maxIterations)}return parts&&(start=tween.start=+start||+target||0,tween.unit=unit,tween.end=parts[1]?start+(parts[1]+1)*parts[2]:+parts[2]),tween}]};jQuery.Animation=jQuery.extend(Animation,{tweener:function(props,callback){jQuery.isFunction(props)?(callback=props,props=["*"]):props=props.split(" ");for(var prop,index=0,length=props.length;length>index;index++)prop=props[index],tweeners[prop]=tweeners[prop]||[],tweeners[prop].unshift(callback)},prefilter:function(callback,prepend){prepend?animationPrefilters.unshift(callback):animationPrefilters.push(callback)}}),jQuery.speed=function(speed,easing,fn){var opt=speed&&"object"==typeof speed?jQuery.extend({},speed):{complete:fn||!fn&&easing||jQuery.isFunction(speed)&&speed,duration:speed,easing:fn&&easing||easing&&!jQuery.isFunction(easing)&&easing};return opt.duration=jQuery.fx.off?0:"number"==typeof opt.duration?opt.duration:opt.duration in jQuery.fx.speeds?jQuery.fx.speeds[opt.duration]:jQuery.fx.speeds._default,null!=opt.queue&&opt.queue!==!0||(opt.queue="fx"),opt.old=opt.complete,opt.complete=function(){jQuery.isFunction(opt.old)&&opt.old.call(this),opt.queue&&jQuery.dequeue(this,opt.queue)},opt},jQuery.fn.extend({fadeTo:function(speed,to,easing,callback){return this.filter(isHidden).css("opacity",0).show().end().animate({opacity:to},speed,easing,callback)},animate:function(prop,speed,easing,callback){var empty=jQuery.isEmptyObject(prop),optall=jQuery.speed(speed,easing,callback),doAnimation=function(){var anim=Animation(this,jQuery.extend({},prop),optall);(empty||data_priv.get(this,"finish"))&&anim.stop(!0)};return doAnimation.finish=doAnimation,empty||optall.queue===!1?this.each(doAnimation):this.queue(optall.queue,doAnimation)},stop:function(type,clearQueue,gotoEnd){var stopQueue=function(hooks){var stop=hooks.stop;delete hooks.stop,stop(gotoEnd)};return"string"!=typeof type&&(gotoEnd=clearQueue,clearQueue=type,type=void 0),clearQueue&&type!==!1&&this.queue(type||"fx",[]),this.each(function(){var dequeue=!0,index=null!=type&&type+"queueHooks",timers=jQuery.timers,data=data_priv.get(this);if(index)data[index]&&data[index].stop&&stopQueue(data[index]);else for(index in data)data[index]&&data[index].stop&&rrun.test(index)&&stopQueue(data[index]);for(index=timers.length;index--;)timers[index].elem!==this||null!=type&&timers[index].queue!==type||(timers[index].anim.stop(gotoEnd),dequeue=!1,timers.splice(index,1));!dequeue&&gotoEnd||jQuery.dequeue(this,type)})},finish:function(type){return type!==!1&&(type=type||"fx"),this.each(function(){var index,data=data_priv.get(this),queue=data[type+"queue"],hooks=data[type+"queueHooks"],timers=jQuery.timers,length=queue?queue.length:0;for(data.finish=!0,jQuery.queue(this,type,[]),hooks&&hooks.stop&&hooks.stop.call(this,!0),index=timers.length;index--;)timers[index].elem===this&&timers[index].queue===type&&(timers[index].anim.stop(!0),timers.splice(index,1));for(index=0;length>index;index++)queue[index]&&queue[index].finish&&queue[index].finish.call(this);delete data.finish})}}),jQuery.each(["toggle","show","hide"],function(i,name){var cssFn=jQuery.fn[name];jQuery.fn[name]=function(speed,easing,callback){return null==speed||"boolean"==typeof speed?cssFn.apply(this,arguments):this.animate(genFx(name,!0),speed,easing,callback)}}),jQuery.each({slideDown:genFx("show"),slideUp:genFx("hide"),slideToggle:genFx("toggle"),fadeIn:{opacity:"show"},fadeOut:{opacity:"hide"},fadeToggle:{opacity:"toggle"}},function(name,props){jQuery.fn[name]=function(speed,easing,callback){return this.animate(props,speed,easing,callback)}}),jQuery.timers=[],jQuery.fx.tick=function(){var timer,i=0,timers=jQuery.timers;for(fxNow=jQuery.now();i<timers.length;i++)timer=timers[i],timer()||timers[i]!==timer||timers.splice(i--,1);timers.length||jQuery.fx.stop(),fxNow=void 0},jQuery.fx.timer=function(timer){jQuery.timers.push(timer),timer()?jQuery.fx.start():jQuery.timers.pop()},jQuery.fx.interval=13,jQuery.fx.start=function(){timerId||(timerId=setInterval(jQuery.fx.tick,jQuery.fx.interval))},jQuery.fx.stop=function(){clearInterval(timerId),timerId=null},jQuery.fx.speeds={slow:600,fast:200,_default:400},jQuery.fn.delay=function(time,type){return time=jQuery.fx?jQuery.fx.speeds[time]||time:time,type=type||"fx",this.queue(type,function(next,hooks){var timeout=setTimeout(next,time);hooks.stop=function(){clearTimeout(timeout)}})},function(){var input=document.createElement("input"),select=document.createElement("select"),opt=select.appendChild(document.createElement("option"));input.type="checkbox",support.checkOn=""!==input.value,support.optSelected=opt.selected,select.disabled=!0,support.optDisabled=!opt.disabled,input=document.createElement("input"),input.value="t",input.type="radio",support.radioValue="t"===input.value}();var nodeHook,boolHook,attrHandle=jQuery.expr.attrHandle;jQuery.fn.extend({attr:function(name,value){return access(this,jQuery.attr,name,value,arguments.length>1)},removeAttr:function(name){return this.each(function(){jQuery.removeAttr(this,name)})}}),jQuery.extend({attr:function(elem,name,value){var hooks,ret,nType=elem.nodeType;if(elem&&3!==nType&&8!==nType&&2!==nType)return typeof elem.getAttribute===strundefined?jQuery.prop(elem,name,value):(1===nType&&jQuery.isXMLDoc(elem)||(name=name.toLowerCase(),hooks=jQuery.attrHooks[name]||(jQuery.expr.match.bool.test(name)?boolHook:nodeHook)),void 0===value?hooks&&"get"in hooks&&null!==(ret=hooks.get(elem,name))?ret:(ret=jQuery.find.attr(elem,name),null==ret?void 0:ret):null!==value?hooks&&"set"in hooks&&void 0!==(ret=hooks.set(elem,value,name))?ret:(elem.setAttribute(name,value+""),value):void jQuery.removeAttr(elem,name))},removeAttr:function(elem,value){var name,propName,i=0,attrNames=value&&value.match(rnotwhite);
if(attrNames&&1===elem.nodeType)for(;name=attrNames[i++];)propName=jQuery.propFix[name]||name,jQuery.expr.match.bool.test(name)&&(elem[propName]=!1),elem.removeAttribute(name)},attrHooks:{type:{set:function(elem,value){if(!support.radioValue&&"radio"===value&&jQuery.nodeName(elem,"input")){var val=elem.value;return elem.setAttribute("type",value),val&&(elem.value=val),value}}}}}),boolHook={set:function(elem,value,name){return value===!1?jQuery.removeAttr(elem,name):elem.setAttribute(name,name),name}},jQuery.each(jQuery.expr.match.bool.source.match(/\w+/g),function(i,name){var getter=attrHandle[name]||jQuery.find.attr;attrHandle[name]=function(elem,name,isXML){var ret,handle;return isXML||(handle=attrHandle[name],attrHandle[name]=ret,ret=null!=getter(elem,name,isXML)?name.toLowerCase():null,attrHandle[name]=handle),ret}});var rfocusable=/^(?:input|select|textarea|button)$/i;jQuery.fn.extend({prop:function(name,value){return access(this,jQuery.prop,name,value,arguments.length>1)},removeProp:function(name){return this.each(function(){delete this[jQuery.propFix[name]||name]})}}),jQuery.extend({propFix:{"for":"htmlFor","class":"className"},prop:function(elem,name,value){var ret,hooks,notxml,nType=elem.nodeType;if(elem&&3!==nType&&8!==nType&&2!==nType)return notxml=1!==nType||!jQuery.isXMLDoc(elem),notxml&&(name=jQuery.propFix[name]||name,hooks=jQuery.propHooks[name]),void 0!==value?hooks&&"set"in hooks&&void 0!==(ret=hooks.set(elem,value,name))?ret:elem[name]=value:hooks&&"get"in hooks&&null!==(ret=hooks.get(elem,name))?ret:elem[name]},propHooks:{tabIndex:{get:function(elem){return elem.hasAttribute("tabindex")||rfocusable.test(elem.nodeName)||elem.href?elem.tabIndex:-1}}}}),support.optSelected||(jQuery.propHooks.selected={get:function(elem){var parent=elem.parentNode;return parent&&parent.parentNode&&parent.parentNode.selectedIndex,null}}),jQuery.each(["tabIndex","readOnly","maxLength","cellSpacing","cellPadding","rowSpan","colSpan","useMap","frameBorder","contentEditable"],function(){jQuery.propFix[this.toLowerCase()]=this});var rclass=/[\t\r\n\f]/g;jQuery.fn.extend({addClass:function(value){var classes,elem,cur,clazz,j,finalValue,proceed="string"==typeof value&&value,i=0,len=this.length;if(jQuery.isFunction(value))return this.each(function(j){jQuery(this).addClass(value.call(this,j,this.className))});if(proceed)for(classes=(value||"").match(rnotwhite)||[];len>i;i++)if(elem=this[i],cur=1===elem.nodeType&&(elem.className?(" "+elem.className+" ").replace(rclass," "):" ")){for(j=0;clazz=classes[j++];)cur.indexOf(" "+clazz+" ")<0&&(cur+=clazz+" ");finalValue=jQuery.trim(cur),elem.className!==finalValue&&(elem.className=finalValue)}return this},removeClass:function(value){var classes,elem,cur,clazz,j,finalValue,proceed=0===arguments.length||"string"==typeof value&&value,i=0,len=this.length;if(jQuery.isFunction(value))return this.each(function(j){jQuery(this).removeClass(value.call(this,j,this.className))});if(proceed)for(classes=(value||"").match(rnotwhite)||[];len>i;i++)if(elem=this[i],cur=1===elem.nodeType&&(elem.className?(" "+elem.className+" ").replace(rclass," "):"")){for(j=0;clazz=classes[j++];)for(;cur.indexOf(" "+clazz+" ")>=0;)cur=cur.replace(" "+clazz+" "," ");finalValue=value?jQuery.trim(cur):"",elem.className!==finalValue&&(elem.className=finalValue)}return this},toggleClass:function(value,stateVal){var type=typeof value;return"boolean"==typeof stateVal&&"string"===type?stateVal?this.addClass(value):this.removeClass(value):jQuery.isFunction(value)?this.each(function(i){jQuery(this).toggleClass(value.call(this,i,this.className,stateVal),stateVal)}):this.each(function(){if("string"===type)for(var className,i=0,self=jQuery(this),classNames=value.match(rnotwhite)||[];className=classNames[i++];)self.hasClass(className)?self.removeClass(className):self.addClass(className);else type!==strundefined&&"boolean"!==type||(this.className&&data_priv.set(this,"__className__",this.className),this.className=this.className||value===!1?"":data_priv.get(this,"__className__")||"")})},hasClass:function(selector){for(var className=" "+selector+" ",i=0,l=this.length;l>i;i++)if(1===this[i].nodeType&&(" "+this[i].className+" ").replace(rclass," ").indexOf(className)>=0)return!0;return!1}});var rreturn=/\r/g;jQuery.fn.extend({val:function(value){var hooks,ret,isFunction,elem=this[0];{if(arguments.length)return isFunction=jQuery.isFunction(value),this.each(function(i){var val;1===this.nodeType&&(val=isFunction?value.call(this,i,jQuery(this).val()):value,null==val?val="":"number"==typeof val?val+="":jQuery.isArray(val)&&(val=jQuery.map(val,function(value){return null==value?"":value+""})),hooks=jQuery.valHooks[this.type]||jQuery.valHooks[this.nodeName.toLowerCase()],hooks&&"set"in hooks&&void 0!==hooks.set(this,val,"value")||(this.value=val))});if(elem)return hooks=jQuery.valHooks[elem.type]||jQuery.valHooks[elem.nodeName.toLowerCase()],hooks&&"get"in hooks&&void 0!==(ret=hooks.get(elem,"value"))?ret:(ret=elem.value,"string"==typeof ret?ret.replace(rreturn,""):null==ret?"":ret)}}}),jQuery.extend({valHooks:{option:{get:function(elem){var val=jQuery.find.attr(elem,"value");return null!=val?val:jQuery.trim(jQuery.text(elem))}},select:{get:function(elem){for(var value,option,options=elem.options,index=elem.selectedIndex,one="select-one"===elem.type||0>index,values=one?null:[],max=one?index+1:options.length,i=0>index?max:one?index:0;max>i;i++)if(option=options[i],(option.selected||i===index)&&(support.optDisabled?!option.disabled:null===option.getAttribute("disabled"))&&(!option.parentNode.disabled||!jQuery.nodeName(option.parentNode,"optgroup"))){if(value=jQuery(option).val(),one)return value;values.push(value)}return values},set:function(elem,value){for(var optionSet,option,options=elem.options,values=jQuery.makeArray(value),i=options.length;i--;)option=options[i],(option.selected=jQuery.inArray(option.value,values)>=0)&&(optionSet=!0);return optionSet||(elem.selectedIndex=-1),values}}}}),jQuery.each(["radio","checkbox"],function(){jQuery.valHooks[this]={set:function(elem,value){return jQuery.isArray(value)?elem.checked=jQuery.inArray(jQuery(elem).val(),value)>=0:void 0}},support.checkOn||(jQuery.valHooks[this].get=function(elem){return null===elem.getAttribute("value")?"on":elem.value})}),jQuery.each("blur focus focusin focusout load resize scroll unload click dblclick mousedown mouseup mousemove mouseover mouseout mouseenter mouseleave change select submit keydown keypress keyup error contextmenu".split(" "),function(i,name){jQuery.fn[name]=function(data,fn){return arguments.length>0?this.on(name,null,data,fn):this.trigger(name)}}),jQuery.fn.extend({hover:function(fnOver,fnOut){return this.mouseenter(fnOver).mouseleave(fnOut||fnOver)},bind:function(types,data,fn){return this.on(types,null,data,fn)},unbind:function(types,fn){return this.off(types,null,fn)},delegate:function(selector,types,data,fn){return this.on(types,selector,data,fn)},undelegate:function(selector,types,fn){return 1===arguments.length?this.off(selector,"**"):this.off(types,selector||"**",fn)}});var nonce=jQuery.now(),rquery=/\?/;jQuery.parseJSON=function(data){return JSON.parse(data+"")},jQuery.parseXML=function(data){var xml,tmp;if(!data||"string"!=typeof data)return null;try{tmp=new DOMParser,xml=tmp.parseFromString(data,"text/xml")}catch(e){xml=void 0}return xml&&!xml.getElementsByTagName("parsererror").length||jQuery.error("Invalid XML: "+data),xml};var rhash=/#.*$/,rts=/([?&])_=[^&]*/,rheaders=/^(.*?):[ \t]*([^\r\n]*)$/gm,rlocalProtocol=/^(?:about|app|app-storage|.+-extension|file|res|widget):$/,rnoContent=/^(?:GET|HEAD)$/,rprotocol=/^\/\//,rurl=/^([\w.+-]+:)(?:\/\/(?:[^\/?#]*@|)([^\/?#:]*)(?::(\d+)|)|)/,prefilters={},transports={},allTypes="*/".concat("*"),ajaxLocation=window.location.href,ajaxLocParts=rurl.exec(ajaxLocation.toLowerCase())||[];jQuery.extend({active:0,lastModified:{},etag:{},ajaxSettings:{url:ajaxLocation,type:"GET",isLocal:rlocalProtocol.test(ajaxLocParts[1]),global:!0,processData:!0,async:!0,contentType:"application/x-www-form-urlencoded; charset=UTF-8",accepts:{"*":allTypes,text:"text/plain",html:"text/html",xml:"application/xml, text/xml",json:"application/json, text/javascript"},contents:{xml:/xml/,html:/html/,json:/json/},responseFields:{xml:"responseXML",text:"responseText",json:"responseJSON"},converters:{"* text":String,"text html":!0,"text json":jQuery.parseJSON,"text xml":jQuery.parseXML},flatOptions:{url:!0,context:!0}},ajaxSetup:function(target,settings){return settings?ajaxExtend(ajaxExtend(target,jQuery.ajaxSettings),settings):ajaxExtend(jQuery.ajaxSettings,target)},ajaxPrefilter:addToPrefiltersOrTransports(prefilters),ajaxTransport:addToPrefiltersOrTransports(transports),ajax:function(url,options){function done(status,nativeStatusText,responses,headers){var isSuccess,success,error,response,modified,statusText=nativeStatusText;2!==state&&(state=2,timeoutTimer&&clearTimeout(timeoutTimer),transport=void 0,responseHeadersString=headers||"",jqXHR.readyState=status>0?4:0,isSuccess=status>=200&&300>status||304===status,responses&&(response=ajaxHandleResponses(s,jqXHR,responses)),response=ajaxConvert(s,response,jqXHR,isSuccess),isSuccess?(s.ifModified&&(modified=jqXHR.getResponseHeader("Last-Modified"),modified&&(jQuery.lastModified[cacheURL]=modified),modified=jqXHR.getResponseHeader("etag"),modified&&(jQuery.etag[cacheURL]=modified)),204===status||"HEAD"===s.type?statusText="nocontent":304===status?statusText="notmodified":(statusText=response.state,success=response.data,error=response.error,isSuccess=!error)):(error=statusText,!status&&statusText||(statusText="error",0>status&&(status=0))),jqXHR.status=status,jqXHR.statusText=(nativeStatusText||statusText)+"",isSuccess?deferred.resolveWith(callbackContext,[success,statusText,jqXHR]):deferred.rejectWith(callbackContext,[jqXHR,statusText,error]),jqXHR.statusCode(statusCode),statusCode=void 0,fireGlobals&&globalEventContext.trigger(isSuccess?"ajaxSuccess":"ajaxError",[jqXHR,s,isSuccess?success:error]),completeDeferred.fireWith(callbackContext,[jqXHR,statusText]),fireGlobals&&(globalEventContext.trigger("ajaxComplete",[jqXHR,s]),--jQuery.active||jQuery.event.trigger("ajaxStop")))}"object"==typeof url&&(options=url,url=void 0),options=options||{};var transport,cacheURL,responseHeadersString,responseHeaders,timeoutTimer,parts,fireGlobals,i,s=jQuery.ajaxSetup({},options),callbackContext=s.context||s,globalEventContext=s.context&&(callbackContext.nodeType||callbackContext.jquery)?jQuery(callbackContext):jQuery.event,deferred=jQuery.Deferred(),completeDeferred=jQuery.Callbacks("once memory"),statusCode=s.statusCode||{},requestHeaders={},requestHeadersNames={},state=0,strAbort="canceled",jqXHR={readyState:0,getResponseHeader:function(key){var match;if(2===state){if(!responseHeaders)for(responseHeaders={};match=rheaders.exec(responseHeadersString);)responseHeaders[match[1].toLowerCase()]=match[2];match=responseHeaders[key.toLowerCase()]}return null==match?null:match},getAllResponseHeaders:function(){return 2===state?responseHeadersString:null},setRequestHeader:function(name,value){var lname=name.toLowerCase();return state||(name=requestHeadersNames[lname]=requestHeadersNames[lname]||name,requestHeaders[name]=value),this},overrideMimeType:function(type){return state||(s.mimeType=type),this},statusCode:function(map){var code;if(map)if(2>state)for(code in map)statusCode[code]=[statusCode[code],map[code]];else jqXHR.always(map[jqXHR.status]);return this},abort:function(statusText){var finalText=statusText||strAbort;return transport&&transport.abort(finalText),done(0,finalText),this}};if(deferred.promise(jqXHR).complete=completeDeferred.add,jqXHR.success=jqXHR.done,jqXHR.error=jqXHR.fail,s.url=((url||s.url||ajaxLocation)+"").replace(rhash,"").replace(rprotocol,ajaxLocParts[1]+"//"),s.type=options.method||options.type||s.method||s.type,s.dataTypes=jQuery.trim(s.dataType||"*").toLowerCase().match(rnotwhite)||[""],null==s.crossDomain&&(parts=rurl.exec(s.url.toLowerCase()),s.crossDomain=!(!parts||parts[1]===ajaxLocParts[1]&&parts[2]===ajaxLocParts[2]&&(parts[3]||("http:"===parts[1]?"80":"443"))===(ajaxLocParts[3]||("http:"===ajaxLocParts[1]?"80":"443")))),s.data&&s.processData&&"string"!=typeof s.data&&(s.data=jQuery.param(s.data,s.traditional)),inspectPrefiltersOrTransports(prefilters,s,options,jqXHR),2===state)return jqXHR;fireGlobals=jQuery.event&&s.global,fireGlobals&&0===jQuery.active++&&jQuery.event.trigger("ajaxStart"),s.type=s.type.toUpperCase(),s.hasContent=!rnoContent.test(s.type),cacheURL=s.url,s.hasContent||(s.data&&(cacheURL=s.url+=(rquery.test(cacheURL)?"&":"?")+s.data,delete s.data),s.cache===!1&&(s.url=rts.test(cacheURL)?cacheURL.replace(rts,"$1_="+nonce++):cacheURL+(rquery.test(cacheURL)?"&":"?")+"_="+nonce++)),s.ifModified&&(jQuery.lastModified[cacheURL]&&jqXHR.setRequestHeader("If-Modified-Since",jQuery.lastModified[cacheURL]),jQuery.etag[cacheURL]&&jqXHR.setRequestHeader("If-None-Match",jQuery.etag[cacheURL])),(s.data&&s.hasContent&&s.contentType!==!1||options.contentType)&&jqXHR.setRequestHeader("Content-Type",s.contentType),jqXHR.setRequestHeader("Accept",s.dataTypes[0]&&s.accepts[s.dataTypes[0]]?s.accepts[s.dataTypes[0]]+("*"!==s.dataTypes[0]?", "+allTypes+"; q=0.01":""):s.accepts["*"]);for(i in s.headers)jqXHR.setRequestHeader(i,s.headers[i]);if(s.beforeSend&&(s.beforeSend.call(callbackContext,jqXHR,s)===!1||2===state))return jqXHR.abort();strAbort="abort";for(i in{success:1,error:1,complete:1})jqXHR[i](s[i]);if(transport=inspectPrefiltersOrTransports(transports,s,options,jqXHR)){jqXHR.readyState=1,fireGlobals&&globalEventContext.trigger("ajaxSend",[jqXHR,s]),s.async&&s.timeout>0&&(timeoutTimer=setTimeout(function(){jqXHR.abort("timeout")},s.timeout));try{state=1,transport.send(requestHeaders,done)}catch(e){if(!(2>state))throw e;done(-1,e)}}else done(-1,"No Transport");return jqXHR},getJSON:function(url,data,callback){return jQuery.get(url,data,callback,"json")},getScript:function(url,callback){return jQuery.get(url,void 0,callback,"script")}}),jQuery.each(["get","post"],function(i,method){jQuery[method]=function(url,data,callback,type){return jQuery.isFunction(data)&&(type=type||callback,callback=data,data=void 0),jQuery.ajax({url:url,type:method,dataType:type,data:data,success:callback})}}),jQuery._evalUrl=function(url){return jQuery.ajax({url:url,type:"GET",dataType:"script",async:!1,global:!1,"throws":!0})},jQuery.fn.extend({wrapAll:function(html){var wrap;return jQuery.isFunction(html)?this.each(function(i){jQuery(this).wrapAll(html.call(this,i))}):(this[0]&&(wrap=jQuery(html,this[0].ownerDocument).eq(0).clone(!0),this[0].parentNode&&wrap.insertBefore(this[0]),wrap.map(function(){for(var elem=this;elem.firstElementChild;)elem=elem.firstElementChild;return elem}).append(this)),this)},wrapInner:function(html){return jQuery.isFunction(html)?this.each(function(i){jQuery(this).wrapInner(html.call(this,i))}):this.each(function(){var self=jQuery(this),contents=self.contents();contents.length?contents.wrapAll(html):self.append(html)})},wrap:function(html){var isFunction=jQuery.isFunction(html);return this.each(function(i){jQuery(this).wrapAll(isFunction?html.call(this,i):html)})},unwrap:function(){return this.parent().each(function(){jQuery.nodeName(this,"body")||jQuery(this).replaceWith(this.childNodes)}).end()}}),jQuery.expr.filters.hidden=function(elem){return elem.offsetWidth<=0&&elem.offsetHeight<=0},jQuery.expr.filters.visible=function(elem){return!jQuery.expr.filters.hidden(elem)};var r20=/%20/g,rbracket=/\[\]$/,rCRLF=/\r?\n/g,rsubmitterTypes=/^(?:submit|button|image|reset|file)$/i,rsubmittable=/^(?:input|select|textarea|keygen)/i;jQuery.param=function(a,traditional){var prefix,s=[],add=function(key,value){value=jQuery.isFunction(value)?value():null==value?"":value,s[s.length]=encodeURIComponent(key)+"="+encodeURIComponent(value)};if(void 0===traditional&&(traditional=jQuery.ajaxSettings&&jQuery.ajaxSettings.traditional),jQuery.isArray(a)||a.jquery&&!jQuery.isPlainObject(a))jQuery.each(a,function(){add(this.name,this.value)});else for(prefix in a)buildParams(prefix,a[prefix],traditional,add);return s.join("&").replace(r20,"+")},jQuery.fn.extend({serialize:function(){return jQuery.param(this.serializeArray())},serializeArray:function(){return this.map(function(){var elements=jQuery.prop(this,"elements");return elements?jQuery.makeArray(elements):this}).filter(function(){var type=this.type;return this.name&&!jQuery(this).is(":disabled")&&rsubmittable.test(this.nodeName)&&!rsubmitterTypes.test(type)&&(this.checked||!rcheckableType.test(type))}).map(function(i,elem){var val=jQuery(this).val();return null==val?null:jQuery.isArray(val)?jQuery.map(val,function(val){return{name:elem.name,value:val.replace(rCRLF,"\r\n")}}):{name:elem.name,value:val.replace(rCRLF,"\r\n")}}).get()}}),jQuery.ajaxSettings.xhr=function(){try{return new XMLHttpRequest}catch(e){}};var xhrId=0,xhrCallbacks={},xhrSuccessStatus={0:200,1223:204},xhrSupported=jQuery.ajaxSettings.xhr();window.attachEvent&&window.attachEvent("onunload",function(){for(var key in xhrCallbacks)xhrCallbacks[key]()}),support.cors=!!xhrSupported&&"withCredentials"in xhrSupported,support.ajax=xhrSupported=!!xhrSupported,jQuery.ajaxTransport(function(options){var callback;return support.cors||xhrSupported&&!options.crossDomain?{send:function(headers,complete){var i,xhr=options.xhr(),id=++xhrId;if(xhr.open(options.type,options.url,options.async,options.username,options.password),options.xhrFields)for(i in options.xhrFields)xhr[i]=options.xhrFields[i];options.mimeType&&xhr.overrideMimeType&&xhr.overrideMimeType(options.mimeType),options.crossDomain||headers["X-Requested-With"]||(headers["X-Requested-With"]="XMLHttpRequest");for(i in headers)xhr.setRequestHeader(i,headers[i]);callback=function(type){return function(){callback&&(delete xhrCallbacks[id],callback=xhr.onload=xhr.onerror=null,"abort"===type?xhr.abort():"error"===type?complete(xhr.status,xhr.statusText):complete(xhrSuccessStatus[xhr.status]||xhr.status,xhr.statusText,"string"==typeof xhr.responseText?{text:xhr.responseText}:void 0,xhr.getAllResponseHeaders()))}},xhr.onload=callback(),xhr.onerror=callback("error"),callback=xhrCallbacks[id]=callback("abort");try{xhr.send(options.hasContent&&options.data||null)}catch(e){if(callback)throw e}},abort:function(){callback&&callback()}}:void 0}),jQuery.ajaxSetup({accepts:{script:"text/javascript, application/javascript, application/ecmascript, application/x-ecmascript"},contents:{script:/(?:java|ecma)script/},converters:{"text script":function(text){return jQuery.globalEval(text),text}}}),jQuery.ajaxPrefilter("script",function(s){void 0===s.cache&&(s.cache=!1),s.crossDomain&&(s.type="GET")}),jQuery.ajaxTransport("script",function(s){if(s.crossDomain){var script,callback;return{send:function(_,complete){script=jQuery("<script>").prop({async:!0,charset:s.scriptCharset,src:s.url}).on("load error",callback=function(evt){script.remove(),callback=null,evt&&complete("error"===evt.type?404:200,evt.type)}),document.head.appendChild(script[0])},abort:function(){callback&&callback()}}}});var oldCallbacks=[],rjsonp=/(=)\?(?=&|$)|\?\?/;jQuery.ajaxSetup({jsonp:"callback",jsonpCallback:function(){var callback=oldCallbacks.pop()||jQuery.expando+"_"+nonce++;return this[callback]=!0,callback}}),jQuery.ajaxPrefilter("json jsonp",function(s,originalSettings,jqXHR){var callbackName,overwritten,responseContainer,jsonProp=s.jsonp!==!1&&(rjsonp.test(s.url)?"url":"string"==typeof s.data&&!(s.contentType||"").indexOf("application/x-www-form-urlencoded")&&rjsonp.test(s.data)&&"data");return jsonProp||"jsonp"===s.dataTypes[0]?(callbackName=s.jsonpCallback=jQuery.isFunction(s.jsonpCallback)?s.jsonpCallback():s.jsonpCallback,jsonProp?s[jsonProp]=s[jsonProp].replace(rjsonp,"$1"+callbackName):s.jsonp!==!1&&(s.url+=(rquery.test(s.url)?"&":"?")+s.jsonp+"="+callbackName),s.converters["script json"]=function(){return responseContainer||jQuery.error(callbackName+" was not called"),responseContainer[0]},s.dataTypes[0]="json",overwritten=window[callbackName],window[callbackName]=function(){responseContainer=arguments},jqXHR.always(function(){window[callbackName]=overwritten,s[callbackName]&&(s.jsonpCallback=originalSettings.jsonpCallback,oldCallbacks.push(callbackName)),responseContainer&&jQuery.isFunction(overwritten)&&overwritten(responseContainer[0]),responseContainer=overwritten=void 0}),"script"):void 0}),jQuery.parseHTML=function(data,context,keepScripts){if(!data||"string"!=typeof data)return null;"boolean"==typeof context&&(keepScripts=context,context=!1),context=context||document;var parsed=rsingleTag.exec(data),scripts=!keepScripts&&[];return parsed?[context.createElement(parsed[1])]:(parsed=jQuery.buildFragment([data],context,scripts),scripts&&scripts.length&&jQuery(scripts).remove(),jQuery.merge([],parsed.childNodes))};var _load=jQuery.fn.load;jQuery.fn.load=function(url,params,callback){if("string"!=typeof url&&_load)return _load.apply(this,arguments);var selector,type,response,self=this,off=url.indexOf(" ");return off>=0&&(selector=jQuery.trim(url.slice(off)),url=url.slice(0,off)),jQuery.isFunction(params)?(callback=params,params=void 0):params&&"object"==typeof params&&(type="POST"),self.length>0&&jQuery.ajax({url:url,type:type,dataType:"html",data:params}).done(function(responseText){response=arguments,self.html(selector?jQuery("<div>").append(jQuery.parseHTML(responseText)).find(selector):responseText)}).complete(callback&&function(jqXHR,status){self.each(callback,response||[jqXHR.responseText,status,jqXHR])}),this},jQuery.each(["ajaxStart","ajaxStop","ajaxComplete","ajaxError","ajaxSuccess","ajaxSend"],function(i,type){jQuery.fn[type]=function(fn){return this.on(type,fn)}}),jQuery.expr.filters.animated=function(elem){return jQuery.grep(jQuery.timers,function(fn){return elem===fn.elem}).length};var docElem=window.document.documentElement;jQuery.offset={setOffset:function(elem,options,i){var curPosition,curLeft,curCSSTop,curTop,curOffset,curCSSLeft,calculatePosition,position=jQuery.css(elem,"position"),curElem=jQuery(elem),props={};"static"===position&&(elem.style.position="relative"),curOffset=curElem.offset(),curCSSTop=jQuery.css(elem,"top"),curCSSLeft=jQuery.css(elem,"left"),calculatePosition=("absolute"===position||"fixed"===position)&&(curCSSTop+curCSSLeft).indexOf("auto")>-1,calculatePosition?(curPosition=curElem.position(),curTop=curPosition.top,curLeft=curPosition.left):(curTop=parseFloat(curCSSTop)||0,curLeft=parseFloat(curCSSLeft)||0),jQuery.isFunction(options)&&(options=options.call(elem,i,curOffset)),null!=options.top&&(props.top=options.top-curOffset.top+curTop),null!=options.left&&(props.left=options.left-curOffset.left+curLeft),"using"in options?options.using.call(elem,props):curElem.css(props)}},jQuery.fn.extend({offset:function(options){if(arguments.length)return void 0===options?this:this.each(function(i){jQuery.offset.setOffset(this,options,i)});var docElem,win,elem=this[0],box={top:0,left:0},doc=elem&&elem.ownerDocument;if(doc)return docElem=doc.documentElement,jQuery.contains(docElem,elem)?(typeof elem.getBoundingClientRect!==strundefined&&(box=elem.getBoundingClientRect()),win=getWindow(doc),{top:box.top+win.pageYOffset-docElem.clientTop,left:box.left+win.pageXOffset-docElem.clientLeft}):box},position:function(){if(this[0]){var offsetParent,offset,elem=this[0],parentOffset={top:0,left:0};return"fixed"===jQuery.css(elem,"position")?offset=elem.getBoundingClientRect():(offsetParent=this.offsetParent(),offset=this.offset(),jQuery.nodeName(offsetParent[0],"html")||(parentOffset=offsetParent.offset()),parentOffset.top+=jQuery.css(offsetParent[0],"borderTopWidth",!0),parentOffset.left+=jQuery.css(offsetParent[0],"borderLeftWidth",!0)),{top:offset.top-parentOffset.top-jQuery.css(elem,"marginTop",!0),left:offset.left-parentOffset.left-jQuery.css(elem,"marginLeft",!0)}}},offsetParent:function(){return this.map(function(){for(var offsetParent=this.offsetParent||docElem;offsetParent&&!jQuery.nodeName(offsetParent,"html")&&"static"===jQuery.css(offsetParent,"position");)offsetParent=offsetParent.offsetParent;return offsetParent||docElem})}}),jQuery.each({scrollLeft:"pageXOffset",scrollTop:"pageYOffset"},function(method,prop){var top="pageYOffset"===prop;jQuery.fn[method]=function(val){return access(this,function(elem,method,val){var win=getWindow(elem);return void 0===val?win?win[prop]:elem[method]:void(win?win.scrollTo(top?window.pageXOffset:val,top?val:window.pageYOffset):elem[method]=val)},method,val,arguments.length,null)}}),jQuery.each(["top","left"],function(i,prop){jQuery.cssHooks[prop]=addGetHookIf(support.pixelPosition,function(elem,computed){return computed?(computed=curCSS(elem,prop),rnumnonpx.test(computed)?jQuery(elem).position()[prop]+"px":computed):void 0})}),jQuery.each({Height:"height",Width:"width"},function(name,type){jQuery.each({padding:"inner"+name,content:type,"":"outer"+name},function(defaultExtra,funcName){jQuery.fn[funcName]=function(margin,value){var chainable=arguments.length&&(defaultExtra||"boolean"!=typeof margin),extra=defaultExtra||(margin===!0||value===!0?"margin":"border");return access(this,function(elem,type,value){var doc;return jQuery.isWindow(elem)?elem.document.documentElement["client"+name]:9===elem.nodeType?(doc=elem.documentElement,Math.max(elem.body["scroll"+name],doc["scroll"+name],elem.body["offset"+name],doc["offset"+name],doc["client"+name])):void 0===value?jQuery.css(elem,type,extra):jQuery.style(elem,type,value,extra)},type,chainable?margin:void 0,chainable,null)}})}),jQuery.fn.size=function(){return this.length},jQuery.fn.andSelf=jQuery.fn.addBack,"function"==typeof define&&define.amd&&define("jquery",[],function(){return jQuery});var _jQuery=window.jQuery,_$=window.$;return jQuery.noConflict=function(deep){return window.$===jQuery&&(window.$=_$),deep&&window.jQuery===jQuery&&(window.jQuery=_jQuery),jQuery},typeof noGlobal===strundefined&&(window.jQuery=window.$=jQuery),jQuery}),function(jQuery,window,undefined){function migrateWarn(msg){var console=window.console;warnedAbout[msg]||(warnedAbout[msg]=!0,jQuery.migrateWarnings.push(msg),console&&console.warn&&!jQuery.migrateMute&&(console.warn("JQMIGRATE: "+msg),jQuery.migrateTrace&&console.trace&&console.trace()))}function migrateWarnProp(obj,prop,value,msg){if(Object.defineProperty)try{return void Object.defineProperty(obj,prop,{configurable:!0,enumerable:!0,get:function(){return migrateWarn(msg),value},set:function(newValue){migrateWarn(msg),value=newValue}})}catch(err){}jQuery._definePropertyBroken=!0,obj[prop]=value}var warnedAbout={};jQuery.migrateWarnings=[],!jQuery.migrateMute&&window.console&&window.console.log&&window.console.log("JQMIGRATE: Logging is active"),jQuery.migrateTrace===undefined&&(jQuery.migrateTrace=!0),jQuery.migrateReset=function(){warnedAbout={},jQuery.migrateWarnings.length=0},"BackCompat"===document.compatMode&&migrateWarn("jQuery is not compatible with Quirks Mode");var attrFn=jQuery("<input/>",{size:1}).attr("size")&&jQuery.attrFn,oldAttr=jQuery.attr,valueAttrGet=jQuery.attrHooks.value&&jQuery.attrHooks.value.get||function(){return null},valueAttrSet=jQuery.attrHooks.value&&jQuery.attrHooks.value.set||function(){return undefined},rnoType=/^(?:input|button)$/i,rnoAttrNodeType=/^[238]$/,rboolean=/^(?:autofocus|autoplay|async|checked|controls|defer|disabled|hidden|loop|multiple|open|readonly|required|scoped|selected)$/i,ruseDefault=/^(?:checked|selected)$/i;migrateWarnProp(jQuery,"attrFn",attrFn||{},"jQuery.attrFn is deprecated"),jQuery.attr=function(elem,name,value,pass){var lowerName=name.toLowerCase(),nType=elem&&elem.nodeType;return pass&&(oldAttr.length<4&&migrateWarn("jQuery.fn.attr( props, pass ) is deprecated"),elem&&!rnoAttrNodeType.test(nType)&&(attrFn?name in attrFn:jQuery.isFunction(jQuery.fn[name])))?jQuery(elem)[name](value):("type"===name&&value!==undefined&&rnoType.test(elem.nodeName)&&elem.parentNode&&migrateWarn("Can't change the 'type' of an input or button in IE 6/7/8"),!jQuery.attrHooks[lowerName]&&rboolean.test(lowerName)&&(jQuery.attrHooks[lowerName]={get:function(elem,name){var attrNode,property=jQuery.prop(elem,name);return property===!0||"boolean"!=typeof property&&(attrNode=elem.getAttributeNode(name))&&attrNode.nodeValue!==!1?name.toLowerCase():undefined},set:function(elem,value,name){var propName;return value===!1?jQuery.removeAttr(elem,name):(propName=jQuery.propFix[name]||name,propName in elem&&(elem[propName]=!0),elem.setAttribute(name,name.toLowerCase())),name}},ruseDefault.test(lowerName)&&migrateWarn("jQuery.fn.attr('"+lowerName+"') may use property instead of attribute")),oldAttr.call(jQuery,elem,name,value))},jQuery.attrHooks.value={get:function(elem,name){var nodeName=(elem.nodeName||"").toLowerCase();return"button"===nodeName?valueAttrGet.apply(this,arguments):("input"!==nodeName&&"option"!==nodeName&&migrateWarn("jQuery.fn.attr('value') no longer gets properties"),name in elem?elem.value:null)},set:function(elem,value){var nodeName=(elem.nodeName||"").toLowerCase();return"button"===nodeName?valueAttrSet.apply(this,arguments):("input"!==nodeName&&"option"!==nodeName&&migrateWarn("jQuery.fn.attr('value', val) no longer sets properties"),void(elem.value=value))}};var matched,browser,oldInit=jQuery.fn.init,oldParseJSON=jQuery.parseJSON,rquickExpr=/^([^<]*)(<[\w\W]+>)([^>]*)$/;jQuery.fn.init=function(selector,context,rootjQuery){var match;return selector&&"string"==typeof selector&&!jQuery.isPlainObject(context)&&(match=rquickExpr.exec(jQuery.trim(selector)))&&match[0]&&("<"!==selector.charAt(0)&&migrateWarn("$(html) HTML strings must start with '<' character"),match[3]&&migrateWarn("$(html) HTML text after last tag is ignored"),"#"===match[0].charAt(0)&&(migrateWarn("HTML string cannot start with a '#' character"),jQuery.error("JQMIGRATE: Invalid selector string (XSS)")),context&&context.context&&(context=context.context),jQuery.parseHTML)?oldInit.call(this,jQuery.parseHTML(match[2],context,!0),context,rootjQuery):oldInit.apply(this,arguments)},jQuery.fn.init.prototype=jQuery.fn,jQuery.parseJSON=function(json){return json||null===json?oldParseJSON.apply(this,arguments):(migrateWarn("jQuery.parseJSON requires a valid JSON string"),null)},jQuery.uaMatch=function(ua){ua=ua.toLowerCase();var match=/(chrome)[ \/]([\w.]+)/.exec(ua)||/(webkit)[ \/]([\w.]+)/.exec(ua)||/(opera)(?:.*version|)[ \/]([\w.]+)/.exec(ua)||/(msie) ([\w.]+)/.exec(ua)||ua.indexOf("compatible")<0&&/(mozilla)(?:.*? rv:([\w.]+)|)/.exec(ua)||[];return{browser:match[1]||"",version:match[2]||"0"}},jQuery.browser||(matched=jQuery.uaMatch(navigator.userAgent),browser={},matched.browser&&(browser[matched.browser]=!0,browser.version=matched.version),browser.chrome?browser.webkit=!0:browser.webkit&&(browser.safari=!0),jQuery.browser=browser),migrateWarnProp(jQuery,"browser",jQuery.browser,"jQuery.browser is deprecated"),jQuery.sub=function(){function jQuerySub(selector,context){return new jQuerySub.fn.init(selector,context)}jQuery.extend(!0,jQuerySub,this),jQuerySub.superclass=this,jQuerySub.fn=jQuerySub.prototype=this(),jQuerySub.fn.constructor=jQuerySub,jQuerySub.sub=this.sub,jQuerySub.fn.init=function(selector,context){return context&&context instanceof jQuery&&!(context instanceof jQuerySub)&&(context=jQuerySub(context)),jQuery.fn.init.call(this,selector,context,rootjQuerySub)},jQuerySub.fn.init.prototype=jQuerySub.fn;var rootjQuerySub=jQuerySub(document);return migrateWarn("jQuery.sub() is deprecated"),jQuerySub},jQuery.ajaxSetup({converters:{"text json":jQuery.parseJSON}});var oldFnData=jQuery.fn.data;jQuery.fn.data=function(name){var ret,evt,elem=this[0];return!elem||"events"!==name||1!==arguments.length||(ret=jQuery.data(elem,name),evt=jQuery._data(elem,name),ret!==undefined&&ret!==evt||evt===undefined)?oldFnData.apply(this,arguments):(migrateWarn("Use of jQuery.fn.data('events') is deprecated"),evt)};var rscriptType=/\/(java|ecma)script/i,oldSelf=jQuery.fn.andSelf||jQuery.fn.addBack;jQuery.fn.andSelf=function(){
return migrateWarn("jQuery.fn.andSelf() replaced by jQuery.fn.addBack()"),oldSelf.apply(this,arguments)},jQuery.clean||(jQuery.clean=function(elems,context,fragment,scripts){context=context||document,context=!context.nodeType&&context[0]||context,context=context.ownerDocument||context,migrateWarn("jQuery.clean() is deprecated");var i,elem,handleScript,jsTags,ret=[];if(jQuery.merge(ret,jQuery.buildFragment(elems,context).childNodes),fragment)for(handleScript=function(elem){return!elem.type||rscriptType.test(elem.type)?scripts?scripts.push(elem.parentNode?elem.parentNode.removeChild(elem):elem):fragment.appendChild(elem):void 0},i=0;null!=(elem=ret[i]);i++)jQuery.nodeName(elem,"script")&&handleScript(elem)||(fragment.appendChild(elem),"undefined"!=typeof elem.getElementsByTagName&&(jsTags=jQuery.grep(jQuery.merge([],elem.getElementsByTagName("script")),handleScript),ret.splice.apply(ret,[i+1,0].concat(jsTags)),i+=jsTags.length));return ret});var eventAdd=jQuery.event.add,eventRemove=jQuery.event.remove,eventTrigger=jQuery.event.trigger,oldToggle=jQuery.fn.toggle,oldLive=jQuery.fn.live,oldDie=jQuery.fn.die,ajaxEvents="ajaxStart|ajaxStop|ajaxSend|ajaxComplete|ajaxError|ajaxSuccess",rajaxEvent=new RegExp("\\b(?:"+ajaxEvents+")\\b"),rhoverHack=/(?:^|\s)hover(\.\S+|)\b/,hoverHack=function(events){return"string"!=typeof events||jQuery.event.special.hover?events:(rhoverHack.test(events)&&migrateWarn("'hover' pseudo-event is deprecated, use 'mouseenter mouseleave'"),events&&events.replace(rhoverHack,"mouseenter$1 mouseleave$1"))};jQuery.event.props&&"attrChange"!==jQuery.event.props[0]&&jQuery.event.props.unshift("attrChange","attrName","relatedNode","srcElement"),jQuery.event.dispatch&&migrateWarnProp(jQuery.event,"handle",jQuery.event.dispatch,"jQuery.event.handle is undocumented and deprecated"),jQuery.event.add=function(elem,types,handler,data,selector){elem!==document&&rajaxEvent.test(types)&&migrateWarn("AJAX events should be attached to document: "+types),eventAdd.call(this,elem,hoverHack(types||""),handler,data,selector)},jQuery.event.remove=function(elem,types,handler,selector,mappedTypes){eventRemove.call(this,elem,hoverHack(types)||"",handler,selector,mappedTypes)},jQuery.fn.error=function(){var args=Array.prototype.slice.call(arguments,0);return migrateWarn("jQuery.fn.error() is deprecated"),args.splice(0,0,"error"),arguments.length?this.bind.apply(this,args):(this.triggerHandler.apply(this,args),this)},jQuery.fn.toggle=function(fn,fn2){if(!jQuery.isFunction(fn)||!jQuery.isFunction(fn2))return oldToggle.apply(this,arguments);migrateWarn("jQuery.fn.toggle(handler, handler...) is deprecated");var args=arguments,guid=fn.guid||jQuery.guid++,i=0,toggler=function(event){var lastToggle=(jQuery._data(this,"lastToggle"+fn.guid)||0)%i;return jQuery._data(this,"lastToggle"+fn.guid,lastToggle+1),event.preventDefault(),args[lastToggle].apply(this,arguments)||!1};for(toggler.guid=guid;i<args.length;)args[i++].guid=guid;return this.click(toggler)},jQuery.fn.live=function(types,data,fn){return migrateWarn("jQuery.fn.live() is deprecated"),oldLive?oldLive.apply(this,arguments):(jQuery(this.context).on(types,this.selector,data,fn),this)},jQuery.fn.die=function(types,fn){return migrateWarn("jQuery.fn.die() is deprecated"),oldDie?oldDie.apply(this,arguments):(jQuery(this.context).off(types,this.selector||"**",fn),this)},jQuery.event.trigger=function(event,data,elem,onlyHandlers){return elem||rajaxEvent.test(event)||migrateWarn("Global events are undocumented and deprecated"),eventTrigger.call(this,event,data,elem||document,onlyHandlers)},jQuery.each(ajaxEvents.split("|"),function(_,name){jQuery.event.special[name]={setup:function(){var elem=this;return elem!==document&&(jQuery.event.add(document,name+"."+jQuery.guid,function(){jQuery.event.trigger(name,null,elem,!0)}),jQuery._data(this,name,jQuery.guid++)),!1},teardown:function(){return this!==document&&jQuery.event.remove(document,name+"."+jQuery._data(this,name)),!1}}})}(jQuery,window),function(factory){"function"==typeof define&&define.amd?define(["jquery"],factory):factory("object"==typeof exports?require("jquery"):jQuery)}(function($){function encode(s){return config.raw?s:encodeURIComponent(s)}function decode(s){return config.raw?s:decodeURIComponent(s)}function stringifyCookieValue(value){return encode(config.json?JSON.stringify(value):String(value))}function parseCookieValue(s){0===s.indexOf('"')&&(s=s.slice(1,-1).replace(/\\"/g,'"').replace(/\\\\/g,"\\"));try{return s=decodeURIComponent(s.replace(pluses," ")),config.json?JSON.parse(s):s}catch(e){}}function read(s,converter){var value=config.raw?s:parseCookieValue(s);return $.isFunction(converter)?converter(value):value}var pluses=/\+/g,config=$.cookie=function(key,value,options){if(void 0!==value&&!$.isFunction(value)){if(options=$.extend({},config.defaults,options),"number"==typeof options.expires){var days=options.expires,t=options.expires=new Date;t.setTime(+t+864e5*days)}return document.cookie=[encode(key),"=",stringifyCookieValue(value),options.expires?"; expires="+options.expires.toUTCString():"",options.path?"; path="+options.path:"",options.domain?"; domain="+options.domain:"",options.secure?"; secure":""].join("")}for(var result=key?void 0:{},cookies=document.cookie?document.cookie.split("; "):[],i=0,l=cookies.length;l>i;i++){var parts=cookies[i].split("="),name=decode(parts.shift()),cookie=parts.join("=");if(key&&key===name){result=read(cookie,value);break}key||void 0===(cookie=read(cookie))||(result[name]=cookie)}return result};config.defaults={},$.removeCookie=function(key,options){return void 0===$.cookie(key)?!1:($.cookie(key,"",$.extend({},options,{expires:-1})),!$.cookie(key))}}),function($){$.fn.hoverIntent=function(handlerIn,handlerOut,selector){var cfg={interval:100,sensitivity:6,timeout:0};cfg="object"==typeof handlerIn?$.extend(cfg,handlerIn):$.isFunction(handlerOut)?$.extend(cfg,{over:handlerIn,out:handlerOut,selector:selector}):$.extend(cfg,{over:handlerIn,out:handlerIn,selector:handlerOut});var cX,cY,pX,pY,track=function(ev){cX=ev.pageX,cY=ev.pageY},compare=function(ev,ob){return ob.hoverIntent_t=clearTimeout(ob.hoverIntent_t),Math.sqrt((pX-cX)*(pX-cX)+(pY-cY)*(pY-cY))<cfg.sensitivity?($(ob).off("mousemove.hoverIntent",track),ob.hoverIntent_s=!0,cfg.over.apply(ob,[ev])):(pX=cX,pY=cY,ob.hoverIntent_t=setTimeout(function(){compare(ev,ob)},cfg.interval),void 0)},delay=function(ev,ob){return ob.hoverIntent_t=clearTimeout(ob.hoverIntent_t),ob.hoverIntent_s=!1,cfg.out.apply(ob,[ev])},handleHover=function(e){var ev=$.extend({},e),ob=this;ob.hoverIntent_t&&(ob.hoverIntent_t=clearTimeout(ob.hoverIntent_t)),"mouseenter"===e.type?(pX=ev.pageX,pY=ev.pageY,$(ob).on("mousemove.hoverIntent",track),ob.hoverIntent_s||(ob.hoverIntent_t=setTimeout(function(){compare(ev,ob)},cfg.interval))):($(ob).off("mousemove.hoverIntent",track),ob.hoverIntent_s&&(ob.hoverIntent_t=setTimeout(function(){delay(ev,ob)},cfg.timeout)))};return this.on({"mouseenter.hoverIntent":handleHover,"mouseleave.hoverIntent":handleHover},cfg.selector)}}(jQuery),"object"!=typeof JSON&&(JSON={}),function(){"use strict";function f(n){return 10>n?"0"+n:n}function this_value(){return this.valueOf()}function quote(string){return rx_escapable.lastIndex=0,rx_escapable.test(string)?'"'+string.replace(rx_escapable,function(a){var c=meta[a];return"string"==typeof c?c:"\\u"+("0000"+a.charCodeAt(0).toString(16)).slice(-4)})+'"':'"'+string+'"'}function str(key,holder){var i,k,v,length,partial,mind=gap,value=holder[key];switch(value&&"object"==typeof value&&"function"==typeof value.toJSON&&(value=value.toJSON(key)),"function"==typeof rep&&(value=rep.call(holder,key,value)),typeof value){case"string":return quote(value);case"number":return isFinite(value)?String(value):"null";case"boolean":case"null":return String(value);case"object":if(!value)return"null";if(gap+=indent,partial=[],"[object Array]"===Object.prototype.toString.apply(value)){for(length=value.length,i=0;length>i;i+=1)partial[i]=str(i,value)||"null";return v=0===partial.length?"[]":gap?"[\n"+gap+partial.join(",\n"+gap)+"\n"+mind+"]":"["+partial.join(",")+"]",gap=mind,v}if(rep&&"object"==typeof rep)for(length=rep.length,i=0;length>i;i+=1)"string"==typeof rep[i]&&(k=rep[i],v=str(k,value),v&&partial.push(quote(k)+(gap?": ":":")+v));else for(k in value)Object.prototype.hasOwnProperty.call(value,k)&&(v=str(k,value),v&&partial.push(quote(k)+(gap?": ":":")+v));return v=0===partial.length?"{}":gap?"{\n"+gap+partial.join(",\n"+gap)+"\n"+mind+"}":"{"+partial.join(",")+"}",gap=mind,v}}var rx_one=/^[\],:{}\s]*$/,rx_two=/\\(?:["\\\/bfnrt]|u[0-9a-fA-F]{4})/g,rx_three=/"[^"\\\n\r]*"|true|false|null|-?\d+(?:\.\d*)?(?:[eE][+\-]?\d+)?/g,rx_four=/(?:^|:|,)(?:\s*\[)+/g,rx_escapable=/[\\\"\u0000-\u001f\u007f-\u009f\u00ad\u0600-\u0604\u070f\u17b4\u17b5\u200c-\u200f\u2028-\u202f\u2060-\u206f\ufeff\ufff0-\uffff]/g,rx_dangerous=/[\u0000\u00ad\u0600-\u0604\u070f\u17b4\u17b5\u200c-\u200f\u2028-\u202f\u2060-\u206f\ufeff\ufff0-\uffff]/g;"function"!=typeof Date.prototype.toJSON&&(Date.prototype.toJSON=function(){return isFinite(this.valueOf())?this.getUTCFullYear()+"-"+f(this.getUTCMonth()+1)+"-"+f(this.getUTCDate())+"T"+f(this.getUTCHours())+":"+f(this.getUTCMinutes())+":"+f(this.getUTCSeconds())+"Z":null},Boolean.prototype.toJSON=this_value,Number.prototype.toJSON=this_value,String.prototype.toJSON=this_value);var gap,indent,meta,rep;"function"!=typeof JSON.stringify&&(meta={"\b":"\\b","	":"\\t","\n":"\\n","\f":"\\f","\r":"\\r",'"':'\\"',"\\":"\\\\"},JSON.stringify=function(value,replacer,space){var i;if(gap="",indent="","number"==typeof space)for(i=0;space>i;i+=1)indent+=" ";else"string"==typeof space&&(indent=space);if(rep=replacer,replacer&&"function"!=typeof replacer&&("object"!=typeof replacer||"number"!=typeof replacer.length))throw new Error("JSON.stringify");return str("",{"":value})}),"function"!=typeof JSON.parse&&(JSON.parse=function(text,reviver){function walk(holder,key){var k,v,value=holder[key];if(value&&"object"==typeof value)for(k in value)Object.prototype.hasOwnProperty.call(value,k)&&(v=walk(value,k),void 0!==v?value[k]=v:delete value[k]);return reviver.call(holder,key,value)}var j;if(text=String(text),rx_dangerous.lastIndex=0,rx_dangerous.test(text)&&(text=text.replace(rx_dangerous,function(a){return"\\u"+("0000"+a.charCodeAt(0).toString(16)).slice(-4)})),rx_one.test(text.replace(rx_two,"@").replace(rx_three,"]").replace(rx_four,"")))return j=eval("("+text+")"),"function"==typeof reviver?walk({"":j},""):j;throw new SyntaxError("JSON.parse")})}(),function(factory){"function"==typeof define&&define.amd?define(["jquery"],factory):factory(jQuery)}(function($){function focusable(element,isTabIndexNotNaN){var map,mapName,img,nodeName=element.nodeName.toLowerCase();return"area"===nodeName?(map=element.parentNode,mapName=map.name,element.href&&mapName&&"map"===map.nodeName.toLowerCase()?(img=$("img[usemap='#"+mapName+"']")[0],!!img&&visible(img)):!1):(/^(input|select|textarea|button|object)$/.test(nodeName)?!element.disabled:"a"===nodeName?element.href||isTabIndexNotNaN:isTabIndexNotNaN)&&visible(element)}function visible(element){return $.expr.filters.visible(element)&&!$(element).parents().addBack().filter(function(){return"hidden"===$.css(this,"visibility")}).length}function datepicker_getZindex(elem){for(var position,value;elem.length&&elem[0]!==document;){if(position=elem.css("position"),("absolute"===position||"relative"===position||"fixed"===position)&&(value=parseInt(elem.css("zIndex"),10),!isNaN(value)&&0!==value))return value;elem=elem.parent()}return 0}function Datepicker(){this._curInst=null,this._keyEvent=!1,this._disabledInputs=[],this._datepickerShowing=!1,this._inDialog=!1,this._mainDivId="ui-datepicker-div",this._inlineClass="ui-datepicker-inline",this._appendClass="ui-datepicker-append",this._triggerClass="ui-datepicker-trigger",this._dialogClass="ui-datepicker-dialog",this._disableClass="ui-datepicker-disabled",this._unselectableClass="ui-datepicker-unselectable",this._currentClass="ui-datepicker-current-day",this._dayOverClass="ui-datepicker-days-cell-over",this.regional=[],this.regional[""]={closeText:"Done",prevText:"Prev",nextText:"Next",currentText:"Today",monthNames:["January","February","March","April","May","June","July","August","September","October","November","December"],monthNamesShort:["Jan","Feb","Mar","Apr","May","Jun","Jul","Aug","Sep","Oct","Nov","Dec"],dayNames:["Sunday","Monday","Tuesday","Wednesday","Thursday","Friday","Saturday"],dayNamesShort:["Sun","Mon","Tue","Wed","Thu","Fri","Sat"],dayNamesMin:["Su","Mo","Tu","We","Th","Fr","Sa"],weekHeader:"Wk",dateFormat:"mm/dd/yy",firstDay:0,isRTL:!1,showMonthAfterYear:!1,yearSuffix:""},this._defaults={showOn:"focus",showAnim:"fadeIn",showOptions:{},defaultDate:null,appendText:"",buttonText:"...",buttonImage:"",buttonImageOnly:!1,hideIfNoPrevNext:!1,navigationAsDateFormat:!1,gotoCurrent:!1,changeMonth:!1,changeYear:!1,yearRange:"c-10:c+10",showOtherMonths:!1,selectOtherMonths:!1,showWeek:!1,calculateWeek:this.iso8601Week,shortYearCutoff:"+10",minDate:null,maxDate:null,duration:"fast",beforeShowDay:null,beforeShow:null,onSelect:null,onChangeMonthYear:null,onClose:null,numberOfMonths:1,showCurrentAtPos:0,stepMonths:1,stepBigMonths:12,altField:"",altFormat:"",constrainInput:!0,showButtonPanel:!1,autoSize:!1,disabled:!1},$.extend(this._defaults,this.regional[""]),this.regional.en=$.extend(!0,{},this.regional[""]),this.regional["en-US"]=$.extend(!0,{},this.regional.en),this.dpDiv=datepicker_bindHover($("<div id='"+this._mainDivId+"' class='ui-datepicker ui-widget ui-widget-content ui-helper-clearfix ui-corner-all'></div>"))}function datepicker_bindHover(dpDiv){var selector="button, .ui-datepicker-prev, .ui-datepicker-next, .ui-datepicker-calendar td a";return dpDiv.delegate(selector,"mouseout",function(){$(this).removeClass("ui-state-hover"),-1!==this.className.indexOf("ui-datepicker-prev")&&$(this).removeClass("ui-datepicker-prev-hover"),-1!==this.className.indexOf("ui-datepicker-next")&&$(this).removeClass("ui-datepicker-next-hover")}).delegate(selector,"mouseover",datepicker_handleMouseover)}function datepicker_handleMouseover(){$.datepicker._isDisabledDatepicker(datepicker_instActive.inline?datepicker_instActive.dpDiv.parent()[0]:datepicker_instActive.input[0])||($(this).parents(".ui-datepicker-calendar").find("a").removeClass("ui-state-hover"),$(this).addClass("ui-state-hover"),-1!==this.className.indexOf("ui-datepicker-prev")&&$(this).addClass("ui-datepicker-prev-hover"),-1!==this.className.indexOf("ui-datepicker-next")&&$(this).addClass("ui-datepicker-next-hover"))}function datepicker_extendRemove(target,props){$.extend(target,props);for(var name in props)null==props[name]&&(target[name]=props[name]);return target}function spinner_modifier(fn){return function(){var previous=this.element.val();fn.apply(this,arguments),this._refresh(),previous!==this.element.val()&&this._trigger("change")}}$.ui=$.ui||{},$.extend($.ui,{version:"1.11.4",keyCode:{BACKSPACE:8,COMMA:188,DELETE:46,DOWN:40,END:35,ENTER:13,ESCAPE:27,HOME:36,LEFT:37,PAGE_DOWN:34,PAGE_UP:33,PERIOD:190,RIGHT:39,SPACE:32,TAB:9,UP:38}}),$.fn.extend({scrollParent:function(includeHidden){var position=this.css("position"),excludeStaticParent="absolute"===position,overflowRegex=includeHidden?/(auto|scroll|hidden)/:/(auto|scroll)/,scrollParent=this.parents().filter(function(){var parent=$(this);return excludeStaticParent&&"static"===parent.css("position")?!1:overflowRegex.test(parent.css("overflow")+parent.css("overflow-y")+parent.css("overflow-x"))}).eq(0);return"fixed"!==position&&scrollParent.length?scrollParent:$(this[0].ownerDocument||document)},uniqueId:function(){var uuid=0;return function(){return this.each(function(){this.id||(this.id="ui-id-"+ ++uuid)})}}(),removeUniqueId:function(){return this.each(function(){/^ui-id-\d+$/.test(this.id)&&$(this).removeAttr("id")})}}),$.extend($.expr[":"],{data:$.expr.createPseudo?$.expr.createPseudo(function(dataName){return function(elem){return!!$.data(elem,dataName)}}):function(elem,i,match){return!!$.data(elem,match[3])},focusable:function(element){return focusable(element,!isNaN($.attr(element,"tabindex")))},tabbable:function(element){var tabIndex=$.attr(element,"tabindex"),isTabIndexNaN=isNaN(tabIndex);return(isTabIndexNaN||tabIndex>=0)&&focusable(element,!isTabIndexNaN)}}),$("<a>").outerWidth(1).jquery||$.each(["Width","Height"],function(i,name){function reduce(elem,size,border,margin){return $.each(side,function(){size-=parseFloat($.css(elem,"padding"+this))||0,border&&(size-=parseFloat($.css(elem,"border"+this+"Width"))||0),margin&&(size-=parseFloat($.css(elem,"margin"+this))||0)}),size}var side="Width"===name?["Left","Right"]:["Top","Bottom"],type=name.toLowerCase(),orig={innerWidth:$.fn.innerWidth,innerHeight:$.fn.innerHeight,outerWidth:$.fn.outerWidth,outerHeight:$.fn.outerHeight};$.fn["inner"+name]=function(size){return void 0===size?orig["inner"+name].call(this):this.each(function(){$(this).css(type,reduce(this,size)+"px")})},$.fn["outer"+name]=function(size,margin){return"number"!=typeof size?orig["outer"+name].call(this,size):this.each(function(){$(this).css(type,reduce(this,size,!0,margin)+"px")})}}),$.fn.addBack||($.fn.addBack=function(selector){return this.add(null==selector?this.prevObject:this.prevObject.filter(selector))}),$("<a>").data("a-b","a").removeData("a-b").data("a-b")&&($.fn.removeData=function(removeData){return function(key){return arguments.length?removeData.call(this,$.camelCase(key)):removeData.call(this)}}($.fn.removeData)),$.ui.ie=!!/msie [\w.]+/.exec(navigator.userAgent.toLowerCase()),$.fn.extend({focus:function(orig){return function(delay,fn){return"number"==typeof delay?this.each(function(){var elem=this;setTimeout(function(){$(elem).focus(),fn&&fn.call(elem)},delay)}):orig.apply(this,arguments)}}($.fn.focus),disableSelection:function(){var eventType="onselectstart"in document.createElement("div")?"selectstart":"mousedown";return function(){return this.bind(eventType+".ui-disableSelection",function(event){event.preventDefault()})}}(),enableSelection:function(){return this.unbind(".ui-disableSelection")},zIndex:function(zIndex){if(void 0!==zIndex)return this.css("zIndex",zIndex);if(this.length)for(var position,value,elem=$(this[0]);elem.length&&elem[0]!==document;){if(position=elem.css("position"),("absolute"===position||"relative"===position||"fixed"===position)&&(value=parseInt(elem.css("zIndex"),10),!isNaN(value)&&0!==value))return value;elem=elem.parent()}return 0}}),$.ui.plugin={add:function(module,option,set){var i,proto=$.ui[module].prototype;for(i in set)proto.plugins[i]=proto.plugins[i]||[],proto.plugins[i].push([option,set[i]])},call:function(instance,name,args,allowDisconnected){var i,set=instance.plugins[name];if(set&&(allowDisconnected||instance.element[0].parentNode&&11!==instance.element[0].parentNode.nodeType))for(i=0;i<set.length;i++)instance.options[set[i][0]]&&set[i][1].apply(instance.element,args)}};var widget_uuid=0,widget_slice=Array.prototype.slice;$.cleanData=function(orig){return function(elems){var events,elem,i;for(i=0;null!=(elem=elems[i]);i++)try{events=$._data(elem,"events"),events&&events.remove&&$(elem).triggerHandler("remove")}catch(e){}orig(elems)}}($.cleanData),$.widget=function(name,base,prototype){var fullName,existingConstructor,constructor,basePrototype,proxiedPrototype={},namespace=name.split(".")[0];return name=name.split(".")[1],fullName=namespace+"-"+name,prototype||(prototype=base,base=$.Widget),$.expr[":"][fullName.toLowerCase()]=function(elem){return!!$.data(elem,fullName)},$[namespace]=$[namespace]||{},existingConstructor=$[namespace][name],constructor=$[namespace][name]=function(options,element){return this._createWidget?void(arguments.length&&this._createWidget(options,element)):new constructor(options,element)},$.extend(constructor,existingConstructor,{version:prototype.version,_proto:$.extend({},prototype),_childConstructors:[]}),basePrototype=new base,basePrototype.options=$.widget.extend({},basePrototype.options),$.each(prototype,function(prop,value){return $.isFunction(value)?void(proxiedPrototype[prop]=function(){var _super=function(){return base.prototype[prop].apply(this,arguments)},_superApply=function(args){return base.prototype[prop].apply(this,args)};return function(){var returnValue,__super=this._super,__superApply=this._superApply;return this._super=_super,this._superApply=_superApply,returnValue=value.apply(this,arguments),this._super=__super,this._superApply=__superApply,returnValue}}()):void(proxiedPrototype[prop]=value)}),constructor.prototype=$.widget.extend(basePrototype,{widgetEventPrefix:existingConstructor?basePrototype.widgetEventPrefix||name:name},proxiedPrototype,{constructor:constructor,namespace:namespace,widgetName:name,widgetFullName:fullName}),existingConstructor?($.each(existingConstructor._childConstructors,function(i,child){var childPrototype=child.prototype;$.widget(childPrototype.namespace+"."+childPrototype.widgetName,constructor,child._proto)}),delete existingConstructor._childConstructors):base._childConstructors.push(constructor),$.widget.bridge(name,constructor),constructor},$.widget.extend=function(target){for(var key,value,input=widget_slice.call(arguments,1),inputIndex=0,inputLength=input.length;inputLength>inputIndex;inputIndex++)for(key in input[inputIndex])value=input[inputIndex][key],input[inputIndex].hasOwnProperty(key)&&void 0!==value&&($.isPlainObject(value)?target[key]=$.isPlainObject(target[key])?$.widget.extend({},target[key],value):$.widget.extend({},value):target[key]=value);return target},$.widget.bridge=function(name,object){var fullName=object.prototype.widgetFullName||name;$.fn[name]=function(options){var isMethodCall="string"==typeof options,args=widget_slice.call(arguments,1),returnValue=this;return isMethodCall?this.each(function(){var methodValue,instance=$.data(this,fullName);return"instance"===options?(returnValue=instance,!1):instance?$.isFunction(instance[options])&&"_"!==options.charAt(0)?(methodValue=instance[options].apply(instance,args),methodValue!==instance&&void 0!==methodValue?(returnValue=methodValue&&methodValue.jquery?returnValue.pushStack(methodValue.get()):methodValue,!1):void 0):$.error("no such method '"+options+"' for "+name+" widget instance"):$.error("cannot call methods on "+name+" prior to initialization; attempted to call method '"+options+"'")}):(args.length&&(options=$.widget.extend.apply(null,[options].concat(args))),this.each(function(){var instance=$.data(this,fullName);instance?(instance.option(options||{}),instance._init&&instance._init()):$.data(this,fullName,new object(options,this))})),returnValue}},$.Widget=function(){},$.Widget._childConstructors=[],$.Widget.prototype={widgetName:"widget",widgetEventPrefix:"",defaultElement:"<div>",options:{disabled:!1,create:null},_createWidget:function(options,element){element=$(element||this.defaultElement||this)[0],this.element=$(element),this.uuid=widget_uuid++,this.eventNamespace="."+this.widgetName+this.uuid,this.bindings=$(),this.hoverable=$(),this.focusable=$(),element!==this&&($.data(element,this.widgetFullName,this),this._on(!0,this.element,{remove:function(event){event.target===element&&this.destroy()}}),this.document=$(element.style?element.ownerDocument:element.document||element),this.window=$(this.document[0].defaultView||this.document[0].parentWindow)),this.options=$.widget.extend({},this.options,this._getCreateOptions(),options),this._create(),this._trigger("create",null,this._getCreateEventData()),this._init()},_getCreateOptions:$.noop,_getCreateEventData:$.noop,_create:$.noop,_init:$.noop,destroy:function(){this._destroy(),this.element.unbind(this.eventNamespace).removeData(this.widgetFullName).removeData($.camelCase(this.widgetFullName)),this.widget().unbind(this.eventNamespace).removeAttr("aria-disabled").removeClass(this.widgetFullName+"-disabled ui-state-disabled"),this.bindings.unbind(this.eventNamespace),this.hoverable.removeClass("ui-state-hover"),this.focusable.removeClass("ui-state-focus")},_destroy:$.noop,widget:function(){return this.element},option:function(key,value){var parts,curOption,i,options=key;if(0===arguments.length)return $.widget.extend({},this.options);if("string"==typeof key)if(options={},parts=key.split("."),key=parts.shift(),parts.length){for(curOption=options[key]=$.widget.extend({},this.options[key]),i=0;i<parts.length-1;i++)curOption[parts[i]]=curOption[parts[i]]||{},curOption=curOption[parts[i]];if(key=parts.pop(),1===arguments.length)return void 0===curOption[key]?null:curOption[key];curOption[key]=value}else{if(1===arguments.length)return void 0===this.options[key]?null:this.options[key];options[key]=value}return this._setOptions(options),this},_setOptions:function(options){var key;for(key in options)this._setOption(key,options[key]);return this},_setOption:function(key,value){return this.options[key]=value,"disabled"===key&&(this.widget().toggleClass(this.widgetFullName+"-disabled",!!value),value&&(this.hoverable.removeClass("ui-state-hover"),this.focusable.removeClass("ui-state-focus"))),this},enable:function(){return this._setOptions({disabled:!1})},disable:function(){return this._setOptions({disabled:!0})},_on:function(suppressDisabledCheck,element,handlers){var delegateElement,instance=this;"boolean"!=typeof suppressDisabledCheck&&(handlers=element,element=suppressDisabledCheck,suppressDisabledCheck=!1),handlers?(element=delegateElement=$(element),this.bindings=this.bindings.add(element)):(handlers=element,element=this.element,delegateElement=this.widget()),$.each(handlers,function(event,handler){function handlerProxy(){return suppressDisabledCheck||instance.options.disabled!==!0&&!$(this).hasClass("ui-state-disabled")?("string"==typeof handler?instance[handler]:handler).apply(instance,arguments):void 0}"string"!=typeof handler&&(handlerProxy.guid=handler.guid=handler.guid||handlerProxy.guid||$.guid++);var match=event.match(/^([\w:-]*)\s*(.*)$/),eventName=match[1]+instance.eventNamespace,selector=match[2];selector?delegateElement.delegate(selector,eventName,handlerProxy):element.bind(eventName,handlerProxy)})},_off:function(element,eventName){eventName=(eventName||"").split(" ").join(this.eventNamespace+" ")+this.eventNamespace,element.unbind(eventName).undelegate(eventName),this.bindings=$(this.bindings.not(element).get()),this.focusable=$(this.focusable.not(element).get()),this.hoverable=$(this.hoverable.not(element).get())},_delay:function(handler,delay){function handlerProxy(){return("string"==typeof handler?instance[handler]:handler).apply(instance,arguments)}var instance=this;return setTimeout(handlerProxy,delay||0)},_hoverable:function(element){this.hoverable=this.hoverable.add(element),this._on(element,{mouseenter:function(event){$(event.currentTarget).addClass("ui-state-hover")},mouseleave:function(event){$(event.currentTarget).removeClass("ui-state-hover")}})},_focusable:function(element){this.focusable=this.focusable.add(element),this._on(element,{focusin:function(event){$(event.currentTarget).addClass("ui-state-focus")},focusout:function(event){$(event.currentTarget).removeClass("ui-state-focus")}})},_trigger:function(type,event,data){var prop,orig,callback=this.options[type];if(data=data||{},event=$.Event(event),event.type=(type===this.widgetEventPrefix?type:this.widgetEventPrefix+type).toLowerCase(),event.target=this.element[0],orig=event.originalEvent)for(prop in orig)prop in event||(event[prop]=orig[prop]);return this.element.trigger(event,data),!($.isFunction(callback)&&callback.apply(this.element[0],[event].concat(data))===!1||event.isDefaultPrevented())}},$.each({show:"fadeIn",hide:"fadeOut"},function(method,defaultEffect){$.Widget.prototype["_"+method]=function(element,options,callback){"string"==typeof options&&(options={effect:options});var hasOptions,effectName=options?options===!0||"number"==typeof options?defaultEffect:options.effect||defaultEffect:method;options=options||{},"number"==typeof options&&(options={duration:options}),hasOptions=!$.isEmptyObject(options),options.complete=callback,options.delay&&element.delay(options.delay),hasOptions&&$.effects&&$.effects.effect[effectName]?element[method](options):effectName!==method&&element[effectName]?element[effectName](options.duration,options.easing,callback):element.queue(function(next){$(this)[method](),callback&&callback.call(element[0]),next()})}});var mouseHandled=($.widget,!1);$(document).mouseup(function(){mouseHandled=!1});$.widget("ui.mouse",{version:"1.11.4",options:{cancel:"input,textarea,button,select,option",distance:1,delay:0},_mouseInit:function(){var that=this;this.element.bind("mousedown."+this.widgetName,function(event){return that._mouseDown(event)}).bind("click."+this.widgetName,function(event){return!0===$.data(event.target,that.widgetName+".preventClickEvent")?($.removeData(event.target,that.widgetName+".preventClickEvent"),event.stopImmediatePropagation(),!1):void 0}),this.started=!1},_mouseDestroy:function(){this.element.unbind("."+this.widgetName),this._mouseMoveDelegate&&this.document.unbind("mousemove."+this.widgetName,this._mouseMoveDelegate).unbind("mouseup."+this.widgetName,this._mouseUpDelegate)},_mouseDown:function(event){if(!mouseHandled){this._mouseMoved=!1,this._mouseStarted&&this._mouseUp(event),this._mouseDownEvent=event;var that=this,btnIsLeft=1===event.which,elIsCancel="string"==typeof this.options.cancel&&event.target.nodeName?$(event.target).closest(this.options.cancel).length:!1;return btnIsLeft&&!elIsCancel&&this._mouseCapture(event)?(this.mouseDelayMet=!this.options.delay,this.mouseDelayMet||(this._mouseDelayTimer=setTimeout(function(){that.mouseDelayMet=!0},this.options.delay)),this._mouseDistanceMet(event)&&this._mouseDelayMet(event)&&(this._mouseStarted=this._mouseStart(event)!==!1,!this._mouseStarted)?(event.preventDefault(),!0):(!0===$.data(event.target,this.widgetName+".preventClickEvent")&&$.removeData(event.target,this.widgetName+".preventClickEvent"),this._mouseMoveDelegate=function(event){return that._mouseMove(event)},this._mouseUpDelegate=function(event){return that._mouseUp(event)},this.document.bind("mousemove."+this.widgetName,this._mouseMoveDelegate).bind("mouseup."+this.widgetName,this._mouseUpDelegate),event.preventDefault(),mouseHandled=!0,!0)):!0}},_mouseMove:function(event){if(this._mouseMoved){if($.ui.ie&&(!document.documentMode||document.documentMode<9)&&!event.button)return this._mouseUp(event);if(!event.which)return this._mouseUp(event)}return(event.which||event.button)&&(this._mouseMoved=!0),this._mouseStarted?(this._mouseDrag(event),event.preventDefault()):(this._mouseDistanceMet(event)&&this._mouseDelayMet(event)&&(this._mouseStarted=this._mouseStart(this._mouseDownEvent,event)!==!1,this._mouseStarted?this._mouseDrag(event):this._mouseUp(event)),!this._mouseStarted)},_mouseUp:function(event){return this.document.unbind("mousemove."+this.widgetName,this._mouseMoveDelegate).unbind("mouseup."+this.widgetName,this._mouseUpDelegate),this._mouseStarted&&(this._mouseStarted=!1,event.target===this._mouseDownEvent.target&&$.data(event.target,this.widgetName+".preventClickEvent",!0),this._mouseStop(event)),mouseHandled=!1,!1},_mouseDistanceMet:function(event){return Math.max(Math.abs(this._mouseDownEvent.pageX-event.pageX),Math.abs(this._mouseDownEvent.pageY-event.pageY))>=this.options.distance},_mouseDelayMet:function(){return this.mouseDelayMet},_mouseStart:function(){},_mouseDrag:function(){},_mouseStop:function(){},_mouseCapture:function(){return!0}});!function(){function getOffsets(offsets,width,height){return[parseFloat(offsets[0])*(rpercent.test(offsets[0])?width/100:1),parseFloat(offsets[1])*(rpercent.test(offsets[1])?height/100:1)]}function parseCss(element,property){return parseInt($.css(element,property),10)||0}function getDimensions(elem){var raw=elem[0];return 9===raw.nodeType?{width:elem.width(),height:elem.height(),offset:{top:0,left:0}}:$.isWindow(raw)?{width:elem.width(),height:elem.height(),
offset:{top:elem.scrollTop(),left:elem.scrollLeft()}}:raw.preventDefault?{width:0,height:0,offset:{top:raw.pageY,left:raw.pageX}}:{width:elem.outerWidth(),height:elem.outerHeight(),offset:elem.offset()}}$.ui=$.ui||{};var cachedScrollbarWidth,supportsOffsetFractions,max=Math.max,abs=Math.abs,round=Math.round,rhorizontal=/left|center|right/,rvertical=/top|center|bottom/,roffset=/[\+\-]\d+(\.[\d]+)?%?/,rposition=/^\w+/,rpercent=/%$/,_position=$.fn.position;$.position={scrollbarWidth:function(){if(void 0!==cachedScrollbarWidth)return cachedScrollbarWidth;var w1,w2,div=$("<div style='display:block;position:absolute;width:50px;height:50px;overflow:hidden;'><div style='height:100px;width:auto;'></div></div>"),innerDiv=div.children()[0];return $("body").append(div),w1=innerDiv.offsetWidth,div.css("overflow","scroll"),w2=innerDiv.offsetWidth,w1===w2&&(w2=div[0].clientWidth),div.remove(),cachedScrollbarWidth=w1-w2},getScrollInfo:function(within){var overflowX=within.isWindow||within.isDocument?"":within.element.css("overflow-x"),overflowY=within.isWindow||within.isDocument?"":within.element.css("overflow-y"),hasOverflowX="scroll"===overflowX||"auto"===overflowX&&within.width<within.element[0].scrollWidth,hasOverflowY="scroll"===overflowY||"auto"===overflowY&&within.height<within.element[0].scrollHeight;return{width:hasOverflowY?$.position.scrollbarWidth():0,height:hasOverflowX?$.position.scrollbarWidth():0}},getWithinInfo:function(element){var withinElement=$(element||window),isWindow=$.isWindow(withinElement[0]),isDocument=!!withinElement[0]&&9===withinElement[0].nodeType;return{element:withinElement,isWindow:isWindow,isDocument:isDocument,offset:withinElement.offset()||{left:0,top:0},scrollLeft:withinElement.scrollLeft(),scrollTop:withinElement.scrollTop(),width:isWindow||isDocument?withinElement.width():withinElement.outerWidth(),height:isWindow||isDocument?withinElement.height():withinElement.outerHeight()}}},$.fn.position=function(options){if(!options||!options.of)return _position.apply(this,arguments);options=$.extend({},options);var atOffset,targetWidth,targetHeight,targetOffset,basePosition,dimensions,target=$(options.of),within=$.position.getWithinInfo(options.within),scrollInfo=$.position.getScrollInfo(within),collision=(options.collision||"flip").split(" "),offsets={};return dimensions=getDimensions(target),target[0].preventDefault&&(options.at="left top"),targetWidth=dimensions.width,targetHeight=dimensions.height,targetOffset=dimensions.offset,basePosition=$.extend({},targetOffset),$.each(["my","at"],function(){var horizontalOffset,verticalOffset,pos=(options[this]||"").split(" ");1===pos.length&&(pos=rhorizontal.test(pos[0])?pos.concat(["center"]):rvertical.test(pos[0])?["center"].concat(pos):["center","center"]),pos[0]=rhorizontal.test(pos[0])?pos[0]:"center",pos[1]=rvertical.test(pos[1])?pos[1]:"center",horizontalOffset=roffset.exec(pos[0]),verticalOffset=roffset.exec(pos[1]),offsets[this]=[horizontalOffset?horizontalOffset[0]:0,verticalOffset?verticalOffset[0]:0],options[this]=[rposition.exec(pos[0])[0],rposition.exec(pos[1])[0]]}),1===collision.length&&(collision[1]=collision[0]),"right"===options.at[0]?basePosition.left+=targetWidth:"center"===options.at[0]&&(basePosition.left+=targetWidth/2),"bottom"===options.at[1]?basePosition.top+=targetHeight:"center"===options.at[1]&&(basePosition.top+=targetHeight/2),atOffset=getOffsets(offsets.at,targetWidth,targetHeight),basePosition.left+=atOffset[0],basePosition.top+=atOffset[1],this.each(function(){var collisionPosition,using,elem=$(this),elemWidth=elem.outerWidth(),elemHeight=elem.outerHeight(),marginLeft=parseCss(this,"marginLeft"),marginTop=parseCss(this,"marginTop"),collisionWidth=elemWidth+marginLeft+parseCss(this,"marginRight")+scrollInfo.width,collisionHeight=elemHeight+marginTop+parseCss(this,"marginBottom")+scrollInfo.height,position=$.extend({},basePosition),myOffset=getOffsets(offsets.my,elem.outerWidth(),elem.outerHeight());"right"===options.my[0]?position.left-=elemWidth:"center"===options.my[0]&&(position.left-=elemWidth/2),"bottom"===options.my[1]?position.top-=elemHeight:"center"===options.my[1]&&(position.top-=elemHeight/2),position.left+=myOffset[0],position.top+=myOffset[1],supportsOffsetFractions||(position.left=round(position.left),position.top=round(position.top)),collisionPosition={marginLeft:marginLeft,marginTop:marginTop},$.each(["left","top"],function(i,dir){$.ui.position[collision[i]]&&$.ui.position[collision[i]][dir](position,{targetWidth:targetWidth,targetHeight:targetHeight,elemWidth:elemWidth,elemHeight:elemHeight,collisionPosition:collisionPosition,collisionWidth:collisionWidth,collisionHeight:collisionHeight,offset:[atOffset[0]+myOffset[0],atOffset[1]+myOffset[1]],my:options.my,at:options.at,within:within,elem:elem})}),options.using&&(using=function(props){var left=targetOffset.left-position.left,right=left+targetWidth-elemWidth,top=targetOffset.top-position.top,bottom=top+targetHeight-elemHeight,feedback={target:{element:target,left:targetOffset.left,top:targetOffset.top,width:targetWidth,height:targetHeight},element:{element:elem,left:position.left,top:position.top,width:elemWidth,height:elemHeight},horizontal:0>right?"left":left>0?"right":"center",vertical:0>bottom?"top":top>0?"bottom":"middle"};elemWidth>targetWidth&&abs(left+right)<targetWidth&&(feedback.horizontal="center"),elemHeight>targetHeight&&abs(top+bottom)<targetHeight&&(feedback.vertical="middle"),max(abs(left),abs(right))>max(abs(top),abs(bottom))?feedback.important="horizontal":feedback.important="vertical",options.using.call(this,props,feedback)}),elem.offset($.extend(position,{using:using}))})},$.ui.position={fit:{left:function(position,data){var newOverRight,within=data.within,withinOffset=within.isWindow?within.scrollLeft:within.offset.left,outerWidth=within.width,collisionPosLeft=position.left-data.collisionPosition.marginLeft,overLeft=withinOffset-collisionPosLeft,overRight=collisionPosLeft+data.collisionWidth-outerWidth-withinOffset;data.collisionWidth>outerWidth?overLeft>0&&0>=overRight?(newOverRight=position.left+overLeft+data.collisionWidth-outerWidth-withinOffset,position.left+=overLeft-newOverRight):overRight>0&&0>=overLeft?position.left=withinOffset:overLeft>overRight?position.left=withinOffset+outerWidth-data.collisionWidth:position.left=withinOffset:overLeft>0?position.left+=overLeft:overRight>0?position.left-=overRight:position.left=max(position.left-collisionPosLeft,position.left)},top:function(position,data){var newOverBottom,within=data.within,withinOffset=within.isWindow?within.scrollTop:within.offset.top,outerHeight=data.within.height,collisionPosTop=position.top-data.collisionPosition.marginTop,overTop=withinOffset-collisionPosTop,overBottom=collisionPosTop+data.collisionHeight-outerHeight-withinOffset;data.collisionHeight>outerHeight?overTop>0&&0>=overBottom?(newOverBottom=position.top+overTop+data.collisionHeight-outerHeight-withinOffset,position.top+=overTop-newOverBottom):overBottom>0&&0>=overTop?position.top=withinOffset:overTop>overBottom?position.top=withinOffset+outerHeight-data.collisionHeight:position.top=withinOffset:overTop>0?position.top+=overTop:overBottom>0?position.top-=overBottom:position.top=max(position.top-collisionPosTop,position.top)}},flip:{left:function(position,data){var newOverRight,newOverLeft,within=data.within,withinOffset=within.offset.left+within.scrollLeft,outerWidth=within.width,offsetLeft=within.isWindow?within.scrollLeft:within.offset.left,collisionPosLeft=position.left-data.collisionPosition.marginLeft,overLeft=collisionPosLeft-offsetLeft,overRight=collisionPosLeft+data.collisionWidth-outerWidth-offsetLeft,myOffset="left"===data.my[0]?-data.elemWidth:"right"===data.my[0]?data.elemWidth:0,atOffset="left"===data.at[0]?data.targetWidth:"right"===data.at[0]?-data.targetWidth:0,offset=-2*data.offset[0];0>overLeft?(newOverRight=position.left+myOffset+atOffset+offset+data.collisionWidth-outerWidth-withinOffset,(0>newOverRight||newOverRight<abs(overLeft))&&(position.left+=myOffset+atOffset+offset)):overRight>0&&(newOverLeft=position.left-data.collisionPosition.marginLeft+myOffset+atOffset+offset-offsetLeft,(newOverLeft>0||abs(newOverLeft)<overRight)&&(position.left+=myOffset+atOffset+offset))},top:function(position,data){var newOverTop,newOverBottom,within=data.within,withinOffset=within.offset.top+within.scrollTop,outerHeight=within.height,offsetTop=within.isWindow?within.scrollTop:within.offset.top,collisionPosTop=position.top-data.collisionPosition.marginTop,overTop=collisionPosTop-offsetTop,overBottom=collisionPosTop+data.collisionHeight-outerHeight-offsetTop,top="top"===data.my[1],myOffset=top?-data.elemHeight:"bottom"===data.my[1]?data.elemHeight:0,atOffset="top"===data.at[1]?data.targetHeight:"bottom"===data.at[1]?-data.targetHeight:0,offset=-2*data.offset[1];0>overTop?(newOverBottom=position.top+myOffset+atOffset+offset+data.collisionHeight-outerHeight-withinOffset,(0>newOverBottom||newOverBottom<abs(overTop))&&(position.top+=myOffset+atOffset+offset)):overBottom>0&&(newOverTop=position.top-data.collisionPosition.marginTop+myOffset+atOffset+offset-offsetTop,(newOverTop>0||abs(newOverTop)<overBottom)&&(position.top+=myOffset+atOffset+offset))}},flipfit:{left:function(){$.ui.position.flip.left.apply(this,arguments),$.ui.position.fit.left.apply(this,arguments)},top:function(){$.ui.position.flip.top.apply(this,arguments),$.ui.position.fit.top.apply(this,arguments)}}},function(){var testElement,testElementParent,testElementStyle,offsetLeft,i,body=document.getElementsByTagName("body")[0],div=document.createElement("div");testElement=document.createElement(body?"div":"body"),testElementStyle={visibility:"hidden",width:0,height:0,border:0,margin:0,background:"none"},body&&$.extend(testElementStyle,{position:"absolute",left:"-1000px",top:"-1000px"});for(i in testElementStyle)testElement.style[i]=testElementStyle[i];testElement.appendChild(div),testElementParent=body||document.documentElement,testElementParent.insertBefore(testElement,testElementParent.firstChild),div.style.cssText="position: absolute; left: 10.7432222px;",offsetLeft=$(div).offset().left,supportsOffsetFractions=offsetLeft>10&&11>offsetLeft,testElement.innerHTML="",testElementParent.removeChild(testElement)}()}();$.ui.position,$.widget("ui.accordion",{version:"1.11.4",options:{active:0,animate:{},collapsible:!1,event:"click",header:"> li > :first-child,> :not(li):even",heightStyle:"auto",icons:{activeHeader:"ui-icon-triangle-1-s",header:"ui-icon-triangle-1-e"},activate:null,beforeActivate:null},hideProps:{borderTopWidth:"hide",borderBottomWidth:"hide",paddingTop:"hide",paddingBottom:"hide",height:"hide"},showProps:{borderTopWidth:"show",borderBottomWidth:"show",paddingTop:"show",paddingBottom:"show",height:"show"},_create:function(){var options=this.options;this.prevShow=this.prevHide=$(),this.element.addClass("ui-accordion ui-widget ui-helper-reset").attr("role","tablist"),options.collapsible||options.active!==!1&&null!=options.active||(options.active=0),this._processPanels(),options.active<0&&(options.active+=this.headers.length),this._refresh()},_getCreateEventData:function(){return{header:this.active,panel:this.active.length?this.active.next():$()}},_createIcons:function(){var icons=this.options.icons;icons&&($("<span>").addClass("ui-accordion-header-icon ui-icon "+icons.header).prependTo(this.headers),this.active.children(".ui-accordion-header-icon").removeClass(icons.header).addClass(icons.activeHeader),this.headers.addClass("ui-accordion-icons"))},_destroyIcons:function(){this.headers.removeClass("ui-accordion-icons").children(".ui-accordion-header-icon").remove()},_destroy:function(){var contents;this.element.removeClass("ui-accordion ui-widget ui-helper-reset").removeAttr("role"),this.headers.removeClass("ui-accordion-header ui-accordion-header-active ui-state-default ui-corner-all ui-state-active ui-state-disabled ui-corner-top").removeAttr("role").removeAttr("aria-expanded").removeAttr("aria-selected").removeAttr("aria-controls").removeAttr("tabIndex").removeUniqueId(),this._destroyIcons(),contents=this.headers.next().removeClass("ui-helper-reset ui-widget-content ui-corner-bottom ui-accordion-content ui-accordion-content-active ui-state-disabled").css("display","").removeAttr("role").removeAttr("aria-hidden").removeAttr("aria-labelledby").removeUniqueId(),"content"!==this.options.heightStyle&&contents.css("height","")},_setOption:function(key,value){return"active"===key?void this._activate(value):("event"===key&&(this.options.event&&this._off(this.headers,this.options.event),this._setupEvents(value)),this._super(key,value),"collapsible"!==key||value||this.options.active!==!1||this._activate(0),"icons"===key&&(this._destroyIcons(),value&&this._createIcons()),void("disabled"===key&&(this.element.toggleClass("ui-state-disabled",!!value).attr("aria-disabled",value),this.headers.add(this.headers.next()).toggleClass("ui-state-disabled",!!value))))},_keydown:function(event){if(!event.altKey&&!event.ctrlKey){var keyCode=$.ui.keyCode,length=this.headers.length,currentIndex=this.headers.index(event.target),toFocus=!1;switch(event.keyCode){case keyCode.RIGHT:case keyCode.DOWN:toFocus=this.headers[(currentIndex+1)%length];break;case keyCode.LEFT:case keyCode.UP:toFocus=this.headers[(currentIndex-1+length)%length];break;case keyCode.SPACE:case keyCode.ENTER:this._eventHandler(event);break;case keyCode.HOME:toFocus=this.headers[0];break;case keyCode.END:toFocus=this.headers[length-1]}toFocus&&($(event.target).attr("tabIndex",-1),$(toFocus).attr("tabIndex",0),toFocus.focus(),event.preventDefault())}},_panelKeyDown:function(event){event.keyCode===$.ui.keyCode.UP&&event.ctrlKey&&$(event.currentTarget).prev().focus()},refresh:function(){var options=this.options;this._processPanels(),options.active===!1&&options.collapsible===!0||!this.headers.length?(options.active=!1,this.active=$()):options.active===!1?this._activate(0):this.active.length&&!$.contains(this.element[0],this.active[0])?this.headers.length===this.headers.find(".ui-state-disabled").length?(options.active=!1,this.active=$()):this._activate(Math.max(0,options.active-1)):options.active=this.headers.index(this.active),this._destroyIcons(),this._refresh()},_processPanels:function(){var prevHeaders=this.headers,prevPanels=this.panels;this.headers=this.element.find(this.options.header).addClass("ui-accordion-header ui-state-default ui-corner-all"),this.panels=this.headers.next().addClass("ui-accordion-content ui-helper-reset ui-widget-content ui-corner-bottom").filter(":not(.ui-accordion-content-active)").hide(),prevPanels&&(this._off(prevHeaders.not(this.headers)),this._off(prevPanels.not(this.panels)))},_refresh:function(){var maxHeight,options=this.options,heightStyle=options.heightStyle,parent=this.element.parent();this.active=this._findActive(options.active).addClass("ui-accordion-header-active ui-state-active ui-corner-top").removeClass("ui-corner-all"),this.active.next().addClass("ui-accordion-content-active").show(),this.headers.attr("role","tab").each(function(){var header=$(this),headerId=header.uniqueId().attr("id"),panel=header.next(),panelId=panel.uniqueId().attr("id");header.attr("aria-controls",panelId),panel.attr("aria-labelledby",headerId)}).next().attr("role","tabpanel"),this.headers.not(this.active).attr({"aria-selected":"false","aria-expanded":"false",tabIndex:-1}).next().attr({"aria-hidden":"true"}).hide(),this.active.length?this.active.attr({"aria-selected":"true","aria-expanded":"true",tabIndex:0}).next().attr({"aria-hidden":"false"}):this.headers.eq(0).attr("tabIndex",0),this._createIcons(),this._setupEvents(options.event),"fill"===heightStyle?(maxHeight=parent.height(),this.element.siblings(":visible").each(function(){var elem=$(this),position=elem.css("position");"absolute"!==position&&"fixed"!==position&&(maxHeight-=elem.outerHeight(!0))}),this.headers.each(function(){maxHeight-=$(this).outerHeight(!0)}),this.headers.next().each(function(){$(this).height(Math.max(0,maxHeight-$(this).innerHeight()+$(this).height()))}).css("overflow","auto")):"auto"===heightStyle&&(maxHeight=0,this.headers.next().each(function(){maxHeight=Math.max(maxHeight,$(this).css("height","").height())}).height(maxHeight))},_activate:function(index){var active=this._findActive(index)[0];active!==this.active[0]&&(active=active||this.active[0],this._eventHandler({target:active,currentTarget:active,preventDefault:$.noop}))},_findActive:function(selector){return"number"==typeof selector?this.headers.eq(selector):$()},_setupEvents:function(event){var events={keydown:"_keydown"};event&&$.each(event.split(" "),function(index,eventName){events[eventName]="_eventHandler"}),this._off(this.headers.add(this.headers.next())),this._on(this.headers,events),this._on(this.headers.next(),{keydown:"_panelKeyDown"}),this._hoverable(this.headers),this._focusable(this.headers)},_eventHandler:function(event){var options=this.options,active=this.active,clicked=$(event.currentTarget),clickedIsActive=clicked[0]===active[0],collapsing=clickedIsActive&&options.collapsible,toShow=collapsing?$():clicked.next(),toHide=active.next(),eventData={oldHeader:active,oldPanel:toHide,newHeader:collapsing?$():clicked,newPanel:toShow};event.preventDefault(),clickedIsActive&&!options.collapsible||this._trigger("beforeActivate",event,eventData)===!1||(options.active=collapsing?!1:this.headers.index(clicked),this.active=clickedIsActive?$():clicked,this._toggle(eventData),active.removeClass("ui-accordion-header-active ui-state-active"),options.icons&&active.children(".ui-accordion-header-icon").removeClass(options.icons.activeHeader).addClass(options.icons.header),clickedIsActive||(clicked.removeClass("ui-corner-all").addClass("ui-accordion-header-active ui-state-active ui-corner-top"),options.icons&&clicked.children(".ui-accordion-header-icon").removeClass(options.icons.header).addClass(options.icons.activeHeader),clicked.next().addClass("ui-accordion-content-active")))},_toggle:function(data){var toShow=data.newPanel,toHide=this.prevShow.length?this.prevShow:data.oldPanel;this.prevShow.add(this.prevHide).stop(!0,!0),this.prevShow=toShow,this.prevHide=toHide,this.options.animate?this._animate(toShow,toHide,data):(toHide.hide(),toShow.show(),this._toggleComplete(data)),toHide.attr({"aria-hidden":"true"}),toHide.prev().attr({"aria-selected":"false","aria-expanded":"false"}),toShow.length&&toHide.length?toHide.prev().attr({tabIndex:-1,"aria-expanded":"false"}):toShow.length&&this.headers.filter(function(){return 0===parseInt($(this).attr("tabIndex"),10)}).attr("tabIndex",-1),toShow.attr("aria-hidden","false").prev().attr({"aria-selected":"true","aria-expanded":"true",tabIndex:0})},_animate:function(toShow,toHide,data){var total,easing,duration,that=this,adjust=0,boxSizing=toShow.css("box-sizing"),down=toShow.length&&(!toHide.length||toShow.index()<toHide.index()),animate=this.options.animate||{},options=down&&animate.down||animate,complete=function(){that._toggleComplete(data)};return"number"==typeof options&&(duration=options),"string"==typeof options&&(easing=options),easing=easing||options.easing||animate.easing,duration=duration||options.duration||animate.duration,toHide.length?toShow.length?(total=toShow.show().outerHeight(),toHide.animate(this.hideProps,{duration:duration,easing:easing,step:function(now,fx){fx.now=Math.round(now)}}),void toShow.hide().animate(this.showProps,{duration:duration,easing:easing,complete:complete,step:function(now,fx){fx.now=Math.round(now),"height"!==fx.prop?"content-box"===boxSizing&&(adjust+=fx.now):"content"!==that.options.heightStyle&&(fx.now=Math.round(total-toHide.outerHeight()-adjust),adjust=0)}})):toHide.animate(this.hideProps,duration,easing,complete):toShow.animate(this.showProps,duration,easing,complete)},_toggleComplete:function(data){var toHide=data.oldPanel;toHide.removeClass("ui-accordion-content-active").prev().removeClass("ui-corner-top").addClass("ui-corner-all"),toHide.length&&(toHide.parent()[0].className=toHide.parent()[0].className),this._trigger("activate",null,data)}}),$.widget("ui.menu",{version:"1.11.4",defaultElement:"<ul>",delay:300,options:{icons:{submenu:"ui-icon-carat-1-e"},items:"> *",menus:"ul",position:{my:"left-1 top",at:"right top"},role:"menu",blur:null,focus:null,select:null},_create:function(){this.activeMenu=this.element,this.mouseHandled=!1,this.element.uniqueId().addClass("ui-menu ui-widget ui-widget-content").toggleClass("ui-menu-icons",!!this.element.find(".ui-icon").length).attr({role:this.options.role,tabIndex:0}),this.options.disabled&&this.element.addClass("ui-state-disabled").attr("aria-disabled","true"),this._on({"mousedown .ui-menu-item":function(event){event.preventDefault()},"click .ui-menu-item":function(event){var target=$(event.target);!this.mouseHandled&&target.not(".ui-state-disabled").length&&(this.select(event),event.isPropagationStopped()||(this.mouseHandled=!0),target.has(".ui-menu").length?this.expand(event):!this.element.is(":focus")&&$(this.document[0].activeElement).closest(".ui-menu").length&&(this.element.trigger("focus",[!0]),this.active&&1===this.active.parents(".ui-menu").length&&clearTimeout(this.timer)))},"mouseenter .ui-menu-item":function(event){if(!this.previousFilter){var target=$(event.currentTarget);target.siblings(".ui-state-active").removeClass("ui-state-active"),this.focus(event,target)}},mouseleave:"collapseAll","mouseleave .ui-menu":"collapseAll",focus:function(event,keepActiveItem){var item=this.active||this.element.find(this.options.items).eq(0);keepActiveItem||this.focus(event,item)},blur:function(event){this._delay(function(){$.contains(this.element[0],this.document[0].activeElement)||this.collapseAll(event)})},keydown:"_keydown"}),this.refresh(),this._on(this.document,{click:function(event){this._closeOnDocumentClick(event)&&this.collapseAll(event),this.mouseHandled=!1}})},_destroy:function(){this.element.removeAttr("aria-activedescendant").find(".ui-menu").addBack().removeClass("ui-menu ui-widget ui-widget-content ui-menu-icons ui-front").removeAttr("role").removeAttr("tabIndex").removeAttr("aria-labelledby").removeAttr("aria-expanded").removeAttr("aria-hidden").removeAttr("aria-disabled").removeUniqueId().show(),this.element.find(".ui-menu-item").removeClass("ui-menu-item").removeAttr("role").removeAttr("aria-disabled").removeUniqueId().removeClass("ui-state-hover").removeAttr("tabIndex").removeAttr("role").removeAttr("aria-haspopup").children().each(function(){var elem=$(this);elem.data("ui-menu-submenu-carat")&&elem.remove()}),this.element.find(".ui-menu-divider").removeClass("ui-menu-divider ui-widget-content")},_keydown:function(event){var match,prev,character,skip,preventDefault=!0;switch(event.keyCode){case $.ui.keyCode.PAGE_UP:this.previousPage(event);break;case $.ui.keyCode.PAGE_DOWN:this.nextPage(event);break;case $.ui.keyCode.HOME:this._move("first","first",event);break;case $.ui.keyCode.END:this._move("last","last",event);break;case $.ui.keyCode.UP:this.previous(event);break;case $.ui.keyCode.DOWN:this.next(event);break;case $.ui.keyCode.LEFT:this.collapse(event);break;case $.ui.keyCode.RIGHT:this.active&&!this.active.is(".ui-state-disabled")&&this.expand(event);break;case $.ui.keyCode.ENTER:case $.ui.keyCode.SPACE:this._activate(event);break;case $.ui.keyCode.ESCAPE:this.collapse(event);break;default:preventDefault=!1,prev=this.previousFilter||"",character=String.fromCharCode(event.keyCode),skip=!1,clearTimeout(this.filterTimer),character===prev?skip=!0:character=prev+character,match=this._filterMenuItems(character),match=skip&&-1!==match.index(this.active.next())?this.active.nextAll(".ui-menu-item"):match,match.length||(character=String.fromCharCode(event.keyCode),match=this._filterMenuItems(character)),match.length?(this.focus(event,match),this.previousFilter=character,this.filterTimer=this._delay(function(){delete this.previousFilter},1e3)):delete this.previousFilter}preventDefault&&event.preventDefault()},_activate:function(event){this.active.is(".ui-state-disabled")||(this.active.is("[aria-haspopup='true']")?this.expand(event):this.select(event))},refresh:function(){var menus,items,that=this,icon=this.options.icons.submenu,submenus=this.element.find(this.options.menus);this.element.toggleClass("ui-menu-icons",!!this.element.find(".ui-icon").length),submenus.filter(":not(.ui-menu)").addClass("ui-menu ui-widget ui-widget-content ui-front").hide().attr({role:this.options.role,"aria-hidden":"true","aria-expanded":"false"}).each(function(){var menu=$(this),item=menu.parent(),submenuCarat=$("<span>").addClass("ui-menu-icon ui-icon "+icon).data("ui-menu-submenu-carat",!0);item.attr("aria-haspopup","true").prepend(submenuCarat),menu.attr("aria-labelledby",item.attr("id"))}),menus=submenus.add(this.element),items=menus.find(this.options.items),items.not(".ui-menu-item").each(function(){var item=$(this);that._isDivider(item)&&item.addClass("ui-widget-content ui-menu-divider")}),items.not(".ui-menu-item, .ui-menu-divider").addClass("ui-menu-item").uniqueId().attr({tabIndex:-1,role:this._itemRole()}),items.filter(".ui-state-disabled").attr("aria-disabled","true"),this.active&&!$.contains(this.element[0],this.active[0])&&this.blur()},_itemRole:function(){return{menu:"menuitem",listbox:"option"}[this.options.role]},_setOption:function(key,value){"icons"===key&&this.element.find(".ui-menu-icon").removeClass(this.options.icons.submenu).addClass(value.submenu),"disabled"===key&&this.element.toggleClass("ui-state-disabled",!!value).attr("aria-disabled",value),this._super(key,value)},focus:function(event,item){var nested,focused;this.blur(event,event&&"focus"===event.type),this._scrollIntoView(item),this.active=item.first(),focused=this.active.addClass("ui-state-focus").removeClass("ui-state-active"),this.options.role&&this.element.attr("aria-activedescendant",focused.attr("id")),this.active.parent().closest(".ui-menu-item").addClass("ui-state-active"),event&&"keydown"===event.type?this._close():this.timer=this._delay(function(){this._close()},this.delay),nested=item.children(".ui-menu"),nested.length&&event&&/^mouse/.test(event.type)&&this._startOpening(nested),this.activeMenu=item.parent(),this._trigger("focus",event,{item:item})},_scrollIntoView:function(item){var borderTop,paddingTop,offset,scroll,elementHeight,itemHeight;this._hasScroll()&&(borderTop=parseFloat($.css(this.activeMenu[0],"borderTopWidth"))||0,paddingTop=parseFloat($.css(this.activeMenu[0],"paddingTop"))||0,offset=item.offset().top-this.activeMenu.offset().top-borderTop-paddingTop,scroll=this.activeMenu.scrollTop(),elementHeight=this.activeMenu.height(),itemHeight=item.outerHeight(),0>offset?this.activeMenu.scrollTop(scroll+offset):offset+itemHeight>elementHeight&&this.activeMenu.scrollTop(scroll+offset-elementHeight+itemHeight))},blur:function(event,fromFocus){fromFocus||clearTimeout(this.timer),this.active&&(this.active.removeClass("ui-state-focus"),this.active=null,this._trigger("blur",event,{item:this.active}))},_startOpening:function(submenu){clearTimeout(this.timer),"true"===submenu.attr("aria-hidden")&&(this.timer=this._delay(function(){this._close(),this._open(submenu)},this.delay))},_open:function(submenu){var position=$.extend({of:this.active},this.options.position);clearTimeout(this.timer),this.element.find(".ui-menu").not(submenu.parents(".ui-menu")).hide().attr("aria-hidden","true"),submenu.show().removeAttr("aria-hidden").attr("aria-expanded","true").position(position)},collapseAll:function(event,all){clearTimeout(this.timer),this.timer=this._delay(function(){var currentMenu=all?this.element:$(event&&event.target).closest(this.element.find(".ui-menu"));currentMenu.length||(currentMenu=this.element),this._close(currentMenu),this.blur(event),this.activeMenu=currentMenu},this.delay)},_close:function(startMenu){startMenu||(startMenu=this.active?this.active.parent():this.element),startMenu.find(".ui-menu").hide().attr("aria-hidden","true").attr("aria-expanded","false").end().find(".ui-state-active").not(".ui-state-focus").removeClass("ui-state-active")},_closeOnDocumentClick:function(event){return!$(event.target).closest(".ui-menu").length},_isDivider:function(item){return!/[^\-\u2014\u2013\s]/.test(item.text())},collapse:function(event){var newItem=this.active&&this.active.parent().closest(".ui-menu-item",this.element);newItem&&newItem.length&&(this._close(),this.focus(event,newItem))},expand:function(event){var newItem=this.active&&this.active.children(".ui-menu ").find(this.options.items).first();newItem&&newItem.length&&(this._open(newItem.parent()),this._delay(function(){this.focus(event,newItem)}))},next:function(event){this._move("next","first",event)},previous:function(event){this._move("prev","last",event)},isFirstItem:function(){return this.active&&!this.active.prevAll(".ui-menu-item").length},isLastItem:function(){return this.active&&!this.active.nextAll(".ui-menu-item").length},_move:function(direction,filter,event){var next;this.active&&(next="first"===direction||"last"===direction?this.active["first"===direction?"prevAll":"nextAll"](".ui-menu-item").eq(-1):this.active[direction+"All"](".ui-menu-item").eq(0)),next&&next.length&&this.active||(next=this.activeMenu.find(this.options.items)[filter]()),this.focus(event,next)},nextPage:function(event){var item,base,height;return this.active?void(this.isLastItem()||(this._hasScroll()?(base=this.active.offset().top,height=this.element.height(),this.active.nextAll(".ui-menu-item").each(function(){return item=$(this),item.offset().top-base-height<0}),this.focus(event,item)):this.focus(event,this.activeMenu.find(this.options.items)[this.active?"last":"first"]()))):void this.next(event)},previousPage:function(event){var item,base,height;return this.active?void(this.isFirstItem()||(this._hasScroll()?(base=this.active.offset().top,height=this.element.height(),this.active.prevAll(".ui-menu-item").each(function(){return item=$(this),item.offset().top-base+height>0}),this.focus(event,item)):this.focus(event,this.activeMenu.find(this.options.items).first()))):void this.next(event)},_hasScroll:function(){return this.element.outerHeight()<this.element.prop("scrollHeight")},select:function(event){this.active=this.active||$(event.target).closest(".ui-menu-item");var ui={item:this.active};this.active.has(".ui-menu").length||this.collapseAll(event,!0),this._trigger("select",event,ui)},_filterMenuItems:function(character){var escapedCharacter=character.replace(/[\-\[\]{}()*+?.,\\\^$|#\s]/g,"\\$&"),regex=new RegExp("^"+escapedCharacter,"i");return this.activeMenu.find(this.options.items).filter(".ui-menu-item").filter(function(){return regex.test($.trim($(this).text()))})}});$.widget("ui.autocomplete",{version:"1.11.4",defaultElement:"<input>",options:{appendTo:null,autoFocus:!1,delay:300,minLength:1,position:{my:"left top",at:"left bottom",collision:"none"},source:null,change:null,close:null,focus:null,open:null,response:null,search:null,select:null},requestIndex:0,pending:0,_create:function(){var suppressKeyPress,suppressKeyPressRepeat,suppressInput,nodeName=this.element[0].nodeName.toLowerCase(),isTextarea="textarea"===nodeName,isInput="input"===nodeName;this.isMultiLine=isTextarea?!0:isInput?!1:this.element.prop("isContentEditable"),this.valueMethod=this.element[isTextarea||isInput?"val":"text"],this.isNewMenu=!0,this.element.addClass("ui-autocomplete-input").attr("autocomplete","off"),this._on(this.element,{keydown:function(event){if(this.element.prop("readOnly"))return suppressKeyPress=!0,suppressInput=!0,void(suppressKeyPressRepeat=!0);suppressKeyPress=!1,suppressInput=!1,suppressKeyPressRepeat=!1;var keyCode=$.ui.keyCode;switch(event.keyCode){case keyCode.PAGE_UP:suppressKeyPress=!0,this._move("previousPage",event);break;case keyCode.PAGE_DOWN:suppressKeyPress=!0,this._move("nextPage",event);break;case keyCode.UP:suppressKeyPress=!0,this._keyEvent("previous",event);break;case keyCode.DOWN:suppressKeyPress=!0,this._keyEvent("next",event);break;case keyCode.ENTER:this.menu.active&&(suppressKeyPress=!0,
event.preventDefault(),this.menu.select(event));break;case keyCode.TAB:this.menu.active&&this.menu.select(event);break;case keyCode.ESCAPE:this.menu.element.is(":visible")&&(this.isMultiLine||this._value(this.term),this.close(event),event.preventDefault());break;default:suppressKeyPressRepeat=!0,this._searchTimeout(event)}},keypress:function(event){if(suppressKeyPress)return suppressKeyPress=!1,void(this.isMultiLine&&!this.menu.element.is(":visible")||event.preventDefault());if(!suppressKeyPressRepeat){var keyCode=$.ui.keyCode;switch(event.keyCode){case keyCode.PAGE_UP:this._move("previousPage",event);break;case keyCode.PAGE_DOWN:this._move("nextPage",event);break;case keyCode.UP:this._keyEvent("previous",event);break;case keyCode.DOWN:this._keyEvent("next",event)}}},input:function(event){return suppressInput?(suppressInput=!1,void event.preventDefault()):void this._searchTimeout(event)},focus:function(){this.selectedItem=null,this.previous=this._value()},blur:function(event){return this.cancelBlur?void delete this.cancelBlur:(clearTimeout(this.searching),this.close(event),void this._change(event))}}),this._initSource(),this.menu=$("<ul>").addClass("ui-autocomplete ui-front").appendTo(this._appendTo()).menu({role:null}).hide().menu("instance"),this._on(this.menu.element,{mousedown:function(event){event.preventDefault(),this.cancelBlur=!0,this._delay(function(){delete this.cancelBlur});var menuElement=this.menu.element[0];$(event.target).closest(".ui-menu-item").length||this._delay(function(){var that=this;this.document.one("mousedown",function(event){event.target===that.element[0]||event.target===menuElement||$.contains(menuElement,event.target)||that.close()})})},menufocus:function(event,ui){var label,item;return this.isNewMenu&&(this.isNewMenu=!1,event.originalEvent&&/^mouse/.test(event.originalEvent.type))?(this.menu.blur(),void this.document.one("mousemove",function(){$(event.target).trigger(event.originalEvent)})):(item=ui.item.data("ui-autocomplete-item"),!1!==this._trigger("focus",event,{item:item})&&event.originalEvent&&/^key/.test(event.originalEvent.type)&&this._value(item.value),label=ui.item.attr("aria-label")||item.value,void(label&&$.trim(label).length&&(this.liveRegion.children().hide(),$("<div>").text(label).appendTo(this.liveRegion))))},menuselect:function(event,ui){var item=ui.item.data("ui-autocomplete-item"),previous=this.previous;this.element[0]!==this.document[0].activeElement&&(this.element.focus(),this.previous=previous,this._delay(function(){this.previous=previous,this.selectedItem=item})),!1!==this._trigger("select",event,{item:item})&&this._value(item.value),this.term=this._value(),this.close(event),this.selectedItem=item}}),this.liveRegion=$("<span>",{role:"status","aria-live":"assertive","aria-relevant":"additions"}).addClass("ui-helper-hidden-accessible").appendTo(this.document[0].body),this._on(this.window,{beforeunload:function(){this.element.removeAttr("autocomplete")}})},_destroy:function(){clearTimeout(this.searching),this.element.removeClass("ui-autocomplete-input").removeAttr("autocomplete"),this.menu.element.remove(),this.liveRegion.remove()},_setOption:function(key,value){this._super(key,value),"source"===key&&this._initSource(),"appendTo"===key&&this.menu.element.appendTo(this._appendTo()),"disabled"===key&&value&&this.xhr&&this.xhr.abort()},_appendTo:function(){var element=this.options.appendTo;return element&&(element=element.jquery||element.nodeType?$(element):this.document.find(element).eq(0)),element&&element[0]||(element=this.element.closest(".ui-front")),element.length||(element=this.document[0].body),element},_initSource:function(){var array,url,that=this;$.isArray(this.options.source)?(array=this.options.source,this.source=function(request,response){response($.ui.autocomplete.filter(array,request.term))}):"string"==typeof this.options.source?(url=this.options.source,this.source=function(request,response){that.xhr&&that.xhr.abort(),that.xhr=$.ajax({url:url,data:request,dataType:"json",success:function(data){response(data)},error:function(){response([])}})}):this.source=this.options.source},_searchTimeout:function(event){clearTimeout(this.searching),this.searching=this._delay(function(){var equalValues=this.term===this._value(),menuVisible=this.menu.element.is(":visible"),modifierKey=event.altKey||event.ctrlKey||event.metaKey||event.shiftKey;equalValues&&(!equalValues||menuVisible||modifierKey)||(this.selectedItem=null,this.search(null,event))},this.options.delay)},search:function(value,event){return value=null!=value?value:this._value(),this.term=this._value(),value.length<this.options.minLength?this.close(event):this._trigger("search",event)!==!1?this._search(value):void 0},_search:function(value){this.pending++,this.element.addClass("ui-autocomplete-loading"),this.cancelSearch=!1,this.source({term:value},this._response())},_response:function(){var index=++this.requestIndex;return $.proxy(function(content){index===this.requestIndex&&this.__response(content),this.pending--,this.pending||this.element.removeClass("ui-autocomplete-loading")},this)},__response:function(content){content&&(content=this._normalize(content)),this._trigger("response",null,{content:content}),!this.options.disabled&&content&&content.length&&!this.cancelSearch?(this._suggest(content),this._trigger("open")):this._close()},close:function(event){this.cancelSearch=!0,this._close(event)},_close:function(event){this.menu.element.is(":visible")&&(this.menu.element.hide(),this.menu.blur(),this.isNewMenu=!0,this._trigger("close",event))},_change:function(event){this.previous!==this._value()&&this._trigger("change",event,{item:this.selectedItem})},_normalize:function(items){return items.length&&items[0].label&&items[0].value?items:$.map(items,function(item){return"string"==typeof item?{label:item,value:item}:$.extend({},item,{label:item.label||item.value,value:item.value||item.label})})},_suggest:function(items){var ul=this.menu.element.empty();this._renderMenu(ul,items),this.isNewMenu=!0,this.menu.refresh(),ul.show(),this._resizeMenu(),ul.position($.extend({of:this.element},this.options.position)),this.options.autoFocus&&this.menu.next()},_resizeMenu:function(){var ul=this.menu.element;ul.outerWidth(Math.max(ul.width("").outerWidth()+1,this.element.outerWidth()))},_renderMenu:function(ul,items){var that=this;$.each(items,function(index,item){that._renderItemData(ul,item)})},_renderItemData:function(ul,item){return this._renderItem(ul,item).data("ui-autocomplete-item",item)},_renderItem:function(ul,item){return $("<li>").text(item.label).appendTo(ul)},_move:function(direction,event){return this.menu.element.is(":visible")?this.menu.isFirstItem()&&/^previous/.test(direction)||this.menu.isLastItem()&&/^next/.test(direction)?(this.isMultiLine||this._value(this.term),void this.menu.blur()):void this.menu[direction](event):void this.search(null,event)},widget:function(){return this.menu.element},_value:function(){return this.valueMethod.apply(this.element,arguments)},_keyEvent:function(keyEvent,event){this.isMultiLine&&!this.menu.element.is(":visible")||(this._move(keyEvent,event),event.preventDefault())}}),$.extend($.ui.autocomplete,{escapeRegex:function(value){return value.replace(/[\-\[\]{}()*+?.,\\\^$|#\s]/g,"\\$&")},filter:function(array,term){var matcher=new RegExp($.ui.autocomplete.escapeRegex(term),"i");return $.grep(array,function(value){return matcher.test(value.label||value.value||value)})}}),$.widget("ui.autocomplete",$.ui.autocomplete,{options:{messages:{noResults:"No search results.",results:function(amount){return amount+(amount>1?" results are":" result is")+" available, use up and down arrow keys to navigate."}}},__response:function(content){var message;this._superApply(arguments),this.options.disabled||this.cancelSearch||(message=content&&content.length?this.options.messages.results(content.length):this.options.messages.noResults,this.liveRegion.children().hide(),$("<div>").text(message).appendTo(this.liveRegion))}});var lastActive,baseClasses=($.ui.autocomplete,"ui-button ui-widget ui-state-default ui-corner-all"),typeClasses="ui-button-icons-only ui-button-icon-only ui-button-text-icons ui-button-text-icon-primary ui-button-text-icon-secondary ui-button-text-only",formResetHandler=function(){var form=$(this);setTimeout(function(){form.find(":ui-button").button("refresh")},1)},radioGroup=function(radio){var name=radio.name,form=radio.form,radios=$([]);return name&&(name=name.replace(/'/g,"\\'"),radios=form?$(form).find("[name='"+name+"'][type=radio]"):$("[name='"+name+"'][type=radio]",radio.ownerDocument).filter(function(){return!this.form})),radios};$.widget("ui.button",{version:"1.11.4",defaultElement:"<button>",options:{disabled:null,text:!0,label:null,icons:{primary:null,secondary:null}},_create:function(){this.element.closest("form").unbind("reset"+this.eventNamespace).bind("reset"+this.eventNamespace,formResetHandler),"boolean"!=typeof this.options.disabled?this.options.disabled=!!this.element.prop("disabled"):this.element.prop("disabled",this.options.disabled),this._determineButtonType(),this.hasTitle=!!this.buttonElement.attr("title");var that=this,options=this.options,toggleButton="checkbox"===this.type||"radio"===this.type,activeClass=toggleButton?"":"ui-state-active";null===options.label&&(options.label="input"===this.type?this.buttonElement.val():this.buttonElement.html()),this._hoverable(this.buttonElement),this.buttonElement.addClass(baseClasses).attr("role","button").bind("mouseenter"+this.eventNamespace,function(){options.disabled||this===lastActive&&$(this).addClass("ui-state-active")}).bind("mouseleave"+this.eventNamespace,function(){options.disabled||$(this).removeClass(activeClass)}).bind("click"+this.eventNamespace,function(event){options.disabled&&(event.preventDefault(),event.stopImmediatePropagation())}),this._on({focus:function(){this.buttonElement.addClass("ui-state-focus")},blur:function(){this.buttonElement.removeClass("ui-state-focus")}}),toggleButton&&this.element.bind("change"+this.eventNamespace,function(){that.refresh()}),"checkbox"===this.type?this.buttonElement.bind("click"+this.eventNamespace,function(){return options.disabled?!1:void 0}):"radio"===this.type?this.buttonElement.bind("click"+this.eventNamespace,function(){if(options.disabled)return!1;$(this).addClass("ui-state-active"),that.buttonElement.attr("aria-pressed","true");var radio=that.element[0];radioGroup(radio).not(radio).map(function(){return $(this).button("widget")[0]}).removeClass("ui-state-active").attr("aria-pressed","false")}):(this.buttonElement.bind("mousedown"+this.eventNamespace,function(){return options.disabled?!1:($(this).addClass("ui-state-active"),lastActive=this,void that.document.one("mouseup",function(){lastActive=null}))}).bind("mouseup"+this.eventNamespace,function(){return options.disabled?!1:void $(this).removeClass("ui-state-active")}).bind("keydown"+this.eventNamespace,function(event){return options.disabled?!1:void(event.keyCode!==$.ui.keyCode.SPACE&&event.keyCode!==$.ui.keyCode.ENTER||$(this).addClass("ui-state-active"))}).bind("keyup"+this.eventNamespace+" blur"+this.eventNamespace,function(){$(this).removeClass("ui-state-active")}),this.buttonElement.is("a")&&this.buttonElement.keyup(function(event){event.keyCode===$.ui.keyCode.SPACE&&$(this).click()})),this._setOption("disabled",options.disabled),this._resetButton()},_determineButtonType:function(){var ancestor,labelSelector,checked;this.element.is("[type=checkbox]")?this.type="checkbox":this.element.is("[type=radio]")?this.type="radio":this.element.is("input")?this.type="input":this.type="button","checkbox"===this.type||"radio"===this.type?(ancestor=this.element.parents().last(),labelSelector="label[for='"+this.element.attr("id")+"']",this.buttonElement=ancestor.find(labelSelector),this.buttonElement.length||(ancestor=ancestor.length?ancestor.siblings():this.element.siblings(),this.buttonElement=ancestor.filter(labelSelector),this.buttonElement.length||(this.buttonElement=ancestor.find(labelSelector))),this.element.addClass("ui-helper-hidden-accessible"),checked=this.element.is(":checked"),checked&&this.buttonElement.addClass("ui-state-active"),this.buttonElement.prop("aria-pressed",checked)):this.buttonElement=this.element},widget:function(){return this.buttonElement},_destroy:function(){this.element.removeClass("ui-helper-hidden-accessible"),this.buttonElement.removeClass(baseClasses+" ui-state-active "+typeClasses).removeAttr("role").removeAttr("aria-pressed").html(this.buttonElement.find(".ui-button-text").html()),this.hasTitle||this.buttonElement.removeAttr("title")},_setOption:function(key,value){return this._super(key,value),"disabled"===key?(this.widget().toggleClass("ui-state-disabled",!!value),this.element.prop("disabled",!!value),void(value&&("checkbox"===this.type||"radio"===this.type?this.buttonElement.removeClass("ui-state-focus"):this.buttonElement.removeClass("ui-state-focus ui-state-active")))):void this._resetButton()},refresh:function(){var isDisabled=this.element.is("input, button")?this.element.is(":disabled"):this.element.hasClass("ui-button-disabled");isDisabled!==this.options.disabled&&this._setOption("disabled",isDisabled),"radio"===this.type?radioGroup(this.element[0]).each(function(){$(this).is(":checked")?$(this).button("widget").addClass("ui-state-active").attr("aria-pressed","true"):$(this).button("widget").removeClass("ui-state-active").attr("aria-pressed","false")}):"checkbox"===this.type&&(this.element.is(":checked")?this.buttonElement.addClass("ui-state-active").attr("aria-pressed","true"):this.buttonElement.removeClass("ui-state-active").attr("aria-pressed","false"))},_resetButton:function(){if("input"===this.type)return void(this.options.label&&this.element.val(this.options.label));var buttonElement=this.buttonElement.removeClass(typeClasses),buttonText=$("<span></span>",this.document[0]).addClass("ui-button-text").html(this.options.label).appendTo(buttonElement.empty()).text(),icons=this.options.icons,multipleIcons=icons.primary&&icons.secondary,buttonClasses=[];icons.primary||icons.secondary?(this.options.text&&buttonClasses.push("ui-button-text-icon"+(multipleIcons?"s":icons.primary?"-primary":"-secondary")),icons.primary&&buttonElement.prepend("<span class='ui-button-icon-primary ui-icon "+icons.primary+"'></span>"),icons.secondary&&buttonElement.append("<span class='ui-button-icon-secondary ui-icon "+icons.secondary+"'></span>"),this.options.text||(buttonClasses.push(multipleIcons?"ui-button-icons-only":"ui-button-icon-only"),this.hasTitle||buttonElement.attr("title",$.trim(buttonText)))):buttonClasses.push("ui-button-text-only"),buttonElement.addClass(buttonClasses.join(" "))}}),$.widget("ui.buttonset",{version:"1.11.4",options:{items:"button, input[type=button], input[type=submit], input[type=reset], input[type=checkbox], input[type=radio], a, :data(ui-button)"},_create:function(){this.element.addClass("ui-buttonset")},_init:function(){this.refresh()},_setOption:function(key,value){"disabled"===key&&this.buttons.button("option",key,value),this._super(key,value)},refresh:function(){var rtl="rtl"===this.element.css("direction"),allButtons=this.element.find(this.options.items),existingButtons=allButtons.filter(":ui-button");allButtons.not(":ui-button").button(),existingButtons.button("refresh"),this.buttons=allButtons.map(function(){return $(this).button("widget")[0]}).removeClass("ui-corner-all ui-corner-left ui-corner-right").filter(":first").addClass(rtl?"ui-corner-right":"ui-corner-left").end().filter(":last").addClass(rtl?"ui-corner-left":"ui-corner-right").end().end()},_destroy:function(){this.element.removeClass("ui-buttonset"),this.buttons.map(function(){return $(this).button("widget")[0]}).removeClass("ui-corner-left ui-corner-right").end().button("destroy")}});$.ui.button;$.extend($.ui,{datepicker:{version:"1.11.4"}});var datepicker_instActive;$.extend(Datepicker.prototype,{markerClassName:"hasDatepicker",maxRows:4,_widgetDatepicker:function(){return this.dpDiv},setDefaults:function(settings){return datepicker_extendRemove(this._defaults,settings||{}),this},_attachDatepicker:function(target,settings){var nodeName,inline,inst;nodeName=target.nodeName.toLowerCase(),inline="div"===nodeName||"span"===nodeName,target.id||(this.uuid+=1,target.id="dp"+this.uuid),inst=this._newInst($(target),inline),inst.settings=$.extend({},settings||{}),"input"===nodeName?this._connectDatepicker(target,inst):inline&&this._inlineDatepicker(target,inst)},_newInst:function(target,inline){var id=target[0].id.replace(/([^A-Za-z0-9_\-])/g,"\\\\$1");return{id:id,input:target,selectedDay:0,selectedMonth:0,selectedYear:0,drawMonth:0,drawYear:0,inline:inline,dpDiv:inline?datepicker_bindHover($("<div class='"+this._inlineClass+" ui-datepicker ui-widget ui-widget-content ui-helper-clearfix ui-corner-all'></div>")):this.dpDiv}},_connectDatepicker:function(target,inst){var input=$(target);inst.append=$([]),inst.trigger=$([]),input.hasClass(this.markerClassName)||(this._attachments(input,inst),input.addClass(this.markerClassName).keydown(this._doKeyDown).keypress(this._doKeyPress).keyup(this._doKeyUp),this._autoSize(inst),$.data(target,"datepicker",inst),inst.settings.disabled&&this._disableDatepicker(target))},_attachments:function(input,inst){var showOn,buttonText,buttonImage,appendText=this._get(inst,"appendText"),isRTL=this._get(inst,"isRTL");inst.append&&inst.append.remove(),appendText&&(inst.append=$("<span class='"+this._appendClass+"'>"+appendText+"</span>"),input[isRTL?"before":"after"](inst.append)),input.unbind("focus",this._showDatepicker),inst.trigger&&inst.trigger.remove(),showOn=this._get(inst,"showOn"),"focus"!==showOn&&"both"!==showOn||input.focus(this._showDatepicker),"button"!==showOn&&"both"!==showOn||(buttonText=this._get(inst,"buttonText"),buttonImage=this._get(inst,"buttonImage"),inst.trigger=$(this._get(inst,"buttonImageOnly")?$("<img/>").addClass(this._triggerClass).attr({src:buttonImage,alt:buttonText,title:buttonText}):$("<button type='button'></button>").addClass(this._triggerClass).html(buttonImage?$("<img/>").attr({src:buttonImage,alt:buttonText,title:buttonText}):buttonText)),input[isRTL?"before":"after"](inst.trigger),inst.trigger.click(function(){return $.datepicker._datepickerShowing&&$.datepicker._lastInput===input[0]?$.datepicker._hideDatepicker():$.datepicker._datepickerShowing&&$.datepicker._lastInput!==input[0]?($.datepicker._hideDatepicker(),$.datepicker._showDatepicker(input[0])):$.datepicker._showDatepicker(input[0]),!1}))},_autoSize:function(inst){if(this._get(inst,"autoSize")&&!inst.inline){var findMax,max,maxI,i,date=new Date(2009,11,20),dateFormat=this._get(inst,"dateFormat");dateFormat.match(/[DM]/)&&(findMax=function(names){for(max=0,maxI=0,i=0;i<names.length;i++)names[i].length>max&&(max=names[i].length,maxI=i);return maxI},date.setMonth(findMax(this._get(inst,dateFormat.match(/MM/)?"monthNames":"monthNamesShort"))),date.setDate(findMax(this._get(inst,dateFormat.match(/DD/)?"dayNames":"dayNamesShort"))+20-date.getDay())),inst.input.attr("size",this._formatDate(inst,date).length)}},_inlineDatepicker:function(target,inst){var divSpan=$(target);divSpan.hasClass(this.markerClassName)||(divSpan.addClass(this.markerClassName).append(inst.dpDiv),$.data(target,"datepicker",inst),this._setDate(inst,this._getDefaultDate(inst),!0),this._updateDatepicker(inst),this._updateAlternate(inst),inst.settings.disabled&&this._disableDatepicker(target),inst.dpDiv.css("display","block"))},_dialogDatepicker:function(input,date,onSelect,settings,pos){var id,browserWidth,browserHeight,scrollX,scrollY,inst=this._dialogInst;return inst||(this.uuid+=1,id="dp"+this.uuid,this._dialogInput=$("<input type='text' id='"+id+"' style='position: absolute; top: -100px; width: 0px;'/>"),this._dialogInput.keydown(this._doKeyDown),$("body").append(this._dialogInput),inst=this._dialogInst=this._newInst(this._dialogInput,!1),inst.settings={},$.data(this._dialogInput[0],"datepicker",inst)),datepicker_extendRemove(inst.settings,settings||{}),date=date&&date.constructor===Date?this._formatDate(inst,date):date,this._dialogInput.val(date),this._pos=pos?pos.length?pos:[pos.pageX,pos.pageY]:null,this._pos||(browserWidth=document.documentElement.clientWidth,browserHeight=document.documentElement.clientHeight,scrollX=document.documentElement.scrollLeft||document.body.scrollLeft,scrollY=document.documentElement.scrollTop||document.body.scrollTop,this._pos=[browserWidth/2-100+scrollX,browserHeight/2-150+scrollY]),this._dialogInput.css("left",this._pos[0]+20+"px").css("top",this._pos[1]+"px"),inst.settings.onSelect=onSelect,this._inDialog=!0,this.dpDiv.addClass(this._dialogClass),this._showDatepicker(this._dialogInput[0]),$.blockUI&&$.blockUI(this.dpDiv),$.data(this._dialogInput[0],"datepicker",inst),this},_destroyDatepicker:function(target){var nodeName,$target=$(target),inst=$.data(target,"datepicker");$target.hasClass(this.markerClassName)&&(nodeName=target.nodeName.toLowerCase(),$.removeData(target,"datepicker"),"input"===nodeName?(inst.append.remove(),inst.trigger.remove(),$target.removeClass(this.markerClassName).unbind("focus",this._showDatepicker).unbind("keydown",this._doKeyDown).unbind("keypress",this._doKeyPress).unbind("keyup",this._doKeyUp)):"div"!==nodeName&&"span"!==nodeName||$target.removeClass(this.markerClassName).empty(),datepicker_instActive===inst&&(datepicker_instActive=null))},_enableDatepicker:function(target){var nodeName,inline,$target=$(target),inst=$.data(target,"datepicker");$target.hasClass(this.markerClassName)&&(nodeName=target.nodeName.toLowerCase(),"input"===nodeName?(target.disabled=!1,inst.trigger.filter("button").each(function(){this.disabled=!1}).end().filter("img").css({opacity:"1.0",cursor:""})):"div"!==nodeName&&"span"!==nodeName||(inline=$target.children("."+this._inlineClass),inline.children().removeClass("ui-state-disabled"),inline.find("select.ui-datepicker-month, select.ui-datepicker-year").prop("disabled",!1)),this._disabledInputs=$.map(this._disabledInputs,function(value){return value===target?null:value}))},_disableDatepicker:function(target){var nodeName,inline,$target=$(target),inst=$.data(target,"datepicker");$target.hasClass(this.markerClassName)&&(nodeName=target.nodeName.toLowerCase(),"input"===nodeName?(target.disabled=!0,inst.trigger.filter("button").each(function(){this.disabled=!0}).end().filter("img").css({opacity:"0.5",cursor:"default"})):"div"!==nodeName&&"span"!==nodeName||(inline=$target.children("."+this._inlineClass),inline.children().addClass("ui-state-disabled"),inline.find("select.ui-datepicker-month, select.ui-datepicker-year").prop("disabled",!0)),this._disabledInputs=$.map(this._disabledInputs,function(value){return value===target?null:value}),this._disabledInputs[this._disabledInputs.length]=target)},_isDisabledDatepicker:function(target){if(!target)return!1;for(var i=0;i<this._disabledInputs.length;i++)if(this._disabledInputs[i]===target)return!0;return!1},_getInst:function(target){try{return $.data(target,"datepicker")}catch(err){throw"Missing instance data for this datepicker"}},_optionDatepicker:function(target,name,value){var settings,date,minDate,maxDate,inst=this._getInst(target);return 2===arguments.length&&"string"==typeof name?"defaults"===name?$.extend({},$.datepicker._defaults):inst?"all"===name?$.extend({},inst.settings):this._get(inst,name):null:(settings=name||{},"string"==typeof name&&(settings={},settings[name]=value),void(inst&&(this._curInst===inst&&this._hideDatepicker(),date=this._getDateDatepicker(target,!0),minDate=this._getMinMaxDate(inst,"min"),maxDate=this._getMinMaxDate(inst,"max"),datepicker_extendRemove(inst.settings,settings),null!==minDate&&void 0!==settings.dateFormat&&void 0===settings.minDate&&(inst.settings.minDate=this._formatDate(inst,minDate)),null!==maxDate&&void 0!==settings.dateFormat&&void 0===settings.maxDate&&(inst.settings.maxDate=this._formatDate(inst,maxDate)),"disabled"in settings&&(settings.disabled?this._disableDatepicker(target):this._enableDatepicker(target)),this._attachments($(target),inst),this._autoSize(inst),this._setDate(inst,date),this._updateAlternate(inst),this._updateDatepicker(inst))))},_changeDatepicker:function(target,name,value){this._optionDatepicker(target,name,value)},_refreshDatepicker:function(target){var inst=this._getInst(target);inst&&this._updateDatepicker(inst)},_setDateDatepicker:function(target,date){var inst=this._getInst(target);inst&&(this._setDate(inst,date),this._updateDatepicker(inst),this._updateAlternate(inst))},_getDateDatepicker:function(target,noDefault){var inst=this._getInst(target);return inst&&!inst.inline&&this._setDateFromField(inst,noDefault),inst?this._getDate(inst):null},_doKeyDown:function(event){var onSelect,dateStr,sel,inst=$.datepicker._getInst(event.target),handled=!0,isRTL=inst.dpDiv.is(".ui-datepicker-rtl");if(inst._keyEvent=!0,$.datepicker._datepickerShowing)switch(event.keyCode){case 9:$.datepicker._hideDatepicker(),handled=!1;break;case 13:return sel=$("td."+$.datepicker._dayOverClass+":not(."+$.datepicker._currentClass+")",inst.dpDiv),sel[0]&&$.datepicker._selectDay(event.target,inst.selectedMonth,inst.selectedYear,sel[0]),onSelect=$.datepicker._get(inst,"onSelect"),onSelect?(dateStr=$.datepicker._formatDate(inst),onSelect.apply(inst.input?inst.input[0]:null,[dateStr,inst])):$.datepicker._hideDatepicker(),!1;case 27:$.datepicker._hideDatepicker();break;case 33:$.datepicker._adjustDate(event.target,event.ctrlKey?-$.datepicker._get(inst,"stepBigMonths"):-$.datepicker._get(inst,"stepMonths"),"M");break;case 34:$.datepicker._adjustDate(event.target,event.ctrlKey?+$.datepicker._get(inst,"stepBigMonths"):+$.datepicker._get(inst,"stepMonths"),"M");break;case 35:(event.ctrlKey||event.metaKey)&&$.datepicker._clearDate(event.target),handled=event.ctrlKey||event.metaKey;break;case 36:(event.ctrlKey||event.metaKey)&&$.datepicker._gotoToday(event.target),handled=event.ctrlKey||event.metaKey;break;case 37:(event.ctrlKey||event.metaKey)&&$.datepicker._adjustDate(event.target,isRTL?1:-1,"D"),handled=event.ctrlKey||event.metaKey,event.originalEvent.altKey&&$.datepicker._adjustDate(event.target,event.ctrlKey?-$.datepicker._get(inst,"stepBigMonths"):-$.datepicker._get(inst,"stepMonths"),"M");break;case 38:(event.ctrlKey||event.metaKey)&&$.datepicker._adjustDate(event.target,-7,"D"),handled=event.ctrlKey||event.metaKey;break;case 39:(event.ctrlKey||event.metaKey)&&$.datepicker._adjustDate(event.target,isRTL?-1:1,"D"),handled=event.ctrlKey||event.metaKey,event.originalEvent.altKey&&$.datepicker._adjustDate(event.target,event.ctrlKey?+$.datepicker._get(inst,"stepBigMonths"):+$.datepicker._get(inst,"stepMonths"),"M");break;case 40:(event.ctrlKey||event.metaKey)&&$.datepicker._adjustDate(event.target,7,"D"),handled=event.ctrlKey||event.metaKey;break;default:handled=!1}else 36===event.keyCode&&event.ctrlKey?$.datepicker._showDatepicker(this):handled=!1;handled&&(event.preventDefault(),event.stopPropagation())},_doKeyPress:function(event){var chars,chr,inst=$.datepicker._getInst(event.target);return $.datepicker._get(inst,"constrainInput")?(chars=$.datepicker._possibleChars($.datepicker._get(inst,"dateFormat")),chr=String.fromCharCode(null==event.charCode?event.keyCode:event.charCode),event.ctrlKey||event.metaKey||" ">chr||!chars||chars.indexOf(chr)>-1):void 0},_doKeyUp:function(event){var date,inst=$.datepicker._getInst(event.target);if(inst.input.val()!==inst.lastVal)try{date=$.datepicker.parseDate($.datepicker._get(inst,"dateFormat"),inst.input?inst.input.val():null,$.datepicker._getFormatConfig(inst)),date&&($.datepicker._setDateFromField(inst),$.datepicker._updateAlternate(inst),$.datepicker._updateDatepicker(inst))}catch(err){}return!0},_showDatepicker:function(input){if(input=input.target||input,"input"!==input.nodeName.toLowerCase()&&(input=$("input",input.parentNode)[0]),!$.datepicker._isDisabledDatepicker(input)&&$.datepicker._lastInput!==input){var inst,beforeShow,beforeShowSettings,isFixed,offset,showAnim,duration;inst=$.datepicker._getInst(input),$.datepicker._curInst&&$.datepicker._curInst!==inst&&($.datepicker._curInst.dpDiv.stop(!0,!0),inst&&$.datepicker._datepickerShowing&&$.datepicker._hideDatepicker($.datepicker._curInst.input[0])),beforeShow=$.datepicker._get(inst,"beforeShow"),beforeShowSettings=beforeShow?beforeShow.apply(input,[input,inst]):{},beforeShowSettings!==!1&&(datepicker_extendRemove(inst.settings,beforeShowSettings),inst.lastVal=null,$.datepicker._lastInput=input,$.datepicker._setDateFromField(inst),$.datepicker._inDialog&&(input.value=""),$.datepicker._pos||($.datepicker._pos=$.datepicker._findPos(input),$.datepicker._pos[1]+=input.offsetHeight),isFixed=!1,$(input).parents().each(function(){return isFixed|="fixed"===$(this).css("position"),!isFixed}),offset={left:$.datepicker._pos[0],top:$.datepicker._pos[1]},$.datepicker._pos=null,inst.dpDiv.empty(),inst.dpDiv.css({position:"absolute",display:"block",top:"-1000px"}),$.datepicker._updateDatepicker(inst),offset=$.datepicker._checkOffset(inst,offset,isFixed),inst.dpDiv.css({position:$.datepicker._inDialog&&$.blockUI?"static":isFixed?"fixed":"absolute",display:"none",left:offset.left+"px",top:offset.top+"px"}),inst.inline||(showAnim=$.datepicker._get(inst,"showAnim"),duration=$.datepicker._get(inst,"duration"),inst.dpDiv.css("z-index",datepicker_getZindex($(input))+1),$.datepicker._datepickerShowing=!0,$.effects&&$.effects.effect[showAnim]?inst.dpDiv.show(showAnim,$.datepicker._get(inst,"showOptions"),duration):inst.dpDiv[showAnim||"show"](showAnim?duration:null),$.datepicker._shouldFocusInput(inst)&&inst.input.focus(),$.datepicker._curInst=inst))}},_updateDatepicker:function(inst){this.maxRows=4,datepicker_instActive=inst,inst.dpDiv.empty().append(this._generateHTML(inst)),this._attachHandlers(inst);var origyearshtml,numMonths=this._getNumberOfMonths(inst),cols=numMonths[1],width=17,activeCell=inst.dpDiv.find("."+this._dayOverClass+" a");activeCell.length>0&&datepicker_handleMouseover.apply(activeCell.get(0)),inst.dpDiv.removeClass("ui-datepicker-multi-2 ui-datepicker-multi-3 ui-datepicker-multi-4").width(""),cols>1&&inst.dpDiv.addClass("ui-datepicker-multi-"+cols).css("width",width*cols+"em"),inst.dpDiv[(1!==numMonths[0]||1!==numMonths[1]?"add":"remove")+"Class"]("ui-datepicker-multi"),inst.dpDiv[(this._get(inst,"isRTL")?"add":"remove")+"Class"]("ui-datepicker-rtl"),inst===$.datepicker._curInst&&$.datepicker._datepickerShowing&&$.datepicker._shouldFocusInput(inst)&&inst.input.focus(),inst.yearshtml&&(origyearshtml=inst.yearshtml,setTimeout(function(){origyearshtml===inst.yearshtml&&inst.yearshtml&&inst.dpDiv.find("select.ui-datepicker-year:first").replaceWith(inst.yearshtml),origyearshtml=inst.yearshtml=null},0))},_shouldFocusInput:function(inst){return inst.input&&inst.input.is(":visible")&&!inst.input.is(":disabled")&&!inst.input.is(":focus")},_checkOffset:function(inst,offset,isFixed){var dpWidth=inst.dpDiv.outerWidth(),dpHeight=inst.dpDiv.outerHeight(),inputWidth=inst.input?inst.input.outerWidth():0,inputHeight=inst.input?inst.input.outerHeight():0,viewWidth=document.documentElement.clientWidth+(isFixed?0:$(document).scrollLeft()),viewHeight=document.documentElement.clientHeight+(isFixed?0:$(document).scrollTop());return offset.left-=this._get(inst,"isRTL")?dpWidth-inputWidth:0,offset.left-=isFixed&&offset.left===inst.input.offset().left?$(document).scrollLeft():0,offset.top-=isFixed&&offset.top===inst.input.offset().top+inputHeight?$(document).scrollTop():0,offset.left-=Math.min(offset.left,offset.left+dpWidth>viewWidth&&viewWidth>dpWidth?Math.abs(offset.left+dpWidth-viewWidth):0),offset.top-=Math.min(offset.top,offset.top+dpHeight>viewHeight&&viewHeight>dpHeight?Math.abs(dpHeight+inputHeight):0),offset},_findPos:function(obj){for(var position,inst=this._getInst(obj),isRTL=this._get(inst,"isRTL");obj&&("hidden"===obj.type||1!==obj.nodeType||$.expr.filters.hidden(obj));)obj=obj[isRTL?"previousSibling":"nextSibling"];return position=$(obj).offset(),
[position.left,position.top]},_hideDatepicker:function(input){var showAnim,duration,postProcess,onClose,inst=this._curInst;!inst||input&&inst!==$.data(input,"datepicker")||this._datepickerShowing&&(showAnim=this._get(inst,"showAnim"),duration=this._get(inst,"duration"),postProcess=function(){$.datepicker._tidyDialog(inst)},$.effects&&($.effects.effect[showAnim]||$.effects[showAnim])?inst.dpDiv.hide(showAnim,$.datepicker._get(inst,"showOptions"),duration,postProcess):inst.dpDiv["slideDown"===showAnim?"slideUp":"fadeIn"===showAnim?"fadeOut":"hide"](showAnim?duration:null,postProcess),showAnim||postProcess(),this._datepickerShowing=!1,onClose=this._get(inst,"onClose"),onClose&&onClose.apply(inst.input?inst.input[0]:null,[inst.input?inst.input.val():"",inst]),this._lastInput=null,this._inDialog&&(this._dialogInput.css({position:"absolute",left:"0",top:"-100px"}),$.blockUI&&($.unblockUI(),$("body").append(this.dpDiv))),this._inDialog=!1)},_tidyDialog:function(inst){inst.dpDiv.removeClass(this._dialogClass).unbind(".ui-datepicker-calendar")},_checkExternalClick:function(event){if($.datepicker._curInst){var $target=$(event.target),inst=$.datepicker._getInst($target[0]);($target[0].id===$.datepicker._mainDivId||0!==$target.parents("#"+$.datepicker._mainDivId).length||$target.hasClass($.datepicker.markerClassName)||$target.closest("."+$.datepicker._triggerClass).length||!$.datepicker._datepickerShowing||$.datepicker._inDialog&&$.blockUI)&&(!$target.hasClass($.datepicker.markerClassName)||$.datepicker._curInst===inst)||$.datepicker._hideDatepicker()}},_adjustDate:function(id,offset,period){var target=$(id),inst=this._getInst(target[0]);this._isDisabledDatepicker(target[0])||(this._adjustInstDate(inst,offset+("M"===period?this._get(inst,"showCurrentAtPos"):0),period),this._updateDatepicker(inst))},_gotoToday:function(id){var date,target=$(id),inst=this._getInst(target[0]);this._get(inst,"gotoCurrent")&&inst.currentDay?(inst.selectedDay=inst.currentDay,inst.drawMonth=inst.selectedMonth=inst.currentMonth,inst.drawYear=inst.selectedYear=inst.currentYear):(date=new Date,inst.selectedDay=date.getDate(),inst.drawMonth=inst.selectedMonth=date.getMonth(),inst.drawYear=inst.selectedYear=date.getFullYear()),this._notifyChange(inst),this._adjustDate(target)},_selectMonthYear:function(id,select,period){var target=$(id),inst=this._getInst(target[0]);inst["selected"+("M"===period?"Month":"Year")]=inst["draw"+("M"===period?"Month":"Year")]=parseInt(select.options[select.selectedIndex].value,10),this._notifyChange(inst),this._adjustDate(target)},_selectDay:function(id,month,year,td){var inst,target=$(id);$(td).hasClass(this._unselectableClass)||this._isDisabledDatepicker(target[0])||(inst=this._getInst(target[0]),inst.selectedDay=inst.currentDay=$("a",td).html(),inst.selectedMonth=inst.currentMonth=month,inst.selectedYear=inst.currentYear=year,this._selectDate(id,this._formatDate(inst,inst.currentDay,inst.currentMonth,inst.currentYear)))},_clearDate:function(id){var target=$(id);this._selectDate(target,"")},_selectDate:function(id,dateStr){var onSelect,target=$(id),inst=this._getInst(target[0]);dateStr=null!=dateStr?dateStr:this._formatDate(inst),inst.input&&inst.input.val(dateStr),this._updateAlternate(inst),onSelect=this._get(inst,"onSelect"),onSelect?onSelect.apply(inst.input?inst.input[0]:null,[dateStr,inst]):inst.input&&inst.input.trigger("change"),inst.inline?this._updateDatepicker(inst):(this._hideDatepicker(),this._lastInput=inst.input[0],"object"!=typeof inst.input[0]&&inst.input.focus(),this._lastInput=null)},_updateAlternate:function(inst){var altFormat,date,dateStr,altField=this._get(inst,"altField");altField&&(altFormat=this._get(inst,"altFormat")||this._get(inst,"dateFormat"),date=this._getDate(inst),dateStr=this.formatDate(altFormat,date,this._getFormatConfig(inst)),$(altField).each(function(){$(this).val(dateStr)}))},noWeekends:function(date){var day=date.getDay();return[day>0&&6>day,""]},iso8601Week:function(date){var time,checkDate=new Date(date.getTime());return checkDate.setDate(checkDate.getDate()+4-(checkDate.getDay()||7)),time=checkDate.getTime(),checkDate.setMonth(0),checkDate.setDate(1),Math.floor(Math.round((time-checkDate)/864e5)/7)+1},parseDate:function(format,value,settings){if(null==format||null==value)throw"Invalid arguments";if(value="object"==typeof value?value.toString():value+"",""===value)return null;var iFormat,dim,extra,date,iValue=0,shortYearCutoffTemp=(settings?settings.shortYearCutoff:null)||this._defaults.shortYearCutoff,shortYearCutoff="string"!=typeof shortYearCutoffTemp?shortYearCutoffTemp:(new Date).getFullYear()%100+parseInt(shortYearCutoffTemp,10),dayNamesShort=(settings?settings.dayNamesShort:null)||this._defaults.dayNamesShort,dayNames=(settings?settings.dayNames:null)||this._defaults.dayNames,monthNamesShort=(settings?settings.monthNamesShort:null)||this._defaults.monthNamesShort,monthNames=(settings?settings.monthNames:null)||this._defaults.monthNames,year=-1,month=-1,day=-1,doy=-1,literal=!1,lookAhead=function(match){var matches=iFormat+1<format.length&&format.charAt(iFormat+1)===match;return matches&&iFormat++,matches},getNumber=function(match){var isDoubled=lookAhead(match),size="@"===match?14:"!"===match?20:"y"===match&&isDoubled?4:"o"===match?3:2,minSize="y"===match?size:1,digits=new RegExp("^\\d{"+minSize+","+size+"}"),num=value.substring(iValue).match(digits);if(!num)throw"Missing number at position "+iValue;return iValue+=num[0].length,parseInt(num[0],10)},getName=function(match,shortNames,longNames){var index=-1,names=$.map(lookAhead(match)?longNames:shortNames,function(v,k){return[[k,v]]}).sort(function(a,b){return-(a[1].length-b[1].length)});if($.each(names,function(i,pair){var name=pair[1];return value.substr(iValue,name.length).toLowerCase()===name.toLowerCase()?(index=pair[0],iValue+=name.length,!1):void 0}),-1!==index)return index+1;throw"Unknown name at position "+iValue},checkLiteral=function(){if(value.charAt(iValue)!==format.charAt(iFormat))throw"Unexpected literal at position "+iValue;iValue++};for(iFormat=0;iFormat<format.length;iFormat++)if(literal)"'"!==format.charAt(iFormat)||lookAhead("'")?checkLiteral():literal=!1;else switch(format.charAt(iFormat)){case"d":day=getNumber("d");break;case"D":getName("D",dayNamesShort,dayNames);break;case"o":doy=getNumber("o");break;case"m":month=getNumber("m");break;case"M":month=getName("M",monthNamesShort,monthNames);break;case"y":year=getNumber("y");break;case"@":date=new Date(getNumber("@")),year=date.getFullYear(),month=date.getMonth()+1,day=date.getDate();break;case"!":date=new Date((getNumber("!")-this._ticksTo1970)/1e4),year=date.getFullYear(),month=date.getMonth()+1,day=date.getDate();break;case"'":lookAhead("'")?checkLiteral():literal=!0;break;default:checkLiteral()}if(iValue<value.length&&(extra=value.substr(iValue),!/^\s+/.test(extra)))throw"Extra/unparsed characters found in date: "+extra;if(-1===year?year=(new Date).getFullYear():100>year&&(year+=(new Date).getFullYear()-(new Date).getFullYear()%100+(shortYearCutoff>=year?0:-100)),doy>-1)for(month=1,day=doy;;){if(dim=this._getDaysInMonth(year,month-1),dim>=day)break;month++,day-=dim}if(date=this._daylightSavingAdjust(new Date(year,month-1,day)),date.getFullYear()!==year||date.getMonth()+1!==month||date.getDate()!==day)throw"Invalid date";return date},ATOM:"yy-mm-dd",COOKIE:"D, dd M yy",ISO_8601:"yy-mm-dd",RFC_822:"D, d M y",RFC_850:"DD, dd-M-y",RFC_1036:"D, d M y",RFC_1123:"D, d M yy",RFC_2822:"D, d M yy",RSS:"D, d M y",TICKS:"!",TIMESTAMP:"@",W3C:"yy-mm-dd",_ticksTo1970:24*(718685+Math.floor(492.5)-Math.floor(19.7)+Math.floor(4.925))*60*60*1e7,formatDate:function(format,date,settings){if(!date)return"";var iFormat,dayNamesShort=(settings?settings.dayNamesShort:null)||this._defaults.dayNamesShort,dayNames=(settings?settings.dayNames:null)||this._defaults.dayNames,monthNamesShort=(settings?settings.monthNamesShort:null)||this._defaults.monthNamesShort,monthNames=(settings?settings.monthNames:null)||this._defaults.monthNames,lookAhead=function(match){var matches=iFormat+1<format.length&&format.charAt(iFormat+1)===match;return matches&&iFormat++,matches},formatNumber=function(match,value,len){var num=""+value;if(lookAhead(match))for(;num.length<len;)num="0"+num;return num},formatName=function(match,value,shortNames,longNames){return lookAhead(match)?longNames[value]:shortNames[value]},output="",literal=!1;if(date)for(iFormat=0;iFormat<format.length;iFormat++)if(literal)"'"!==format.charAt(iFormat)||lookAhead("'")?output+=format.charAt(iFormat):literal=!1;else switch(format.charAt(iFormat)){case"d":output+=formatNumber("d",date.getDate(),2);break;case"D":output+=formatName("D",date.getDay(),dayNamesShort,dayNames);break;case"o":output+=formatNumber("o",Math.round((new Date(date.getFullYear(),date.getMonth(),date.getDate()).getTime()-new Date(date.getFullYear(),0,0).getTime())/864e5),3);break;case"m":output+=formatNumber("m",date.getMonth()+1,2);break;case"M":output+=formatName("M",date.getMonth(),monthNamesShort,monthNames);break;case"y":output+=lookAhead("y")?date.getFullYear():(date.getYear()%100<10?"0":"")+date.getYear()%100;break;case"@":output+=date.getTime();break;case"!":output+=1e4*date.getTime()+this._ticksTo1970;break;case"'":lookAhead("'")?output+="'":literal=!0;break;default:output+=format.charAt(iFormat)}return output},_possibleChars:function(format){var iFormat,chars="",literal=!1,lookAhead=function(match){var matches=iFormat+1<format.length&&format.charAt(iFormat+1)===match;return matches&&iFormat++,matches};for(iFormat=0;iFormat<format.length;iFormat++)if(literal)"'"!==format.charAt(iFormat)||lookAhead("'")?chars+=format.charAt(iFormat):literal=!1;else switch(format.charAt(iFormat)){case"d":case"m":case"y":case"@":chars+="0123456789";break;case"D":case"M":return null;case"'":lookAhead("'")?chars+="'":literal=!0;break;default:chars+=format.charAt(iFormat)}return chars},_get:function(inst,name){return void 0!==inst.settings[name]?inst.settings[name]:this._defaults[name]},_setDateFromField:function(inst,noDefault){if(inst.input.val()!==inst.lastVal){var dateFormat=this._get(inst,"dateFormat"),dates=inst.lastVal=inst.input?inst.input.val():null,defaultDate=this._getDefaultDate(inst),date=defaultDate,settings=this._getFormatConfig(inst);try{date=this.parseDate(dateFormat,dates,settings)||defaultDate}catch(event){dates=noDefault?"":dates}inst.selectedDay=date.getDate(),inst.drawMonth=inst.selectedMonth=date.getMonth(),inst.drawYear=inst.selectedYear=date.getFullYear(),inst.currentDay=dates?date.getDate():0,inst.currentMonth=dates?date.getMonth():0,inst.currentYear=dates?date.getFullYear():0,this._adjustInstDate(inst)}},_getDefaultDate:function(inst){return this._restrictMinMax(inst,this._determineDate(inst,this._get(inst,"defaultDate"),new Date))},_determineDate:function(inst,date,defaultDate){var offsetNumeric=function(offset){var date=new Date;return date.setDate(date.getDate()+offset),date},offsetString=function(offset){try{return $.datepicker.parseDate($.datepicker._get(inst,"dateFormat"),offset,$.datepicker._getFormatConfig(inst))}catch(e){}for(var date=(offset.toLowerCase().match(/^c/)?$.datepicker._getDate(inst):null)||new Date,year=date.getFullYear(),month=date.getMonth(),day=date.getDate(),pattern=/([+\-]?[0-9]+)\s*(d|D|w|W|m|M|y|Y)?/g,matches=pattern.exec(offset);matches;){switch(matches[2]||"d"){case"d":case"D":day+=parseInt(matches[1],10);break;case"w":case"W":day+=7*parseInt(matches[1],10);break;case"m":case"M":month+=parseInt(matches[1],10),day=Math.min(day,$.datepicker._getDaysInMonth(year,month));break;case"y":case"Y":year+=parseInt(matches[1],10),day=Math.min(day,$.datepicker._getDaysInMonth(year,month))}matches=pattern.exec(offset)}return new Date(year,month,day)},newDate=null==date||""===date?defaultDate:"string"==typeof date?offsetString(date):"number"==typeof date?isNaN(date)?defaultDate:offsetNumeric(date):new Date(date.getTime());return newDate=newDate&&"Invalid Date"===newDate.toString()?defaultDate:newDate,newDate&&(newDate.setHours(0),newDate.setMinutes(0),newDate.setSeconds(0),newDate.setMilliseconds(0)),this._daylightSavingAdjust(newDate)},_daylightSavingAdjust:function(date){return date?(date.setHours(date.getHours()>12?date.getHours()+2:0),date):null},_setDate:function(inst,date,noChange){var clear=!date,origMonth=inst.selectedMonth,origYear=inst.selectedYear,newDate=this._restrictMinMax(inst,this._determineDate(inst,date,new Date));inst.selectedDay=inst.currentDay=newDate.getDate(),inst.drawMonth=inst.selectedMonth=inst.currentMonth=newDate.getMonth(),inst.drawYear=inst.selectedYear=inst.currentYear=newDate.getFullYear(),origMonth===inst.selectedMonth&&origYear===inst.selectedYear||noChange||this._notifyChange(inst),this._adjustInstDate(inst),inst.input&&inst.input.val(clear?"":this._formatDate(inst))},_getDate:function(inst){var startDate=!inst.currentYear||inst.input&&""===inst.input.val()?null:this._daylightSavingAdjust(new Date(inst.currentYear,inst.currentMonth,inst.currentDay));return startDate},_attachHandlers:function(inst){var stepMonths=this._get(inst,"stepMonths"),id="#"+inst.id.replace(/\\\\/g,"\\");inst.dpDiv.find("[data-handler]").map(function(){var handler={prev:function(){$.datepicker._adjustDate(id,-stepMonths,"M")},next:function(){$.datepicker._adjustDate(id,+stepMonths,"M")},hide:function(){$.datepicker._hideDatepicker()},today:function(){$.datepicker._gotoToday(id)},selectDay:function(){return $.datepicker._selectDay(id,+this.getAttribute("data-month"),+this.getAttribute("data-year"),this),!1},selectMonth:function(){return $.datepicker._selectMonthYear(id,this,"M"),!1},selectYear:function(){return $.datepicker._selectMonthYear(id,this,"Y"),!1}};$(this).bind(this.getAttribute("data-event"),handler[this.getAttribute("data-handler")])})},_generateHTML:function(inst){var maxDraw,prevText,prev,nextText,next,currentText,gotoDate,controls,buttonPanel,firstDay,showWeek,dayNames,dayNamesMin,monthNames,monthNamesShort,beforeShowDay,showOtherMonths,selectOtherMonths,defaultDate,html,dow,row,group,col,selectedDate,cornerClass,calender,thead,day,daysInMonth,leadDays,curRows,numRows,printDate,dRow,tbody,daySettings,otherMonth,unselectable,tempDate=new Date,today=this._daylightSavingAdjust(new Date(tempDate.getFullYear(),tempDate.getMonth(),tempDate.getDate())),isRTL=this._get(inst,"isRTL"),showButtonPanel=this._get(inst,"showButtonPanel"),hideIfNoPrevNext=this._get(inst,"hideIfNoPrevNext"),navigationAsDateFormat=this._get(inst,"navigationAsDateFormat"),numMonths=this._getNumberOfMonths(inst),showCurrentAtPos=this._get(inst,"showCurrentAtPos"),stepMonths=this._get(inst,"stepMonths"),isMultiMonth=1!==numMonths[0]||1!==numMonths[1],currentDate=this._daylightSavingAdjust(inst.currentDay?new Date(inst.currentYear,inst.currentMonth,inst.currentDay):new Date(9999,9,9)),minDate=this._getMinMaxDate(inst,"min"),maxDate=this._getMinMaxDate(inst,"max"),drawMonth=inst.drawMonth-showCurrentAtPos,drawYear=inst.drawYear;if(0>drawMonth&&(drawMonth+=12,drawYear--),maxDate)for(maxDraw=this._daylightSavingAdjust(new Date(maxDate.getFullYear(),maxDate.getMonth()-numMonths[0]*numMonths[1]+1,maxDate.getDate())),maxDraw=minDate&&minDate>maxDraw?minDate:maxDraw;this._daylightSavingAdjust(new Date(drawYear,drawMonth,1))>maxDraw;)drawMonth--,0>drawMonth&&(drawMonth=11,drawYear--);for(inst.drawMonth=drawMonth,inst.drawYear=drawYear,prevText=this._get(inst,"prevText"),prevText=navigationAsDateFormat?this.formatDate(prevText,this._daylightSavingAdjust(new Date(drawYear,drawMonth-stepMonths,1)),this._getFormatConfig(inst)):prevText,prev=this._canAdjustMonth(inst,-1,drawYear,drawMonth)?"<a class='ui-datepicker-prev ui-corner-all' data-handler='prev' data-event='click' title='"+prevText+"'><span class='ui-icon ui-icon-circle-triangle-"+(isRTL?"e":"w")+"'>"+prevText+"</span></a>":hideIfNoPrevNext?"":"<a class='ui-datepicker-prev ui-corner-all ui-state-disabled' title='"+prevText+"'><span class='ui-icon ui-icon-circle-triangle-"+(isRTL?"e":"w")+"'>"+prevText+"</span></a>",nextText=this._get(inst,"nextText"),nextText=navigationAsDateFormat?this.formatDate(nextText,this._daylightSavingAdjust(new Date(drawYear,drawMonth+stepMonths,1)),this._getFormatConfig(inst)):nextText,next=this._canAdjustMonth(inst,1,drawYear,drawMonth)?"<a class='ui-datepicker-next ui-corner-all' data-handler='next' data-event='click' title='"+nextText+"'><span class='ui-icon ui-icon-circle-triangle-"+(isRTL?"w":"e")+"'>"+nextText+"</span></a>":hideIfNoPrevNext?"":"<a class='ui-datepicker-next ui-corner-all ui-state-disabled' title='"+nextText+"'><span class='ui-icon ui-icon-circle-triangle-"+(isRTL?"w":"e")+"'>"+nextText+"</span></a>",currentText=this._get(inst,"currentText"),gotoDate=this._get(inst,"gotoCurrent")&&inst.currentDay?currentDate:today,currentText=navigationAsDateFormat?this.formatDate(currentText,gotoDate,this._getFormatConfig(inst)):currentText,controls=inst.inline?"":"<button type='button' class='ui-datepicker-close ui-state-default ui-priority-primary ui-corner-all' data-handler='hide' data-event='click'>"+this._get(inst,"closeText")+"</button>",buttonPanel=showButtonPanel?"<div class='ui-datepicker-buttonpane ui-widget-content'>"+(isRTL?controls:"")+(this._isInRange(inst,gotoDate)?"<button type='button' class='ui-datepicker-current ui-state-default ui-priority-secondary ui-corner-all' data-handler='today' data-event='click'>"+currentText+"</button>":"")+(isRTL?"":controls)+"</div>":"",firstDay=parseInt(this._get(inst,"firstDay"),10),firstDay=isNaN(firstDay)?0:firstDay,showWeek=this._get(inst,"showWeek"),dayNames=this._get(inst,"dayNames"),dayNamesMin=this._get(inst,"dayNamesMin"),monthNames=this._get(inst,"monthNames"),monthNamesShort=this._get(inst,"monthNamesShort"),beforeShowDay=this._get(inst,"beforeShowDay"),showOtherMonths=this._get(inst,"showOtherMonths"),selectOtherMonths=this._get(inst,"selectOtherMonths"),defaultDate=this._getDefaultDate(inst),html="",row=0;row<numMonths[0];row++){for(group="",this.maxRows=4,col=0;col<numMonths[1];col++){if(selectedDate=this._daylightSavingAdjust(new Date(drawYear,drawMonth,inst.selectedDay)),cornerClass=" ui-corner-all",calender="",isMultiMonth){if(calender+="<div class='ui-datepicker-group",numMonths[1]>1)switch(col){case 0:calender+=" ui-datepicker-group-first",cornerClass=" ui-corner-"+(isRTL?"right":"left");break;case numMonths[1]-1:calender+=" ui-datepicker-group-last",cornerClass=" ui-corner-"+(isRTL?"left":"right");break;default:calender+=" ui-datepicker-group-middle",cornerClass=""}calender+="'>"}for(calender+="<div class='ui-datepicker-header ui-widget-header ui-helper-clearfix"+cornerClass+"'>"+(/all|left/.test(cornerClass)&&0===row?isRTL?next:prev:"")+(/all|right/.test(cornerClass)&&0===row?isRTL?prev:next:"")+this._generateMonthYearHeader(inst,drawMonth,drawYear,minDate,maxDate,row>0||col>0,monthNames,monthNamesShort)+"</div><table class='ui-datepicker-calendar'><thead><tr>",thead=showWeek?"<th class='ui-datepicker-week-col'>"+this._get(inst,"weekHeader")+"</th>":"",dow=0;7>dow;dow++)day=(dow+firstDay)%7,thead+="<th scope='col'"+((dow+firstDay+6)%7>=5?" class='ui-datepicker-week-end'":"")+"><span title='"+dayNames[day]+"'>"+dayNamesMin[day]+"</span></th>";for(calender+=thead+"</tr></thead><tbody>",daysInMonth=this._getDaysInMonth(drawYear,drawMonth),drawYear===inst.selectedYear&&drawMonth===inst.selectedMonth&&(inst.selectedDay=Math.min(inst.selectedDay,daysInMonth)),leadDays=(this._getFirstDayOfMonth(drawYear,drawMonth)-firstDay+7)%7,curRows=Math.ceil((leadDays+daysInMonth)/7),numRows=isMultiMonth&&this.maxRows>curRows?this.maxRows:curRows,this.maxRows=numRows,printDate=this._daylightSavingAdjust(new Date(drawYear,drawMonth,1-leadDays)),dRow=0;numRows>dRow;dRow++){for(calender+="<tr>",tbody=showWeek?"<td class='ui-datepicker-week-col'>"+this._get(inst,"calculateWeek")(printDate)+"</td>":"",dow=0;7>dow;dow++)daySettings=beforeShowDay?beforeShowDay.apply(inst.input?inst.input[0]:null,[printDate]):[!0,""],otherMonth=printDate.getMonth()!==drawMonth,unselectable=otherMonth&&!selectOtherMonths||!daySettings[0]||minDate&&minDate>printDate||maxDate&&printDate>maxDate,tbody+="<td class='"+((dow+firstDay+6)%7>=5?" ui-datepicker-week-end":"")+(otherMonth?" ui-datepicker-other-month":"")+(printDate.getTime()===selectedDate.getTime()&&drawMonth===inst.selectedMonth&&inst._keyEvent||defaultDate.getTime()===printDate.getTime()&&defaultDate.getTime()===selectedDate.getTime()?" "+this._dayOverClass:"")+(unselectable?" "+this._unselectableClass+" ui-state-disabled":"")+(otherMonth&&!showOtherMonths?"":" "+daySettings[1]+(printDate.getTime()===currentDate.getTime()?" "+this._currentClass:"")+(printDate.getTime()===today.getTime()?" ui-datepicker-today":""))+"'"+(otherMonth&&!showOtherMonths||!daySettings[2]?"":" title='"+daySettings[2].replace(/'/g,"&#39;")+"'")+(unselectable?"":" data-handler='selectDay' data-event='click' data-month='"+printDate.getMonth()+"' data-year='"+printDate.getFullYear()+"'")+">"+(otherMonth&&!showOtherMonths?"&#xa0;":unselectable?"<span class='ui-state-default'>"+printDate.getDate()+"</span>":"<a class='ui-state-default"+(printDate.getTime()===today.getTime()?" ui-state-highlight":"")+(printDate.getTime()===currentDate.getTime()?" ui-state-active":"")+(otherMonth?" ui-priority-secondary":"")+"' href='#'>"+printDate.getDate()+"</a>")+"</td>",printDate.setDate(printDate.getDate()+1),printDate=this._daylightSavingAdjust(printDate);calender+=tbody+"</tr>"}drawMonth++,drawMonth>11&&(drawMonth=0,drawYear++),calender+="</tbody></table>"+(isMultiMonth?"</div>"+(numMonths[0]>0&&col===numMonths[1]-1?"<div class='ui-datepicker-row-break'></div>":""):""),group+=calender}html+=group}return html+=buttonPanel,inst._keyEvent=!1,html},_generateMonthYearHeader:function(inst,drawMonth,drawYear,minDate,maxDate,secondary,monthNames,monthNamesShort){var inMinYear,inMaxYear,month,years,thisYear,determineYear,year,endYear,changeMonth=this._get(inst,"changeMonth"),changeYear=this._get(inst,"changeYear"),showMonthAfterYear=this._get(inst,"showMonthAfterYear"),html="<div class='ui-datepicker-title'>",monthHtml="";if(secondary||!changeMonth)monthHtml+="<span class='ui-datepicker-month'>"+monthNames[drawMonth]+"</span>";else{for(inMinYear=minDate&&minDate.getFullYear()===drawYear,inMaxYear=maxDate&&maxDate.getFullYear()===drawYear,monthHtml+="<select class='ui-datepicker-month' data-handler='selectMonth' data-event='change'>",month=0;12>month;month++)(!inMinYear||month>=minDate.getMonth())&&(!inMaxYear||month<=maxDate.getMonth())&&(monthHtml+="<option value='"+month+"'"+(month===drawMonth?" selected='selected'":"")+">"+monthNamesShort[month]+"</option>");monthHtml+="</select>"}if(showMonthAfterYear||(html+=monthHtml+(!secondary&&changeMonth&&changeYear?"":"&#xa0;")),!inst.yearshtml)if(inst.yearshtml="",secondary||!changeYear)html+="<span class='ui-datepicker-year'>"+drawYear+"</span>";else{for(years=this._get(inst,"yearRange").split(":"),thisYear=(new Date).getFullYear(),determineYear=function(value){var year=value.match(/c[+\-].*/)?drawYear+parseInt(value.substring(1),10):value.match(/[+\-].*/)?thisYear+parseInt(value,10):parseInt(value,10);return isNaN(year)?thisYear:year},year=determineYear(years[0]),endYear=Math.max(year,determineYear(years[1]||"")),year=minDate?Math.max(year,minDate.getFullYear()):year,endYear=maxDate?Math.min(endYear,maxDate.getFullYear()):endYear,inst.yearshtml+="<select class='ui-datepicker-year' data-handler='selectYear' data-event='change'>";endYear>=year;year++)inst.yearshtml+="<option value='"+year+"'"+(year===drawYear?" selected='selected'":"")+">"+year+"</option>";inst.yearshtml+="</select>",html+=inst.yearshtml,inst.yearshtml=null}return html+=this._get(inst,"yearSuffix"),showMonthAfterYear&&(html+=(!secondary&&changeMonth&&changeYear?"":"&#xa0;")+monthHtml),html+="</div>"},_adjustInstDate:function(inst,offset,period){var year=inst.drawYear+("Y"===period?offset:0),month=inst.drawMonth+("M"===period?offset:0),day=Math.min(inst.selectedDay,this._getDaysInMonth(year,month))+("D"===period?offset:0),date=this._restrictMinMax(inst,this._daylightSavingAdjust(new Date(year,month,day)));inst.selectedDay=date.getDate(),inst.drawMonth=inst.selectedMonth=date.getMonth(),inst.drawYear=inst.selectedYear=date.getFullYear(),"M"!==period&&"Y"!==period||this._notifyChange(inst)},_restrictMinMax:function(inst,date){var minDate=this._getMinMaxDate(inst,"min"),maxDate=this._getMinMaxDate(inst,"max"),newDate=minDate&&minDate>date?minDate:date;return maxDate&&newDate>maxDate?maxDate:newDate},_notifyChange:function(inst){var onChange=this._get(inst,"onChangeMonthYear");onChange&&onChange.apply(inst.input?inst.input[0]:null,[inst.selectedYear,inst.selectedMonth+1,inst])},_getNumberOfMonths:function(inst){var numMonths=this._get(inst,"numberOfMonths");return null==numMonths?[1,1]:"number"==typeof numMonths?[1,numMonths]:numMonths},_getMinMaxDate:function(inst,minMax){return this._determineDate(inst,this._get(inst,minMax+"Date"),null)},_getDaysInMonth:function(year,month){return 32-this._daylightSavingAdjust(new Date(year,month,32)).getDate()},_getFirstDayOfMonth:function(year,month){return new Date(year,month,1).getDay()},_canAdjustMonth:function(inst,offset,curYear,curMonth){var numMonths=this._getNumberOfMonths(inst),date=this._daylightSavingAdjust(new Date(curYear,curMonth+(0>offset?offset:numMonths[0]*numMonths[1]),1));return 0>offset&&date.setDate(this._getDaysInMonth(date.getFullYear(),date.getMonth())),this._isInRange(inst,date)},_isInRange:function(inst,date){var yearSplit,currentYear,minDate=this._getMinMaxDate(inst,"min"),maxDate=this._getMinMaxDate(inst,"max"),minYear=null,maxYear=null,years=this._get(inst,"yearRange");return years&&(yearSplit=years.split(":"),currentYear=(new Date).getFullYear(),minYear=parseInt(yearSplit[0],10),maxYear=parseInt(yearSplit[1],10),yearSplit[0].match(/[+\-].*/)&&(minYear+=currentYear),yearSplit[1].match(/[+\-].*/)&&(maxYear+=currentYear)),(!minDate||date.getTime()>=minDate.getTime())&&(!maxDate||date.getTime()<=maxDate.getTime())&&(!minYear||date.getFullYear()>=minYear)&&(!maxYear||date.getFullYear()<=maxYear)},_getFormatConfig:function(inst){var shortYearCutoff=this._get(inst,"shortYearCutoff");return shortYearCutoff="string"!=typeof shortYearCutoff?shortYearCutoff:(new Date).getFullYear()%100+parseInt(shortYearCutoff,10),{shortYearCutoff:shortYearCutoff,dayNamesShort:this._get(inst,"dayNamesShort"),dayNames:this._get(inst,"dayNames"),monthNamesShort:this._get(inst,"monthNamesShort"),monthNames:this._get(inst,"monthNames")}},_formatDate:function(inst,day,month,year){day||(inst.currentDay=inst.selectedDay,inst.currentMonth=inst.selectedMonth,inst.currentYear=inst.selectedYear);var date=day?"object"==typeof day?day:this._daylightSavingAdjust(new Date(year,month,day)):this._daylightSavingAdjust(new Date(inst.currentYear,inst.currentMonth,inst.currentDay));return this.formatDate(this._get(inst,"dateFormat"),date,this._getFormatConfig(inst))}}),$.fn.datepicker=function(options){if(!this.length)return this;$.datepicker.initialized||($(document).mousedown($.datepicker._checkExternalClick),$.datepicker.initialized=!0),0===$("#"+$.datepicker._mainDivId).length&&$("body").append($.datepicker.dpDiv);var otherArgs=Array.prototype.slice.call(arguments,1);return"string"!=typeof options||"isDisabled"!==options&&"getDate"!==options&&"widget"!==options?"option"===options&&2===arguments.length&&"string"==typeof arguments[1]?$.datepicker["_"+options+"Datepicker"].apply($.datepicker,[this[0]].concat(otherArgs)):this.each(function(){"string"==typeof options?$.datepicker["_"+options+"Datepicker"].apply($.datepicker,[this].concat(otherArgs)):$.datepicker._attachDatepicker(this,options)}):$.datepicker["_"+options+"Datepicker"].apply($.datepicker,[this[0]].concat(otherArgs))},$.datepicker=new Datepicker,$.datepicker.initialized=!1,$.datepicker.uuid=(new Date).getTime(),$.datepicker.version="1.11.4";$.datepicker;$.widget("ui.draggable",$.ui.mouse,{version:"1.11.4",widgetEventPrefix:"drag",options:{addClasses:!0,appendTo:"parent",axis:!1,connectToSortable:!1,containment:!1,cursor:"auto",cursorAt:!1,grid:!1,handle:!1,helper:"original",iframeFix:!1,opacity:!1,refreshPositions:!1,revert:!1,revertDuration:500,scope:"default",scroll:!0,scrollSensitivity:20,scrollSpeed:20,snap:!1,snapMode:"both",snapTolerance:20,stack:!1,zIndex:!1,drag:null,start:null,stop:null},_create:function(){"original"===this.options.helper&&this._setPositionRelative(),this.options.addClasses&&this.element.addClass("ui-draggable"),this.options.disabled&&this.element.addClass("ui-draggable-disabled"),this._setHandleClassName(),this._mouseInit()},_setOption:function(key,value){this._super(key,value),"handle"===key&&(this._removeHandleClassName(),this._setHandleClassName())},_destroy:function(){return(this.helper||this.element).is(".ui-draggable-dragging")?void(this.destroyOnClear=!0):(this.element.removeClass("ui-draggable ui-draggable-dragging ui-draggable-disabled"),this._removeHandleClassName(),void this._mouseDestroy())},_mouseCapture:function(event){var o=this.options;return this._blurActiveElement(event),this.helper||o.disabled||$(event.target).closest(".ui-resizable-handle").length>0?!1:(this.handle=this._getHandle(event),this.handle?(this._blockFrames(o.iframeFix===!0?"iframe":o.iframeFix),!0):!1)},_blockFrames:function(selector){this.iframeBlocks=this.document.find(selector).map(function(){var iframe=$(this);return $("<div>").css("position","absolute").appendTo(iframe.parent()).outerWidth(iframe.outerWidth()).outerHeight(iframe.outerHeight()).offset(iframe.offset())[0]})},_unblockFrames:function(){this.iframeBlocks&&(this.iframeBlocks.remove(),delete this.iframeBlocks)},_blurActiveElement:function(event){var document=this.document[0];if(this.handleElement.is(event.target))try{document.activeElement&&"body"!==document.activeElement.nodeName.toLowerCase()&&$(document.activeElement).blur()}catch(error){}},_mouseStart:function(event){var o=this.options;return this.helper=this._createHelper(event),this.helper.addClass("ui-draggable-dragging"),this._cacheHelperProportions(),$.ui.ddmanager&&($.ui.ddmanager.current=this),this._cacheMargins(),this.cssPosition=this.helper.css("position"),this.scrollParent=this.helper.scrollParent(!0),this.offsetParent=this.helper.offsetParent(),this.hasFixedAncestor=this.helper.parents().filter(function(){return"fixed"===$(this).css("position")}).length>0,this.positionAbs=this.element.offset(),this._refreshOffsets(event),this.originalPosition=this.position=this._generatePosition(event,!1),this.originalPageX=event.pageX,this.originalPageY=event.pageY,o.cursorAt&&this._adjustOffsetFromHelper(o.cursorAt),this._setContainment(),this._trigger("start",event)===!1?(this._clear(),!1):(this._cacheHelperProportions(),$.ui.ddmanager&&!o.dropBehaviour&&$.ui.ddmanager.prepareOffsets(this,event),this._normalizeRightBottom(),this._mouseDrag(event,!0),$.ui.ddmanager&&$.ui.ddmanager.dragStart(this,event),!0)},_refreshOffsets:function(event){this.offset={top:this.positionAbs.top-this.margins.top,left:this.positionAbs.left-this.margins.left,scroll:!1,parent:this._getParentOffset(),relative:this._getRelativeOffset()},this.offset.click={left:event.pageX-this.offset.left,top:event.pageY-this.offset.top}},_mouseDrag:function(event,noPropagation){if(this.hasFixedAncestor&&(this.offset.parent=this._getParentOffset()),this.position=this._generatePosition(event,!0),this.positionAbs=this._convertPositionTo("absolute"),!noPropagation){var ui=this._uiHash();if(this._trigger("drag",event,ui)===!1)return this._mouseUp({}),!1;this.position=ui.position}return this.helper[0].style.left=this.position.left+"px",this.helper[0].style.top=this.position.top+"px",$.ui.ddmanager&&$.ui.ddmanager.drag(this,event),!1},_mouseStop:function(event){var that=this,dropped=!1;return $.ui.ddmanager&&!this.options.dropBehaviour&&(dropped=$.ui.ddmanager.drop(this,event)),this.dropped&&(dropped=this.dropped,this.dropped=!1),"invalid"===this.options.revert&&!dropped||"valid"===this.options.revert&&dropped||this.options.revert===!0||$.isFunction(this.options.revert)&&this.options.revert.call(this.element,dropped)?$(this.helper).animate(this.originalPosition,parseInt(this.options.revertDuration,10),function(){
that._trigger("stop",event)!==!1&&that._clear()}):this._trigger("stop",event)!==!1&&this._clear(),!1},_mouseUp:function(event){return this._unblockFrames(),$.ui.ddmanager&&$.ui.ddmanager.dragStop(this,event),this.handleElement.is(event.target)&&this.element.focus(),$.ui.mouse.prototype._mouseUp.call(this,event)},cancel:function(){return this.helper.is(".ui-draggable-dragging")?this._mouseUp({}):this._clear(),this},_getHandle:function(event){return this.options.handle?!!$(event.target).closest(this.element.find(this.options.handle)).length:!0},_setHandleClassName:function(){this.handleElement=this.options.handle?this.element.find(this.options.handle):this.element,this.handleElement.addClass("ui-draggable-handle")},_removeHandleClassName:function(){this.handleElement.removeClass("ui-draggable-handle")},_createHelper:function(event){var o=this.options,helperIsFunction=$.isFunction(o.helper),helper=helperIsFunction?$(o.helper.apply(this.element[0],[event])):"clone"===o.helper?this.element.clone().removeAttr("id"):this.element;return helper.parents("body").length||helper.appendTo("parent"===o.appendTo?this.element[0].parentNode:o.appendTo),helperIsFunction&&helper[0]===this.element[0]&&this._setPositionRelative(),helper[0]===this.element[0]||/(fixed|absolute)/.test(helper.css("position"))||helper.css("position","absolute"),helper},_setPositionRelative:function(){/^(?:r|a|f)/.test(this.element.css("position"))||(this.element[0].style.position="relative")},_adjustOffsetFromHelper:function(obj){"string"==typeof obj&&(obj=obj.split(" ")),$.isArray(obj)&&(obj={left:+obj[0],top:+obj[1]||0}),"left"in obj&&(this.offset.click.left=obj.left+this.margins.left),"right"in obj&&(this.offset.click.left=this.helperProportions.width-obj.right+this.margins.left),"top"in obj&&(this.offset.click.top=obj.top+this.margins.top),"bottom"in obj&&(this.offset.click.top=this.helperProportions.height-obj.bottom+this.margins.top)},_isRootNode:function(element){return/(html|body)/i.test(element.tagName)||element===this.document[0]},_getParentOffset:function(){var po=this.offsetParent.offset(),document=this.document[0];return"absolute"===this.cssPosition&&this.scrollParent[0]!==document&&$.contains(this.scrollParent[0],this.offsetParent[0])&&(po.left+=this.scrollParent.scrollLeft(),po.top+=this.scrollParent.scrollTop()),this._isRootNode(this.offsetParent[0])&&(po={top:0,left:0}),{top:po.top+(parseInt(this.offsetParent.css("borderTopWidth"),10)||0),left:po.left+(parseInt(this.offsetParent.css("borderLeftWidth"),10)||0)}},_getRelativeOffset:function(){if("relative"!==this.cssPosition)return{top:0,left:0};var p=this.element.position(),scrollIsRootNode=this._isRootNode(this.scrollParent[0]);return{top:p.top-(parseInt(this.helper.css("top"),10)||0)+(scrollIsRootNode?0:this.scrollParent.scrollTop()),left:p.left-(parseInt(this.helper.css("left"),10)||0)+(scrollIsRootNode?0:this.scrollParent.scrollLeft())}},_cacheMargins:function(){this.margins={left:parseInt(this.element.css("marginLeft"),10)||0,top:parseInt(this.element.css("marginTop"),10)||0,right:parseInt(this.element.css("marginRight"),10)||0,bottom:parseInt(this.element.css("marginBottom"),10)||0}},_cacheHelperProportions:function(){this.helperProportions={width:this.helper.outerWidth(),height:this.helper.outerHeight()}},_setContainment:function(){var isUserScrollable,c,ce,o=this.options,document=this.document[0];return this.relativeContainer=null,o.containment?"window"===o.containment?void(this.containment=[$(window).scrollLeft()-this.offset.relative.left-this.offset.parent.left,$(window).scrollTop()-this.offset.relative.top-this.offset.parent.top,$(window).scrollLeft()+$(window).width()-this.helperProportions.width-this.margins.left,$(window).scrollTop()+($(window).height()||document.body.parentNode.scrollHeight)-this.helperProportions.height-this.margins.top]):"document"===o.containment?void(this.containment=[0,0,$(document).width()-this.helperProportions.width-this.margins.left,($(document).height()||document.body.parentNode.scrollHeight)-this.helperProportions.height-this.margins.top]):o.containment.constructor===Array?void(this.containment=o.containment):("parent"===o.containment&&(o.containment=this.helper[0].parentNode),c=$(o.containment),ce=c[0],void(ce&&(isUserScrollable=/(scroll|auto)/.test(c.css("overflow")),this.containment=[(parseInt(c.css("borderLeftWidth"),10)||0)+(parseInt(c.css("paddingLeft"),10)||0),(parseInt(c.css("borderTopWidth"),10)||0)+(parseInt(c.css("paddingTop"),10)||0),(isUserScrollable?Math.max(ce.scrollWidth,ce.offsetWidth):ce.offsetWidth)-(parseInt(c.css("borderRightWidth"),10)||0)-(parseInt(c.css("paddingRight"),10)||0)-this.helperProportions.width-this.margins.left-this.margins.right,(isUserScrollable?Math.max(ce.scrollHeight,ce.offsetHeight):ce.offsetHeight)-(parseInt(c.css("borderBottomWidth"),10)||0)-(parseInt(c.css("paddingBottom"),10)||0)-this.helperProportions.height-this.margins.top-this.margins.bottom],this.relativeContainer=c))):void(this.containment=null)},_convertPositionTo:function(d,pos){pos||(pos=this.position);var mod="absolute"===d?1:-1,scrollIsRootNode=this._isRootNode(this.scrollParent[0]);return{top:pos.top+this.offset.relative.top*mod+this.offset.parent.top*mod-("fixed"===this.cssPosition?-this.offset.scroll.top:scrollIsRootNode?0:this.offset.scroll.top)*mod,left:pos.left+this.offset.relative.left*mod+this.offset.parent.left*mod-("fixed"===this.cssPosition?-this.offset.scroll.left:scrollIsRootNode?0:this.offset.scroll.left)*mod}},_generatePosition:function(event,constrainPosition){var containment,co,top,left,o=this.options,scrollIsRootNode=this._isRootNode(this.scrollParent[0]),pageX=event.pageX,pageY=event.pageY;return scrollIsRootNode&&this.offset.scroll||(this.offset.scroll={top:this.scrollParent.scrollTop(),left:this.scrollParent.scrollLeft()}),constrainPosition&&(this.containment&&(this.relativeContainer?(co=this.relativeContainer.offset(),containment=[this.containment[0]+co.left,this.containment[1]+co.top,this.containment[2]+co.left,this.containment[3]+co.top]):containment=this.containment,event.pageX-this.offset.click.left<containment[0]&&(pageX=containment[0]+this.offset.click.left),event.pageY-this.offset.click.top<containment[1]&&(pageY=containment[1]+this.offset.click.top),event.pageX-this.offset.click.left>containment[2]&&(pageX=containment[2]+this.offset.click.left),event.pageY-this.offset.click.top>containment[3]&&(pageY=containment[3]+this.offset.click.top)),o.grid&&(top=o.grid[1]?this.originalPageY+Math.round((pageY-this.originalPageY)/o.grid[1])*o.grid[1]:this.originalPageY,pageY=containment?top-this.offset.click.top>=containment[1]||top-this.offset.click.top>containment[3]?top:top-this.offset.click.top>=containment[1]?top-o.grid[1]:top+o.grid[1]:top,left=o.grid[0]?this.originalPageX+Math.round((pageX-this.originalPageX)/o.grid[0])*o.grid[0]:this.originalPageX,pageX=containment?left-this.offset.click.left>=containment[0]||left-this.offset.click.left>containment[2]?left:left-this.offset.click.left>=containment[0]?left-o.grid[0]:left+o.grid[0]:left),"y"===o.axis&&(pageX=this.originalPageX),"x"===o.axis&&(pageY=this.originalPageY)),{top:pageY-this.offset.click.top-this.offset.relative.top-this.offset.parent.top+("fixed"===this.cssPosition?-this.offset.scroll.top:scrollIsRootNode?0:this.offset.scroll.top),left:pageX-this.offset.click.left-this.offset.relative.left-this.offset.parent.left+("fixed"===this.cssPosition?-this.offset.scroll.left:scrollIsRootNode?0:this.offset.scroll.left)}},_clear:function(){this.helper.removeClass("ui-draggable-dragging"),this.helper[0]===this.element[0]||this.cancelHelperRemoval||this.helper.remove(),this.helper=null,this.cancelHelperRemoval=!1,this.destroyOnClear&&this.destroy()},_normalizeRightBottom:function(){"y"!==this.options.axis&&"auto"!==this.helper.css("right")&&(this.helper.width(this.helper.width()),this.helper.css("right","auto")),"x"!==this.options.axis&&"auto"!==this.helper.css("bottom")&&(this.helper.height(this.helper.height()),this.helper.css("bottom","auto"))},_trigger:function(type,event,ui){return ui=ui||this._uiHash(),$.ui.plugin.call(this,type,[event,ui,this],!0),/^(drag|start|stop)/.test(type)&&(this.positionAbs=this._convertPositionTo("absolute"),ui.offset=this.positionAbs),$.Widget.prototype._trigger.call(this,type,event,ui)},plugins:{},_uiHash:function(){return{helper:this.helper,position:this.position,originalPosition:this.originalPosition,offset:this.positionAbs}}}),$.ui.plugin.add("draggable","connectToSortable",{start:function(event,ui,draggable){var uiSortable=$.extend({},ui,{item:draggable.element});draggable.sortables=[],$(draggable.options.connectToSortable).each(function(){var sortable=$(this).sortable("instance");sortable&&!sortable.options.disabled&&(draggable.sortables.push(sortable),sortable.refreshPositions(),sortable._trigger("activate",event,uiSortable))})},stop:function(event,ui,draggable){var uiSortable=$.extend({},ui,{item:draggable.element});draggable.cancelHelperRemoval=!1,$.each(draggable.sortables,function(){var sortable=this;sortable.isOver?(sortable.isOver=0,draggable.cancelHelperRemoval=!0,sortable.cancelHelperRemoval=!1,sortable._storedCSS={position:sortable.placeholder.css("position"),top:sortable.placeholder.css("top"),left:sortable.placeholder.css("left")},sortable._mouseStop(event),sortable.options.helper=sortable.options._helper):(sortable.cancelHelperRemoval=!0,sortable._trigger("deactivate",event,uiSortable))})},drag:function(event,ui,draggable){$.each(draggable.sortables,function(){var innermostIntersecting=!1,sortable=this;sortable.positionAbs=draggable.positionAbs,sortable.helperProportions=draggable.helperProportions,sortable.offset.click=draggable.offset.click,sortable._intersectsWith(sortable.containerCache)&&(innermostIntersecting=!0,$.each(draggable.sortables,function(){return this.positionAbs=draggable.positionAbs,this.helperProportions=draggable.helperProportions,this.offset.click=draggable.offset.click,this!==sortable&&this._intersectsWith(this.containerCache)&&$.contains(sortable.element[0],this.element[0])&&(innermostIntersecting=!1),innermostIntersecting})),innermostIntersecting?(sortable.isOver||(sortable.isOver=1,draggable._parent=ui.helper.parent(),sortable.currentItem=ui.helper.appendTo(sortable.element).data("ui-sortable-item",!0),sortable.options._helper=sortable.options.helper,sortable.options.helper=function(){return ui.helper[0]},event.target=sortable.currentItem[0],sortable._mouseCapture(event,!0),sortable._mouseStart(event,!0,!0),sortable.offset.click.top=draggable.offset.click.top,sortable.offset.click.left=draggable.offset.click.left,sortable.offset.parent.left-=draggable.offset.parent.left-sortable.offset.parent.left,sortable.offset.parent.top-=draggable.offset.parent.top-sortable.offset.parent.top,draggable._trigger("toSortable",event),draggable.dropped=sortable.element,$.each(draggable.sortables,function(){this.refreshPositions()}),draggable.currentItem=draggable.element,sortable.fromOutside=draggable),sortable.currentItem&&(sortable._mouseDrag(event),ui.position=sortable.position)):sortable.isOver&&(sortable.isOver=0,sortable.cancelHelperRemoval=!0,sortable.options._revert=sortable.options.revert,sortable.options.revert=!1,sortable._trigger("out",event,sortable._uiHash(sortable)),sortable._mouseStop(event,!0),sortable.options.revert=sortable.options._revert,sortable.options.helper=sortable.options._helper,sortable.placeholder&&sortable.placeholder.remove(),ui.helper.appendTo(draggable._parent),draggable._refreshOffsets(event),ui.position=draggable._generatePosition(event,!0),draggable._trigger("fromSortable",event),draggable.dropped=!1,$.each(draggable.sortables,function(){this.refreshPositions()}))})}}),$.ui.plugin.add("draggable","cursor",{start:function(event,ui,instance){var t=$("body"),o=instance.options;t.css("cursor")&&(o._cursor=t.css("cursor")),t.css("cursor",o.cursor)},stop:function(event,ui,instance){var o=instance.options;o._cursor&&$("body").css("cursor",o._cursor)}}),$.ui.plugin.add("draggable","opacity",{start:function(event,ui,instance){var t=$(ui.helper),o=instance.options;t.css("opacity")&&(o._opacity=t.css("opacity")),t.css("opacity",o.opacity)},stop:function(event,ui,instance){var o=instance.options;o._opacity&&$(ui.helper).css("opacity",o._opacity)}}),$.ui.plugin.add("draggable","scroll",{start:function(event,ui,i){i.scrollParentNotHidden||(i.scrollParentNotHidden=i.helper.scrollParent(!1)),i.scrollParentNotHidden[0]!==i.document[0]&&"HTML"!==i.scrollParentNotHidden[0].tagName&&(i.overflowOffset=i.scrollParentNotHidden.offset())},drag:function(event,ui,i){var o=i.options,scrolled=!1,scrollParent=i.scrollParentNotHidden[0],document=i.document[0];scrollParent!==document&&"HTML"!==scrollParent.tagName?(o.axis&&"x"===o.axis||(i.overflowOffset.top+scrollParent.offsetHeight-event.pageY<o.scrollSensitivity?scrollParent.scrollTop=scrolled=scrollParent.scrollTop+o.scrollSpeed:event.pageY-i.overflowOffset.top<o.scrollSensitivity&&(scrollParent.scrollTop=scrolled=scrollParent.scrollTop-o.scrollSpeed)),o.axis&&"y"===o.axis||(i.overflowOffset.left+scrollParent.offsetWidth-event.pageX<o.scrollSensitivity?scrollParent.scrollLeft=scrolled=scrollParent.scrollLeft+o.scrollSpeed:event.pageX-i.overflowOffset.left<o.scrollSensitivity&&(scrollParent.scrollLeft=scrolled=scrollParent.scrollLeft-o.scrollSpeed))):(o.axis&&"x"===o.axis||(event.pageY-$(document).scrollTop()<o.scrollSensitivity?scrolled=$(document).scrollTop($(document).scrollTop()-o.scrollSpeed):$(window).height()-(event.pageY-$(document).scrollTop())<o.scrollSensitivity&&(scrolled=$(document).scrollTop($(document).scrollTop()+o.scrollSpeed))),o.axis&&"y"===o.axis||(event.pageX-$(document).scrollLeft()<o.scrollSensitivity?scrolled=$(document).scrollLeft($(document).scrollLeft()-o.scrollSpeed):$(window).width()-(event.pageX-$(document).scrollLeft())<o.scrollSensitivity&&(scrolled=$(document).scrollLeft($(document).scrollLeft()+o.scrollSpeed)))),scrolled!==!1&&$.ui.ddmanager&&!o.dropBehaviour&&$.ui.ddmanager.prepareOffsets(i,event)}}),$.ui.plugin.add("draggable","snap",{start:function(event,ui,i){var o=i.options;i.snapElements=[],$(o.snap.constructor!==String?o.snap.items||":data(ui-draggable)":o.snap).each(function(){var $t=$(this),$o=$t.offset();this!==i.element[0]&&i.snapElements.push({item:this,width:$t.outerWidth(),height:$t.outerHeight(),top:$o.top,left:$o.left})})},drag:function(event,ui,inst){var ts,bs,ls,rs,l,r,t,b,i,first,o=inst.options,d=o.snapTolerance,x1=ui.offset.left,x2=x1+inst.helperProportions.width,y1=ui.offset.top,y2=y1+inst.helperProportions.height;for(i=inst.snapElements.length-1;i>=0;i--)l=inst.snapElements[i].left-inst.margins.left,r=l+inst.snapElements[i].width,t=inst.snapElements[i].top-inst.margins.top,b=t+inst.snapElements[i].height,l-d>x2||x1>r+d||t-d>y2||y1>b+d||!$.contains(inst.snapElements[i].item.ownerDocument,inst.snapElements[i].item)?(inst.snapElements[i].snapping&&inst.options.snap.release&&inst.options.snap.release.call(inst.element,event,$.extend(inst._uiHash(),{snapItem:inst.snapElements[i].item})),inst.snapElements[i].snapping=!1):("inner"!==o.snapMode&&(ts=Math.abs(t-y2)<=d,bs=Math.abs(b-y1)<=d,ls=Math.abs(l-x2)<=d,rs=Math.abs(r-x1)<=d,ts&&(ui.position.top=inst._convertPositionTo("relative",{top:t-inst.helperProportions.height,left:0}).top),bs&&(ui.position.top=inst._convertPositionTo("relative",{top:b,left:0}).top),ls&&(ui.position.left=inst._convertPositionTo("relative",{top:0,left:l-inst.helperProportions.width}).left),rs&&(ui.position.left=inst._convertPositionTo("relative",{top:0,left:r}).left)),first=ts||bs||ls||rs,"outer"!==o.snapMode&&(ts=Math.abs(t-y1)<=d,bs=Math.abs(b-y2)<=d,ls=Math.abs(l-x1)<=d,rs=Math.abs(r-x2)<=d,ts&&(ui.position.top=inst._convertPositionTo("relative",{top:t,left:0}).top),bs&&(ui.position.top=inst._convertPositionTo("relative",{top:b-inst.helperProportions.height,left:0}).top),ls&&(ui.position.left=inst._convertPositionTo("relative",{top:0,left:l}).left),rs&&(ui.position.left=inst._convertPositionTo("relative",{top:0,left:r-inst.helperProportions.width}).left)),!inst.snapElements[i].snapping&&(ts||bs||ls||rs||first)&&inst.options.snap.snap&&inst.options.snap.snap.call(inst.element,event,$.extend(inst._uiHash(),{snapItem:inst.snapElements[i].item})),inst.snapElements[i].snapping=ts||bs||ls||rs||first)}}),$.ui.plugin.add("draggable","stack",{start:function(event,ui,instance){var min,o=instance.options,group=$.makeArray($(o.stack)).sort(function(a,b){return(parseInt($(a).css("zIndex"),10)||0)-(parseInt($(b).css("zIndex"),10)||0)});group.length&&(min=parseInt($(group[0]).css("zIndex"),10)||0,$(group).each(function(i){$(this).css("zIndex",min+i)}),this.css("zIndex",min+group.length))}}),$.ui.plugin.add("draggable","zIndex",{start:function(event,ui,instance){var t=$(ui.helper),o=instance.options;t.css("zIndex")&&(o._zIndex=t.css("zIndex")),t.css("zIndex",o.zIndex)},stop:function(event,ui,instance){var o=instance.options;o._zIndex&&$(ui.helper).css("zIndex",o._zIndex)}});$.ui.draggable;$.widget("ui.resizable",$.ui.mouse,{version:"1.11.4",widgetEventPrefix:"resize",options:{alsoResize:!1,animate:!1,animateDuration:"slow",animateEasing:"swing",aspectRatio:!1,autoHide:!1,containment:!1,ghost:!1,grid:!1,handles:"e,s,se",helper:!1,maxHeight:null,maxWidth:null,minHeight:10,minWidth:10,zIndex:90,resize:null,start:null,stop:null},_num:function(value){return parseInt(value,10)||0},_isNumber:function(value){return!isNaN(parseInt(value,10))},_hasScroll:function(el,a){if("hidden"===$(el).css("overflow"))return!1;var scroll=a&&"left"===a?"scrollLeft":"scrollTop",has=!1;return el[scroll]>0?!0:(el[scroll]=1,has=el[scroll]>0,el[scroll]=0,has)},_create:function(){var n,i,handle,axis,hname,that=this,o=this.options;if(this.element.addClass("ui-resizable"),$.extend(this,{_aspectRatio:!!o.aspectRatio,aspectRatio:o.aspectRatio,originalElement:this.element,_proportionallyResizeElements:[],_helper:o.helper||o.ghost||o.animate?o.helper||"ui-resizable-helper":null}),this.element[0].nodeName.match(/^(canvas|textarea|input|select|button|img)$/i)&&(this.element.wrap($("<div class='ui-wrapper' style='overflow: hidden;'></div>").css({position:this.element.css("position"),width:this.element.outerWidth(),height:this.element.outerHeight(),top:this.element.css("top"),left:this.element.css("left")})),this.element=this.element.parent().data("ui-resizable",this.element.resizable("instance")),this.elementIsWrapper=!0,this.element.css({marginLeft:this.originalElement.css("marginLeft"),marginTop:this.originalElement.css("marginTop"),marginRight:this.originalElement.css("marginRight"),marginBottom:this.originalElement.css("marginBottom")}),this.originalElement.css({marginLeft:0,marginTop:0,marginRight:0,marginBottom:0}),this.originalResizeStyle=this.originalElement.css("resize"),this.originalElement.css("resize","none"),this._proportionallyResizeElements.push(this.originalElement.css({position:"static",zoom:1,display:"block"})),this.originalElement.css({margin:this.originalElement.css("margin")}),this._proportionallyResize()),this.handles=o.handles||($(".ui-resizable-handle",this.element).length?{n:".ui-resizable-n",e:".ui-resizable-e",s:".ui-resizable-s",w:".ui-resizable-w",se:".ui-resizable-se",sw:".ui-resizable-sw",ne:".ui-resizable-ne",nw:".ui-resizable-nw"}:"e,s,se"),this._handles=$(),this.handles.constructor===String)for("all"===this.handles&&(this.handles="n,e,s,w,se,sw,ne,nw"),n=this.handles.split(","),this.handles={},i=0;i<n.length;i++)handle=$.trim(n[i]),hname="ui-resizable-"+handle,axis=$("<div class='ui-resizable-handle "+hname+"'></div>"),axis.css({zIndex:o.zIndex}),"se"===handle&&axis.addClass("ui-icon ui-icon-gripsmall-diagonal-se"),this.handles[handle]=".ui-resizable-"+handle,this.element.append(axis);this._renderAxis=function(target){var i,axis,padPos,padWrapper;target=target||this.element;for(i in this.handles)this.handles[i].constructor===String?this.handles[i]=this.element.children(this.handles[i]).first().show():(this.handles[i].jquery||this.handles[i].nodeType)&&(this.handles[i]=$(this.handles[i]),this._on(this.handles[i],{mousedown:that._mouseDown})),this.elementIsWrapper&&this.originalElement[0].nodeName.match(/^(textarea|input|select|button)$/i)&&(axis=$(this.handles[i],this.element),padWrapper=/sw|ne|nw|se|n|s/.test(i)?axis.outerHeight():axis.outerWidth(),padPos=["padding",/ne|nw|n/.test(i)?"Top":/se|sw|s/.test(i)?"Bottom":/^e$/.test(i)?"Right":"Left"].join(""),target.css(padPos,padWrapper),this._proportionallyResize()),this._handles=this._handles.add(this.handles[i])},this._renderAxis(this.element),this._handles=this._handles.add(this.element.find(".ui-resizable-handle")),this._handles.disableSelection(),this._handles.mouseover(function(){that.resizing||(this.className&&(axis=this.className.match(/ui-resizable-(se|sw|ne|nw|n|e|s|w)/i)),that.axis=axis&&axis[1]?axis[1]:"se")}),o.autoHide&&(this._handles.hide(),$(this.element).addClass("ui-resizable-autohide").mouseenter(function(){o.disabled||($(this).removeClass("ui-resizable-autohide"),that._handles.show())}).mouseleave(function(){o.disabled||that.resizing||($(this).addClass("ui-resizable-autohide"),that._handles.hide())})),this._mouseInit()},_destroy:function(){this._mouseDestroy();var wrapper,_destroy=function(exp){$(exp).removeClass("ui-resizable ui-resizable-disabled ui-resizable-resizing").removeData("resizable").removeData("ui-resizable").unbind(".resizable").find(".ui-resizable-handle").remove()};return this.elementIsWrapper&&(_destroy(this.element),wrapper=this.element,this.originalElement.css({position:wrapper.css("position"),width:wrapper.outerWidth(),height:wrapper.outerHeight(),top:wrapper.css("top"),left:wrapper.css("left")}).insertAfter(wrapper),wrapper.remove()),this.originalElement.css("resize",this.originalResizeStyle),_destroy(this.originalElement),this},_mouseCapture:function(event){var i,handle,capture=!1;for(i in this.handles)handle=$(this.handles[i])[0],(handle===event.target||$.contains(handle,event.target))&&(capture=!0);return!this.options.disabled&&capture},_mouseStart:function(event){var curleft,curtop,cursor,o=this.options,el=this.element;return this.resizing=!0,this._renderProxy(),curleft=this._num(this.helper.css("left")),curtop=this._num(this.helper.css("top")),o.containment&&(curleft+=$(o.containment).scrollLeft()||0,curtop+=$(o.containment).scrollTop()||0),this.offset=this.helper.offset(),this.position={left:curleft,top:curtop},this.size=this._helper?{width:this.helper.width(),height:this.helper.height()}:{width:el.width(),height:el.height()},this.originalSize=this._helper?{width:el.outerWidth(),height:el.outerHeight()}:{width:el.width(),height:el.height()},this.sizeDiff={width:el.outerWidth()-el.width(),height:el.outerHeight()-el.height()},this.originalPosition={left:curleft,top:curtop},this.originalMousePosition={left:event.pageX,top:event.pageY},this.aspectRatio="number"==typeof o.aspectRatio?o.aspectRatio:this.originalSize.width/this.originalSize.height||1,cursor=$(".ui-resizable-"+this.axis).css("cursor"),$("body").css("cursor","auto"===cursor?this.axis+"-resize":cursor),el.addClass("ui-resizable-resizing"),this._propagate("start",event),!0},_mouseDrag:function(event){var data,props,smp=this.originalMousePosition,a=this.axis,dx=event.pageX-smp.left||0,dy=event.pageY-smp.top||0,trigger=this._change[a];return this._updatePrevProperties(),trigger?(data=trigger.apply(this,[event,dx,dy]),this._updateVirtualBoundaries(event.shiftKey),(this._aspectRatio||event.shiftKey)&&(data=this._updateRatio(data,event)),data=this._respectSize(data,event),this._updateCache(data),this._propagate("resize",event),props=this._applyChanges(),!this._helper&&this._proportionallyResizeElements.length&&this._proportionallyResize(),$.isEmptyObject(props)||(this._updatePrevProperties(),this._trigger("resize",event,this.ui()),this._applyChanges()),!1):!1},_mouseStop:function(event){this.resizing=!1;var pr,ista,soffseth,soffsetw,s,left,top,o=this.options,that=this;return this._helper&&(pr=this._proportionallyResizeElements,ista=pr.length&&/textarea/i.test(pr[0].nodeName),soffseth=ista&&this._hasScroll(pr[0],"left")?0:that.sizeDiff.height,soffsetw=ista?0:that.sizeDiff.width,s={width:that.helper.width()-soffsetw,height:that.helper.height()-soffseth},left=parseInt(that.element.css("left"),10)+(that.position.left-that.originalPosition.left)||null,top=parseInt(that.element.css("top"),10)+(that.position.top-that.originalPosition.top)||null,o.animate||this.element.css($.extend(s,{top:top,left:left})),that.helper.height(that.size.height),that.helper.width(that.size.width),this._helper&&!o.animate&&this._proportionallyResize()),$("body").css("cursor","auto"),this.element.removeClass("ui-resizable-resizing"),this._propagate("stop",event),this._helper&&this.helper.remove(),!1},_updatePrevProperties:function(){this.prevPosition={top:this.position.top,left:this.position.left},this.prevSize={width:this.size.width,height:this.size.height}},_applyChanges:function(){var props={};return this.position.top!==this.prevPosition.top&&(props.top=this.position.top+"px"),this.position.left!==this.prevPosition.left&&(props.left=this.position.left+"px"),this.size.width!==this.prevSize.width&&(props.width=this.size.width+"px"),this.size.height!==this.prevSize.height&&(props.height=this.size.height+"px"),this.helper.css(props),props},_updateVirtualBoundaries:function(forceAspectRatio){var pMinWidth,pMaxWidth,pMinHeight,pMaxHeight,b,o=this.options;b={minWidth:this._isNumber(o.minWidth)?o.minWidth:0,maxWidth:this._isNumber(o.maxWidth)?o.maxWidth:1/0,minHeight:this._isNumber(o.minHeight)?o.minHeight:0,maxHeight:this._isNumber(o.maxHeight)?o.maxHeight:1/0},(this._aspectRatio||forceAspectRatio)&&(pMinWidth=b.minHeight*this.aspectRatio,pMinHeight=b.minWidth/this.aspectRatio,pMaxWidth=b.maxHeight*this.aspectRatio,pMaxHeight=b.maxWidth/this.aspectRatio,pMinWidth>b.minWidth&&(b.minWidth=pMinWidth),pMinHeight>b.minHeight&&(b.minHeight=pMinHeight),pMaxWidth<b.maxWidth&&(b.maxWidth=pMaxWidth),pMaxHeight<b.maxHeight&&(b.maxHeight=pMaxHeight)),this._vBoundaries=b},_updateCache:function(data){this.offset=this.helper.offset(),this._isNumber(data.left)&&(this.position.left=data.left),this._isNumber(data.top)&&(this.position.top=data.top),this._isNumber(data.height)&&(this.size.height=data.height),this._isNumber(data.width)&&(this.size.width=data.width)},_updateRatio:function(data){var cpos=this.position,csize=this.size,a=this.axis;return this._isNumber(data.height)?data.width=data.height*this.aspectRatio:this._isNumber(data.width)&&(data.height=data.width/this.aspectRatio),"sw"===a&&(data.left=cpos.left+(csize.width-data.width),data.top=null),"nw"===a&&(data.top=cpos.top+(csize.height-data.height),data.left=cpos.left+(csize.width-data.width)),data},_respectSize:function(data){var o=this._vBoundaries,a=this.axis,ismaxw=this._isNumber(data.width)&&o.maxWidth&&o.maxWidth<data.width,ismaxh=this._isNumber(data.height)&&o.maxHeight&&o.maxHeight<data.height,isminw=this._isNumber(data.width)&&o.minWidth&&o.minWidth>data.width,isminh=this._isNumber(data.height)&&o.minHeight&&o.minHeight>data.height,dw=this.originalPosition.left+this.originalSize.width,dh=this.position.top+this.size.height,cw=/sw|nw|w/.test(a),ch=/nw|ne|n/.test(a);return isminw&&(data.width=o.minWidth),isminh&&(data.height=o.minHeight),ismaxw&&(data.width=o.maxWidth),ismaxh&&(data.height=o.maxHeight),isminw&&cw&&(data.left=dw-o.minWidth),ismaxw&&cw&&(data.left=dw-o.maxWidth),isminh&&ch&&(data.top=dh-o.minHeight),ismaxh&&ch&&(data.top=dh-o.maxHeight),data.width||data.height||data.left||!data.top?data.width||data.height||data.top||!data.left||(data.left=null):data.top=null,data},_getPaddingPlusBorderDimensions:function(element){for(var i=0,widths=[],borders=[element.css("borderTopWidth"),element.css("borderRightWidth"),element.css("borderBottomWidth"),element.css("borderLeftWidth")],paddings=[element.css("paddingTop"),element.css("paddingRight"),element.css("paddingBottom"),element.css("paddingLeft")];4>i;i++)widths[i]=parseInt(borders[i],10)||0,widths[i]+=parseInt(paddings[i],10)||0;return{height:widths[0]+widths[2],width:widths[1]+widths[3]}},_proportionallyResize:function(){if(this._proportionallyResizeElements.length)for(var prel,i=0,element=this.helper||this.element;i<this._proportionallyResizeElements.length;i++)prel=this._proportionallyResizeElements[i],this.outerDimensions||(this.outerDimensions=this._getPaddingPlusBorderDimensions(prel)),prel.css({height:element.height()-this.outerDimensions.height||0,width:element.width()-this.outerDimensions.width||0})},_renderProxy:function(){var el=this.element,o=this.options;this.elementOffset=el.offset(),this._helper?(this.helper=this.helper||$("<div style='overflow:hidden;'></div>"),this.helper.addClass(this._helper).css({width:this.element.outerWidth()-1,height:this.element.outerHeight()-1,position:"absolute",left:this.elementOffset.left+"px",top:this.elementOffset.top+"px",zIndex:++o.zIndex}),this.helper.appendTo("body").disableSelection()):this.helper=this.element},_change:{e:function(event,dx){return{width:this.originalSize.width+dx}},w:function(event,dx){var cs=this.originalSize,sp=this.originalPosition;return{left:sp.left+dx,width:cs.width-dx}},n:function(event,dx,dy){var cs=this.originalSize,sp=this.originalPosition;return{top:sp.top+dy,height:cs.height-dy}},s:function(event,dx,dy){return{height:this.originalSize.height+dy}},se:function(event,dx,dy){return $.extend(this._change.s.apply(this,arguments),this._change.e.apply(this,[event,dx,dy]))},sw:function(event,dx,dy){return $.extend(this._change.s.apply(this,arguments),this._change.w.apply(this,[event,dx,dy]))},ne:function(event,dx,dy){return $.extend(this._change.n.apply(this,arguments),this._change.e.apply(this,[event,dx,dy]))},nw:function(event,dx,dy){return $.extend(this._change.n.apply(this,arguments),this._change.w.apply(this,[event,dx,dy]))}},_propagate:function(n,event){$.ui.plugin.call(this,n,[event,this.ui()]),"resize"!==n&&this._trigger(n,event,this.ui())},plugins:{},ui:function(){return{originalElement:this.originalElement,element:this.element,helper:this.helper,position:this.position,size:this.size,originalSize:this.originalSize,originalPosition:this.originalPosition}}}),$.ui.plugin.add("resizable","animate",{stop:function(event){var that=$(this).resizable("instance"),o=that.options,pr=that._proportionallyResizeElements,ista=pr.length&&/textarea/i.test(pr[0].nodeName),soffseth=ista&&that._hasScroll(pr[0],"left")?0:that.sizeDiff.height,soffsetw=ista?0:that.sizeDiff.width,style={width:that.size.width-soffsetw,height:that.size.height-soffseth},left=parseInt(that.element.css("left"),10)+(that.position.left-that.originalPosition.left)||null,top=parseInt(that.element.css("top"),10)+(that.position.top-that.originalPosition.top)||null;that.element.animate($.extend(style,top&&left?{top:top,left:left}:{}),{duration:o.animateDuration,easing:o.animateEasing,step:function(){var data={width:parseInt(that.element.css("width"),10),height:parseInt(that.element.css("height"),10),top:parseInt(that.element.css("top"),10),left:parseInt(that.element.css("left"),10)};pr&&pr.length&&$(pr[0]).css({width:data.width,height:data.height}),that._updateCache(data),that._propagate("resize",event)}})}}),$.ui.plugin.add("resizable","containment",{start:function(){var element,p,co,ch,cw,width,height,that=$(this).resizable("instance"),o=that.options,el=that.element,oc=o.containment,ce=oc instanceof $?oc.get(0):/parent/.test(oc)?el.parent().get(0):oc;ce&&(that.containerElement=$(ce),/document/.test(oc)||oc===document?(that.containerOffset={left:0,top:0},that.containerPosition={left:0,top:0},that.parentData={element:$(document),left:0,top:0,width:$(document).width(),height:$(document).height()||document.body.parentNode.scrollHeight}):(element=$(ce),p=[],$(["Top","Right","Left","Bottom"]).each(function(i,name){p[i]=that._num(element.css("padding"+name))}),that.containerOffset=element.offset(),that.containerPosition=element.position(),
that.containerSize={height:element.innerHeight()-p[3],width:element.innerWidth()-p[1]},co=that.containerOffset,ch=that.containerSize.height,cw=that.containerSize.width,width=that._hasScroll(ce,"left")?ce.scrollWidth:cw,height=that._hasScroll(ce)?ce.scrollHeight:ch,that.parentData={element:ce,left:co.left,top:co.top,width:width,height:height}))},resize:function(event){var woset,hoset,isParent,isOffsetRelative,that=$(this).resizable("instance"),o=that.options,co=that.containerOffset,cp=that.position,pRatio=that._aspectRatio||event.shiftKey,cop={top:0,left:0},ce=that.containerElement,continueResize=!0;ce[0]!==document&&/static/.test(ce.css("position"))&&(cop=co),cp.left<(that._helper?co.left:0)&&(that.size.width=that.size.width+(that._helper?that.position.left-co.left:that.position.left-cop.left),pRatio&&(that.size.height=that.size.width/that.aspectRatio,continueResize=!1),that.position.left=o.helper?co.left:0),cp.top<(that._helper?co.top:0)&&(that.size.height=that.size.height+(that._helper?that.position.top-co.top:that.position.top),pRatio&&(that.size.width=that.size.height*that.aspectRatio,continueResize=!1),that.position.top=that._helper?co.top:0),isParent=that.containerElement.get(0)===that.element.parent().get(0),isOffsetRelative=/relative|absolute/.test(that.containerElement.css("position")),isParent&&isOffsetRelative?(that.offset.left=that.parentData.left+that.position.left,that.offset.top=that.parentData.top+that.position.top):(that.offset.left=that.element.offset().left,that.offset.top=that.element.offset().top),woset=Math.abs(that.sizeDiff.width+(that._helper?that.offset.left-cop.left:that.offset.left-co.left)),hoset=Math.abs(that.sizeDiff.height+(that._helper?that.offset.top-cop.top:that.offset.top-co.top)),woset+that.size.width>=that.parentData.width&&(that.size.width=that.parentData.width-woset,pRatio&&(that.size.height=that.size.width/that.aspectRatio,continueResize=!1)),hoset+that.size.height>=that.parentData.height&&(that.size.height=that.parentData.height-hoset,pRatio&&(that.size.width=that.size.height*that.aspectRatio,continueResize=!1)),continueResize||(that.position.left=that.prevPosition.left,that.position.top=that.prevPosition.top,that.size.width=that.prevSize.width,that.size.height=that.prevSize.height)},stop:function(){var that=$(this).resizable("instance"),o=that.options,co=that.containerOffset,cop=that.containerPosition,ce=that.containerElement,helper=$(that.helper),ho=helper.offset(),w=helper.outerWidth()-that.sizeDiff.width,h=helper.outerHeight()-that.sizeDiff.height;that._helper&&!o.animate&&/relative/.test(ce.css("position"))&&$(this).css({left:ho.left-cop.left-co.left,width:w,height:h}),that._helper&&!o.animate&&/static/.test(ce.css("position"))&&$(this).css({left:ho.left-cop.left-co.left,width:w,height:h})}}),$.ui.plugin.add("resizable","alsoResize",{start:function(){var that=$(this).resizable("instance"),o=that.options;$(o.alsoResize).each(function(){var el=$(this);el.data("ui-resizable-alsoresize",{width:parseInt(el.width(),10),height:parseInt(el.height(),10),left:parseInt(el.css("left"),10),top:parseInt(el.css("top"),10)})})},resize:function(event,ui){var that=$(this).resizable("instance"),o=that.options,os=that.originalSize,op=that.originalPosition,delta={height:that.size.height-os.height||0,width:that.size.width-os.width||0,top:that.position.top-op.top||0,left:that.position.left-op.left||0};$(o.alsoResize).each(function(){var el=$(this),start=$(this).data("ui-resizable-alsoresize"),style={},css=el.parents(ui.originalElement[0]).length?["width","height"]:["width","height","top","left"];$.each(css,function(i,prop){var sum=(start[prop]||0)+(delta[prop]||0);sum&&sum>=0&&(style[prop]=sum||null)}),el.css(style)})},stop:function(){$(this).removeData("resizable-alsoresize")}}),$.ui.plugin.add("resizable","ghost",{start:function(){var that=$(this).resizable("instance"),o=that.options,cs=that.size;that.ghost=that.originalElement.clone(),that.ghost.css({opacity:.25,display:"block",position:"relative",height:cs.height,width:cs.width,margin:0,left:0,top:0}).addClass("ui-resizable-ghost").addClass("string"==typeof o.ghost?o.ghost:""),that.ghost.appendTo(that.helper)},resize:function(){var that=$(this).resizable("instance");that.ghost&&that.ghost.css({position:"relative",height:that.size.height,width:that.size.width})},stop:function(){var that=$(this).resizable("instance");that.ghost&&that.helper&&that.helper.get(0).removeChild(that.ghost.get(0))}}),$.ui.plugin.add("resizable","grid",{resize:function(){var outerDimensions,that=$(this).resizable("instance"),o=that.options,cs=that.size,os=that.originalSize,op=that.originalPosition,a=that.axis,grid="number"==typeof o.grid?[o.grid,o.grid]:o.grid,gridX=grid[0]||1,gridY=grid[1]||1,ox=Math.round((cs.width-os.width)/gridX)*gridX,oy=Math.round((cs.height-os.height)/gridY)*gridY,newWidth=os.width+ox,newHeight=os.height+oy,isMaxWidth=o.maxWidth&&o.maxWidth<newWidth,isMaxHeight=o.maxHeight&&o.maxHeight<newHeight,isMinWidth=o.minWidth&&o.minWidth>newWidth,isMinHeight=o.minHeight&&o.minHeight>newHeight;o.grid=grid,isMinWidth&&(newWidth+=gridX),isMinHeight&&(newHeight+=gridY),isMaxWidth&&(newWidth-=gridX),isMaxHeight&&(newHeight-=gridY),/^(se|s|e)$/.test(a)?(that.size.width=newWidth,that.size.height=newHeight):/^(ne)$/.test(a)?(that.size.width=newWidth,that.size.height=newHeight,that.position.top=op.top-oy):/^(sw)$/.test(a)?(that.size.width=newWidth,that.size.height=newHeight,that.position.left=op.left-ox):((0>=newHeight-gridY||0>=newWidth-gridX)&&(outerDimensions=that._getPaddingPlusBorderDimensions(this)),newHeight-gridY>0?(that.size.height=newHeight,that.position.top=op.top-oy):(newHeight=gridY-outerDimensions.height,that.size.height=newHeight,that.position.top=op.top+os.height-newHeight),newWidth-gridX>0?(that.size.width=newWidth,that.position.left=op.left-ox):(newWidth=gridX-outerDimensions.width,that.size.width=newWidth,that.position.left=op.left+os.width-newWidth))}});$.ui.resizable,$.widget("ui.dialog",{version:"1.11.4",options:{appendTo:"body",autoOpen:!0,buttons:[],closeOnEscape:!0,closeText:"Close",dialogClass:"",draggable:!0,hide:null,height:"auto",maxHeight:null,maxWidth:null,minHeight:150,minWidth:150,modal:!1,position:{my:"center",at:"center",of:window,collision:"fit",using:function(pos){var topOffset=$(this).css(pos).offset().top;0>topOffset&&$(this).css("top",pos.top-topOffset)}},resizable:!0,show:null,title:null,width:300,beforeClose:null,close:null,drag:null,dragStart:null,dragStop:null,focus:null,open:null,resize:null,resizeStart:null,resizeStop:null},sizeRelatedOptions:{buttons:!0,height:!0,maxHeight:!0,maxWidth:!0,minHeight:!0,minWidth:!0,width:!0},resizableRelatedOptions:{maxHeight:!0,maxWidth:!0,minHeight:!0,minWidth:!0},_create:function(){this.originalCss={display:this.element[0].style.display,width:this.element[0].style.width,minHeight:this.element[0].style.minHeight,maxHeight:this.element[0].style.maxHeight,height:this.element[0].style.height},this.originalPosition={parent:this.element.parent(),index:this.element.parent().children().index(this.element)},this.originalTitle=this.element.attr("title"),this.options.title=this.options.title||this.originalTitle,this._createWrapper(),this.element.show().removeAttr("title").addClass("ui-dialog-content ui-widget-content").appendTo(this.uiDialog),this._createTitlebar(),this._createButtonPane(),this.options.draggable&&$.fn.draggable&&this._makeDraggable(),this.options.resizable&&$.fn.resizable&&this._makeResizable(),this._isOpen=!1,this._trackFocus()},_init:function(){this.options.autoOpen&&this.open()},_appendTo:function(){var element=this.options.appendTo;return element&&(element.jquery||element.nodeType)?$(element):this.document.find(element||"body").eq(0)},_destroy:function(){var next,originalPosition=this.originalPosition;this._untrackInstance(),this._destroyOverlay(),this.element.removeUniqueId().removeClass("ui-dialog-content ui-widget-content").css(this.originalCss).detach(),this.uiDialog.stop(!0,!0).remove(),this.originalTitle&&this.element.attr("title",this.originalTitle),next=originalPosition.parent.children().eq(originalPosition.index),next.length&&next[0]!==this.element[0]?next.before(this.element):originalPosition.parent.append(this.element)},widget:function(){return this.uiDialog},disable:$.noop,enable:$.noop,close:function(event){var activeElement,that=this;if(this._isOpen&&this._trigger("beforeClose",event)!==!1){if(this._isOpen=!1,this._focusedElement=null,this._destroyOverlay(),this._untrackInstance(),!this.opener.filter(":focusable").focus().length)try{activeElement=this.document[0].activeElement,activeElement&&"body"!==activeElement.nodeName.toLowerCase()&&$(activeElement).blur()}catch(error){}this._hide(this.uiDialog,this.options.hide,function(){that._trigger("close",event)})}},isOpen:function(){return this._isOpen},moveToTop:function(){this._moveToTop()},_moveToTop:function(event,silent){var moved=!1,zIndices=this.uiDialog.siblings(".ui-front:visible").map(function(){return+$(this).css("z-index")}).get(),zIndexMax=Math.max.apply(null,zIndices);return zIndexMax>=+this.uiDialog.css("z-index")&&(this.uiDialog.css("z-index",zIndexMax+1),moved=!0),moved&&!silent&&this._trigger("focus",event),moved},open:function(){var that=this;return this._isOpen?void(this._moveToTop()&&this._focusTabbable()):(this._isOpen=!0,this.opener=$(this.document[0].activeElement),this._size(),this._position(),this._createOverlay(),this._moveToTop(null,!0),this.overlay&&this.overlay.css("z-index",this.uiDialog.css("z-index")-1),this._show(this.uiDialog,this.options.show,function(){that._focusTabbable(),that._trigger("focus")}),this._makeFocusTarget(),void this._trigger("open"))},_focusTabbable:function(){var hasFocus=this._focusedElement;hasFocus||(hasFocus=this.element.find("[autofocus]")),hasFocus.length||(hasFocus=this.element.find(":tabbable")),hasFocus.length||(hasFocus=this.uiDialogButtonPane.find(":tabbable")),hasFocus.length||(hasFocus=this.uiDialogTitlebarClose.filter(":tabbable")),hasFocus.length||(hasFocus=this.uiDialog),hasFocus.eq(0).focus()},_keepFocus:function(event){function checkFocus(){var activeElement=this.document[0].activeElement,isActive=this.uiDialog[0]===activeElement||$.contains(this.uiDialog[0],activeElement);isActive||this._focusTabbable()}event.preventDefault(),checkFocus.call(this),this._delay(checkFocus)},_createWrapper:function(){this.uiDialog=$("<div>").addClass("ui-dialog ui-widget ui-widget-content ui-corner-all ui-front "+this.options.dialogClass).hide().attr({tabIndex:-1,role:"dialog"}).appendTo(this._appendTo()),this._on(this.uiDialog,{keydown:function(event){if(this.options.closeOnEscape&&!event.isDefaultPrevented()&&event.keyCode&&event.keyCode===$.ui.keyCode.ESCAPE)return event.preventDefault(),void this.close(event);if(event.keyCode===$.ui.keyCode.TAB&&!event.isDefaultPrevented()){var tabbables=this.uiDialog.find(":tabbable"),first=tabbables.filter(":first"),last=tabbables.filter(":last");event.target!==last[0]&&event.target!==this.uiDialog[0]||event.shiftKey?event.target!==first[0]&&event.target!==this.uiDialog[0]||!event.shiftKey||(this._delay(function(){last.focus()}),event.preventDefault()):(this._delay(function(){first.focus()}),event.preventDefault())}},mousedown:function(event){this._moveToTop(event)&&this._focusTabbable()}}),this.element.find("[aria-describedby]").length||this.uiDialog.attr({"aria-describedby":this.element.uniqueId().attr("id")})},_createTitlebar:function(){var uiDialogTitle;this.uiDialogTitlebar=$("<div>").addClass("ui-dialog-titlebar ui-widget-header ui-corner-all ui-helper-clearfix").prependTo(this.uiDialog),this._on(this.uiDialogTitlebar,{mousedown:function(event){$(event.target).closest(".ui-dialog-titlebar-close")||this.uiDialog.focus()}}),this.uiDialogTitlebarClose=$("<button type='button'></button>").button({label:this.options.closeText,icons:{primary:"ui-icon-closethick"},text:!1}).addClass("ui-dialog-titlebar-close").appendTo(this.uiDialogTitlebar),this._on(this.uiDialogTitlebarClose,{click:function(event){event.preventDefault(),this.close(event)}}),uiDialogTitle=$("<span>").uniqueId().addClass("ui-dialog-title").prependTo(this.uiDialogTitlebar),this._title(uiDialogTitle),this.uiDialog.attr({"aria-labelledby":uiDialogTitle.attr("id")})},_title:function(title){this.options.title||title.html("&#160;"),title.text(this.options.title)},_createButtonPane:function(){this.uiDialogButtonPane=$("<div>").addClass("ui-dialog-buttonpane ui-widget-content ui-helper-clearfix"),this.uiButtonSet=$("<div>").addClass("ui-dialog-buttonset").appendTo(this.uiDialogButtonPane),this._createButtons()},_createButtons:function(){var that=this,buttons=this.options.buttons;return this.uiDialogButtonPane.remove(),this.uiButtonSet.empty(),$.isEmptyObject(buttons)||$.isArray(buttons)&&!buttons.length?void this.uiDialog.removeClass("ui-dialog-buttons"):($.each(buttons,function(name,props){var click,buttonOptions;props=$.isFunction(props)?{click:props,text:name}:props,props=$.extend({type:"button"},props),click=props.click,props.click=function(){click.apply(that.element[0],arguments)},buttonOptions={icons:props.icons,text:props.showText},delete props.icons,delete props.showText,$("<button></button>",props).button(buttonOptions).appendTo(that.uiButtonSet)}),this.uiDialog.addClass("ui-dialog-buttons"),void this.uiDialogButtonPane.appendTo(this.uiDialog))},_makeDraggable:function(){function filteredUi(ui){return{position:ui.position,offset:ui.offset}}var that=this,options=this.options;this.uiDialog.draggable({cancel:".ui-dialog-content, .ui-dialog-titlebar-close",handle:".ui-dialog-titlebar",containment:"document",start:function(event,ui){$(this).addClass("ui-dialog-dragging"),that._blockFrames(),that._trigger("dragStart",event,filteredUi(ui))},drag:function(event,ui){that._trigger("drag",event,filteredUi(ui))},stop:function(event,ui){var left=ui.offset.left-that.document.scrollLeft(),top=ui.offset.top-that.document.scrollTop();options.position={my:"left top",at:"left"+(left>=0?"+":"")+left+" top"+(top>=0?"+":"")+top,of:that.window},$(this).removeClass("ui-dialog-dragging"),that._unblockFrames(),that._trigger("dragStop",event,filteredUi(ui))}})},_makeResizable:function(){function filteredUi(ui){return{originalPosition:ui.originalPosition,originalSize:ui.originalSize,position:ui.position,size:ui.size}}var that=this,options=this.options,handles=options.resizable,position=this.uiDialog.css("position"),resizeHandles="string"==typeof handles?handles:"n,e,s,w,se,sw,ne,nw";this.uiDialog.resizable({cancel:".ui-dialog-content",containment:"document",alsoResize:this.element,maxWidth:options.maxWidth,maxHeight:options.maxHeight,minWidth:options.minWidth,minHeight:this._minHeight(),handles:resizeHandles,start:function(event,ui){$(this).addClass("ui-dialog-resizing"),that._blockFrames(),that._trigger("resizeStart",event,filteredUi(ui))},resize:function(event,ui){that._trigger("resize",event,filteredUi(ui))},stop:function(event,ui){var offset=that.uiDialog.offset(),left=offset.left-that.document.scrollLeft(),top=offset.top-that.document.scrollTop();options.height=that.uiDialog.height(),options.width=that.uiDialog.width(),options.position={my:"left top",at:"left"+(left>=0?"+":"")+left+" top"+(top>=0?"+":"")+top,of:that.window},$(this).removeClass("ui-dialog-resizing"),that._unblockFrames(),that._trigger("resizeStop",event,filteredUi(ui))}}).css("position",position)},_trackFocus:function(){this._on(this.widget(),{focusin:function(event){this._makeFocusTarget(),this._focusedElement=$(event.target)}})},_makeFocusTarget:function(){this._untrackInstance(),this._trackingInstances().unshift(this)},_untrackInstance:function(){var instances=this._trackingInstances(),exists=$.inArray(this,instances);-1!==exists&&instances.splice(exists,1)},_trackingInstances:function(){var instances=this.document.data("ui-dialog-instances");return instances||(instances=[],this.document.data("ui-dialog-instances",instances)),instances},_minHeight:function(){var options=this.options;return"auto"===options.height?options.minHeight:Math.min(options.minHeight,options.height)},_position:function(){var isVisible=this.uiDialog.is(":visible");isVisible||this.uiDialog.show(),this.uiDialog.position(this.options.position),isVisible||this.uiDialog.hide()},_setOptions:function(options){var that=this,resize=!1,resizableOptions={};$.each(options,function(key,value){that._setOption(key,value),key in that.sizeRelatedOptions&&(resize=!0),key in that.resizableRelatedOptions&&(resizableOptions[key]=value)}),resize&&(this._size(),this._position()),this.uiDialog.is(":data(ui-resizable)")&&this.uiDialog.resizable("option",resizableOptions)},_setOption:function(key,value){var isDraggable,isResizable,uiDialog=this.uiDialog;"dialogClass"===key&&uiDialog.removeClass(this.options.dialogClass).addClass(value),"disabled"!==key&&(this._super(key,value),"appendTo"===key&&this.uiDialog.appendTo(this._appendTo()),"buttons"===key&&this._createButtons(),"closeText"===key&&this.uiDialogTitlebarClose.button({label:""+value}),"draggable"===key&&(isDraggable=uiDialog.is(":data(ui-draggable)"),isDraggable&&!value&&uiDialog.draggable("destroy"),!isDraggable&&value&&this._makeDraggable()),"position"===key&&this._position(),"resizable"===key&&(isResizable=uiDialog.is(":data(ui-resizable)"),isResizable&&!value&&uiDialog.resizable("destroy"),isResizable&&"string"==typeof value&&uiDialog.resizable("option","handles",value),isResizable||value===!1||this._makeResizable()),"title"===key&&this._title(this.uiDialogTitlebar.find(".ui-dialog-title")))},_size:function(){var nonContentHeight,minContentHeight,maxContentHeight,options=this.options;this.element.show().css({width:"auto",minHeight:0,maxHeight:"none",height:0}),options.minWidth>options.width&&(options.width=options.minWidth),nonContentHeight=this.uiDialog.css({height:"auto",width:options.width}).outerHeight(),minContentHeight=Math.max(0,options.minHeight-nonContentHeight),maxContentHeight="number"==typeof options.maxHeight?Math.max(0,options.maxHeight-nonContentHeight):"none","auto"===options.height?this.element.css({minHeight:minContentHeight,maxHeight:maxContentHeight,height:"auto"}):this.element.height(Math.max(0,options.height-nonContentHeight)),this.uiDialog.is(":data(ui-resizable)")&&this.uiDialog.resizable("option","minHeight",this._minHeight())},_blockFrames:function(){this.iframeBlocks=this.document.find("iframe").map(function(){var iframe=$(this);return $("<div>").css({position:"absolute",width:iframe.outerWidth(),height:iframe.outerHeight()}).appendTo(iframe.parent()).offset(iframe.offset())[0]})},_unblockFrames:function(){this.iframeBlocks&&(this.iframeBlocks.remove(),delete this.iframeBlocks)},_allowInteraction:function(event){return $(event.target).closest(".ui-dialog").length?!0:!!$(event.target).closest(".ui-datepicker").length},_createOverlay:function(){if(this.options.modal){var isOpening=!0;this._delay(function(){isOpening=!1}),this.document.data("ui-dialog-overlays")||this._on(this.document,{focusin:function(event){isOpening||this._allowInteraction(event)||(event.preventDefault(),this._trackingInstances()[0]._focusTabbable())}}),this.overlay=$("<div>").addClass("ui-widget-overlay ui-front").appendTo(this._appendTo()),this._on(this.overlay,{mousedown:"_keepFocus"}),this.document.data("ui-dialog-overlays",(this.document.data("ui-dialog-overlays")||0)+1)}},_destroyOverlay:function(){if(this.options.modal&&this.overlay){var overlays=this.document.data("ui-dialog-overlays")-1;overlays?this.document.data("ui-dialog-overlays",overlays):this.document.unbind("focusin").removeData("ui-dialog-overlays"),this.overlay.remove(),this.overlay=null}}});$.widget("ui.droppable",{version:"1.11.4",widgetEventPrefix:"drop",options:{accept:"*",activeClass:!1,addClasses:!0,greedy:!1,hoverClass:!1,scope:"default",tolerance:"intersect",activate:null,deactivate:null,drop:null,out:null,over:null},_create:function(){var proportions,o=this.options,accept=o.accept;this.isover=!1,this.isout=!0,this.accept=$.isFunction(accept)?accept:function(d){return d.is(accept)},this.proportions=function(){return arguments.length?void(proportions=arguments[0]):proportions?proportions:proportions={width:this.element[0].offsetWidth,height:this.element[0].offsetHeight}},this._addToManager(o.scope),o.addClasses&&this.element.addClass("ui-droppable")},_addToManager:function(scope){$.ui.ddmanager.droppables[scope]=$.ui.ddmanager.droppables[scope]||[],$.ui.ddmanager.droppables[scope].push(this)},_splice:function(drop){for(var i=0;i<drop.length;i++)drop[i]===this&&drop.splice(i,1)},_destroy:function(){var drop=$.ui.ddmanager.droppables[this.options.scope];this._splice(drop),this.element.removeClass("ui-droppable ui-droppable-disabled")},_setOption:function(key,value){if("accept"===key)this.accept=$.isFunction(value)?value:function(d){return d.is(value)};else if("scope"===key){var drop=$.ui.ddmanager.droppables[this.options.scope];this._splice(drop),this._addToManager(value)}this._super(key,value)},_activate:function(event){var draggable=$.ui.ddmanager.current;this.options.activeClass&&this.element.addClass(this.options.activeClass),draggable&&this._trigger("activate",event,this.ui(draggable))},_deactivate:function(event){var draggable=$.ui.ddmanager.current;this.options.activeClass&&this.element.removeClass(this.options.activeClass),draggable&&this._trigger("deactivate",event,this.ui(draggable))},_over:function(event){var draggable=$.ui.ddmanager.current;draggable&&(draggable.currentItem||draggable.element)[0]!==this.element[0]&&this.accept.call(this.element[0],draggable.currentItem||draggable.element)&&(this.options.hoverClass&&this.element.addClass(this.options.hoverClass),this._trigger("over",event,this.ui(draggable)))},_out:function(event){var draggable=$.ui.ddmanager.current;draggable&&(draggable.currentItem||draggable.element)[0]!==this.element[0]&&this.accept.call(this.element[0],draggable.currentItem||draggable.element)&&(this.options.hoverClass&&this.element.removeClass(this.options.hoverClass),this._trigger("out",event,this.ui(draggable)))},_drop:function(event,custom){var draggable=custom||$.ui.ddmanager.current,childrenIntersection=!1;return draggable&&(draggable.currentItem||draggable.element)[0]!==this.element[0]?(this.element.find(":data(ui-droppable)").not(".ui-draggable-dragging").each(function(){var inst=$(this).droppable("instance");return inst.options.greedy&&!inst.options.disabled&&inst.options.scope===draggable.options.scope&&inst.accept.call(inst.element[0],draggable.currentItem||draggable.element)&&$.ui.intersect(draggable,$.extend(inst,{offset:inst.element.offset()}),inst.options.tolerance,event)?(childrenIntersection=!0,!1):void 0}),childrenIntersection?!1:this.accept.call(this.element[0],draggable.currentItem||draggable.element)?(this.options.activeClass&&this.element.removeClass(this.options.activeClass),this.options.hoverClass&&this.element.removeClass(this.options.hoverClass),this._trigger("drop",event,this.ui(draggable)),this.element):!1):!1},ui:function(c){return{draggable:c.currentItem||c.element,helper:c.helper,position:c.position,offset:c.positionAbs}}}),$.ui.intersect=function(){function isOverAxis(x,reference,size){return x>=reference&&reference+size>x}return function(draggable,droppable,toleranceMode,event){if(!droppable.offset)return!1;var x1=(draggable.positionAbs||draggable.position.absolute).left+draggable.margins.left,y1=(draggable.positionAbs||draggable.position.absolute).top+draggable.margins.top,x2=x1+draggable.helperProportions.width,y2=y1+draggable.helperProportions.height,l=droppable.offset.left,t=droppable.offset.top,r=l+droppable.proportions().width,b=t+droppable.proportions().height;switch(toleranceMode){case"fit":return x1>=l&&r>=x2&&y1>=t&&b>=y2;case"intersect":return l<x1+draggable.helperProportions.width/2&&x2-draggable.helperProportions.width/2<r&&t<y1+draggable.helperProportions.height/2&&y2-draggable.helperProportions.height/2<b;case"pointer":return isOverAxis(event.pageY,t,droppable.proportions().height)&&isOverAxis(event.pageX,l,droppable.proportions().width);case"touch":return(y1>=t&&b>=y1||y2>=t&&b>=y2||t>y1&&y2>b)&&(x1>=l&&r>=x1||x2>=l&&r>=x2||l>x1&&x2>r);default:return!1}}}(),$.ui.ddmanager={current:null,droppables:{"default":[]},prepareOffsets:function(t,event){var i,j,m=$.ui.ddmanager.droppables[t.options.scope]||[],type=event?event.type:null,list=(t.currentItem||t.element).find(":data(ui-droppable)").addBack();droppablesLoop:for(i=0;i<m.length;i++)if(!(m[i].options.disabled||t&&!m[i].accept.call(m[i].element[0],t.currentItem||t.element))){for(j=0;j<list.length;j++)if(list[j]===m[i].element[0]){m[i].proportions().height=0;continue droppablesLoop}m[i].visible="none"!==m[i].element.css("display"),m[i].visible&&("mousedown"===type&&m[i]._activate.call(m[i],event),m[i].offset=m[i].element.offset(),m[i].proportions({width:m[i].element[0].offsetWidth,height:m[i].element[0].offsetHeight}))}},drop:function(draggable,event){var dropped=!1;return $.each(($.ui.ddmanager.droppables[draggable.options.scope]||[]).slice(),function(){this.options&&(!this.options.disabled&&this.visible&&$.ui.intersect(draggable,this,this.options.tolerance,event)&&(dropped=this._drop.call(this,event)||dropped),!this.options.disabled&&this.visible&&this.accept.call(this.element[0],draggable.currentItem||draggable.element)&&(this.isout=!0,this.isover=!1,this._deactivate.call(this,event)))}),dropped},dragStart:function(draggable,event){draggable.element.parentsUntil("body").bind("scroll.droppable",function(){draggable.options.refreshPositions||$.ui.ddmanager.prepareOffsets(draggable,event)})},drag:function(draggable,event){draggable.options.refreshPositions&&$.ui.ddmanager.prepareOffsets(draggable,event),$.each($.ui.ddmanager.droppables[draggable.options.scope]||[],function(){if(!this.options.disabled&&!this.greedyChild&&this.visible){var parentInstance,scope,parent,intersects=$.ui.intersect(draggable,this,this.options.tolerance,event),c=!intersects&&this.isover?"isout":intersects&&!this.isover?"isover":null;c&&(this.options.greedy&&(scope=this.options.scope,parent=this.element.parents(":data(ui-droppable)").filter(function(){return $(this).droppable("instance").options.scope===scope}),parent.length&&(parentInstance=$(parent[0]).droppable("instance"),parentInstance.greedyChild="isover"===c)),parentInstance&&"isover"===c&&(parentInstance.isover=!1,parentInstance.isout=!0,parentInstance._out.call(parentInstance,event)),this[c]=!0,this["isout"===c?"isover":"isout"]=!1,this["isover"===c?"_over":"_out"].call(this,event),parentInstance&&"isout"===c&&(parentInstance.isout=!1,parentInstance.isover=!0,parentInstance._over.call(parentInstance,event)))}})},dragStop:function(draggable,event){draggable.element.parentsUntil("body").unbind("scroll.droppable"),draggable.options.refreshPositions||$.ui.ddmanager.prepareOffsets(draggable,event)}};var dataSpace=($.ui.droppable,"ui-effects-"),jQuery=$;$.effects={effect:{}},function(jQuery,undefined){function clamp(value,prop,allowEmpty){var type=propTypes[prop.type]||{};return null==value?allowEmpty||!prop.def?null:prop.def:(value=type.floor?~~value:parseFloat(value),isNaN(value)?prop.def:type.mod?(value+type.mod)%type.mod:0>value?0:type.max<value?type.max:value)}function stringParse(string){var inst=color(),rgba=inst._rgba=[];return string=string.toLowerCase(),each(stringParsers,function(i,parser){var parsed,match=parser.re.exec(string),values=match&&parser.parse(match),spaceName=parser.space||"rgba";return values?(parsed=inst[spaceName](values),inst[spaces[spaceName].cache]=parsed[spaces[spaceName].cache],rgba=inst._rgba=parsed._rgba,!1):void 0}),rgba.length?("0,0,0,0"===rgba.join()&&jQuery.extend(rgba,colors.transparent),inst):colors[string]}function hue2rgb(p,q,h){return h=(h+1)%1,1>6*h?p+(q-p)*h*6:1>2*h?q:2>3*h?p+(q-p)*(2/3-h)*6:p}var colors,stepHooks="backgroundColor borderBottomColor borderLeftColor borderRightColor borderTopColor color columnRuleColor outlineColor textDecorationColor textEmphasisColor",rplusequals=/^([\-+])=\s*(\d+\.?\d*)/,stringParsers=[{re:/rgba?\(\s*(\d{1,3})\s*,\s*(\d{1,3})\s*,\s*(\d{1,3})\s*(?:,\s*(\d?(?:\.\d+)?)\s*)?\)/,parse:function(execResult){return[execResult[1],execResult[2],execResult[3],execResult[4]]}},{re:/rgba?\(\s*(\d+(?:\.\d+)?)\%\s*,\s*(\d+(?:\.\d+)?)\%\s*,\s*(\d+(?:\.\d+)?)\%\s*(?:,\s*(\d?(?:\.\d+)?)\s*)?\)/,parse:function(execResult){return[2.55*execResult[1],2.55*execResult[2],2.55*execResult[3],execResult[4]]}},{re:/#([a-f0-9]{2})([a-f0-9]{2})([a-f0-9]{2})/,parse:function(execResult){return[parseInt(execResult[1],16),parseInt(execResult[2],16),parseInt(execResult[3],16)]}},{re:/#([a-f0-9])([a-f0-9])([a-f0-9])/,parse:function(execResult){return[parseInt(execResult[1]+execResult[1],16),parseInt(execResult[2]+execResult[2],16),parseInt(execResult[3]+execResult[3],16)]}},{re:/hsla?\(\s*(\d+(?:\.\d+)?)\s*,\s*(\d+(?:\.\d+)?)\%\s*,\s*(\d+(?:\.\d+)?)\%\s*(?:,\s*(\d?(?:\.\d+)?)\s*)?\)/,space:"hsla",parse:function(execResult){return[execResult[1],execResult[2]/100,execResult[3]/100,execResult[4]]}}],color=jQuery.Color=function(color,green,blue,alpha){return new jQuery.Color.fn.parse(color,green,blue,alpha)},spaces={rgba:{props:{red:{idx:0,type:"byte"},green:{idx:1,type:"byte"},blue:{idx:2,type:"byte"}}},hsla:{props:{hue:{idx:0,type:"degrees"},saturation:{idx:1,type:"percent"},lightness:{idx:2,type:"percent"}}}},propTypes={"byte":{floor:!0,max:255},percent:{max:1},degrees:{mod:360,floor:!0}},support=color.support={},supportElem=jQuery("<p>")[0],each=jQuery.each;supportElem.style.cssText="background-color:rgba(1,1,1,.5)",support.rgba=supportElem.style.backgroundColor.indexOf("rgba")>-1,each(spaces,function(spaceName,space){space.cache="_"+spaceName,space.props.alpha={idx:3,type:"percent",def:1}}),color.fn=jQuery.extend(color.prototype,{parse:function(red,green,blue,alpha){if(red===undefined)return this._rgba=[null,null,null,null],this;(red.jquery||red.nodeType)&&(red=jQuery(red).css(green),green=undefined);var inst=this,type=jQuery.type(red),rgba=this._rgba=[];return green!==undefined&&(red=[red,green,blue,alpha],type="array"),"string"===type?this.parse(stringParse(red)||colors._default):"array"===type?(each(spaces.rgba.props,function(key,prop){rgba[prop.idx]=clamp(red[prop.idx],prop)}),this):"object"===type?(red instanceof color?each(spaces,function(spaceName,space){red[space.cache]&&(inst[space.cache]=red[space.cache].slice())}):each(spaces,function(spaceName,space){var cache=space.cache;each(space.props,function(key,prop){if(!inst[cache]&&space.to){if("alpha"===key||null==red[key])return;inst[cache]=space.to(inst._rgba)}inst[cache][prop.idx]=clamp(red[key],prop,!0)}),inst[cache]&&jQuery.inArray(null,inst[cache].slice(0,3))<0&&(inst[cache][3]=1,space.from&&(inst._rgba=space.from(inst[cache])))}),this):void 0},is:function(compare){var is=color(compare),same=!0,inst=this;return each(spaces,function(_,space){var localCache,isCache=is[space.cache];return isCache&&(localCache=inst[space.cache]||space.to&&space.to(inst._rgba)||[],each(space.props,function(_,prop){return null!=isCache[prop.idx]?same=isCache[prop.idx]===localCache[prop.idx]:void 0})),same}),same},_space:function(){var used=[],inst=this;return each(spaces,function(spaceName,space){inst[space.cache]&&used.push(spaceName)}),used.pop()},transition:function(other,distance){var end=color(other),spaceName=end._space(),space=spaces[spaceName],startColor=0===this.alpha()?color("transparent"):this,start=startColor[space.cache]||space.to(startColor._rgba),result=start.slice();return end=end[space.cache],each(space.props,function(key,prop){var index=prop.idx,startValue=start[index],endValue=end[index],type=propTypes[prop.type]||{};null!==endValue&&(null===startValue?result[index]=endValue:(type.mod&&(endValue-startValue>type.mod/2?startValue+=type.mod:startValue-endValue>type.mod/2&&(startValue-=type.mod)),result[index]=clamp((endValue-startValue)*distance+startValue,prop)))}),this[spaceName](result)},blend:function(opaque){if(1===this._rgba[3])return this;
var rgb=this._rgba.slice(),a=rgb.pop(),blend=color(opaque)._rgba;return color(jQuery.map(rgb,function(v,i){return(1-a)*blend[i]+a*v}))},toRgbaString:function(){var prefix="rgba(",rgba=jQuery.map(this._rgba,function(v,i){return null==v?i>2?1:0:v});return 1===rgba[3]&&(rgba.pop(),prefix="rgb("),prefix+rgba.join()+")"},toHslaString:function(){var prefix="hsla(",hsla=jQuery.map(this.hsla(),function(v,i){return null==v&&(v=i>2?1:0),i&&3>i&&(v=Math.round(100*v)+"%"),v});return 1===hsla[3]&&(hsla.pop(),prefix="hsl("),prefix+hsla.join()+")"},toHexString:function(includeAlpha){var rgba=this._rgba.slice(),alpha=rgba.pop();return includeAlpha&&rgba.push(~~(255*alpha)),"#"+jQuery.map(rgba,function(v){return v=(v||0).toString(16),1===v.length?"0"+v:v}).join("")},toString:function(){return 0===this._rgba[3]?"transparent":this.toRgbaString()}}),color.fn.parse.prototype=color.fn,spaces.hsla.to=function(rgba){if(null==rgba[0]||null==rgba[1]||null==rgba[2])return[null,null,null,rgba[3]];var h,s,r=rgba[0]/255,g=rgba[1]/255,b=rgba[2]/255,a=rgba[3],max=Math.max(r,g,b),min=Math.min(r,g,b),diff=max-min,add=max+min,l=.5*add;return h=min===max?0:r===max?60*(g-b)/diff+360:g===max?60*(b-r)/diff+120:60*(r-g)/diff+240,s=0===diff?0:.5>=l?diff/add:diff/(2-add),[Math.round(h)%360,s,l,null==a?1:a]},spaces.hsla.from=function(hsla){if(null==hsla[0]||null==hsla[1]||null==hsla[2])return[null,null,null,hsla[3]];var h=hsla[0]/360,s=hsla[1],l=hsla[2],a=hsla[3],q=.5>=l?l*(1+s):l+s-l*s,p=2*l-q;return[Math.round(255*hue2rgb(p,q,h+1/3)),Math.round(255*hue2rgb(p,q,h)),Math.round(255*hue2rgb(p,q,h-1/3)),a]},each(spaces,function(spaceName,space){var props=space.props,cache=space.cache,to=space.to,from=space.from;color.fn[spaceName]=function(value){if(to&&!this[cache]&&(this[cache]=to(this._rgba)),value===undefined)return this[cache].slice();var ret,type=jQuery.type(value),arr="array"===type||"object"===type?value:arguments,local=this[cache].slice();return each(props,function(key,prop){var val=arr["object"===type?key:prop.idx];null==val&&(val=local[prop.idx]),local[prop.idx]=clamp(val,prop)}),from?(ret=color(from(local)),ret[cache]=local,ret):color(local)},each(props,function(key,prop){color.fn[key]||(color.fn[key]=function(value){var match,vtype=jQuery.type(value),fn="alpha"===key?this._hsla?"hsla":"rgba":spaceName,local=this[fn](),cur=local[prop.idx];return"undefined"===vtype?cur:("function"===vtype&&(value=value.call(this,cur),vtype=jQuery.type(value)),null==value&&prop.empty?this:("string"===vtype&&(match=rplusequals.exec(value),match&&(value=cur+parseFloat(match[2])*("+"===match[1]?1:-1))),local[prop.idx]=value,this[fn](local)))})})}),color.hook=function(hook){var hooks=hook.split(" ");each(hooks,function(i,hook){jQuery.cssHooks[hook]={set:function(elem,value){var parsed,curElem,backgroundColor="";if("transparent"!==value&&("string"!==jQuery.type(value)||(parsed=stringParse(value)))){if(value=color(parsed||value),!support.rgba&&1!==value._rgba[3]){for(curElem="backgroundColor"===hook?elem.parentNode:elem;(""===backgroundColor||"transparent"===backgroundColor)&&curElem&&curElem.style;)try{backgroundColor=jQuery.css(curElem,"backgroundColor"),curElem=curElem.parentNode}catch(e){}value=value.blend(backgroundColor&&"transparent"!==backgroundColor?backgroundColor:"_default")}value=value.toRgbaString()}try{elem.style[hook]=value}catch(e){}}},jQuery.fx.step[hook]=function(fx){fx.colorInit||(fx.start=color(fx.elem,hook),fx.end=color(fx.end),fx.colorInit=!0),jQuery.cssHooks[hook].set(fx.elem,fx.start.transition(fx.end,fx.pos))}})},color.hook(stepHooks),jQuery.cssHooks.borderColor={expand:function(value){var expanded={};return each(["Top","Right","Bottom","Left"],function(i,part){expanded["border"+part+"Color"]=value}),expanded}},colors=jQuery.Color.names={aqua:"#00ffff",black:"#000000",blue:"#0000ff",fuchsia:"#ff00ff",gray:"#808080",green:"#008000",lime:"#00ff00",maroon:"#800000",navy:"#000080",olive:"#808000",purple:"#800080",red:"#ff0000",silver:"#c0c0c0",teal:"#008080",white:"#ffffff",yellow:"#ffff00",transparent:[null,null,null,0],_default:"#ffffff"}}(jQuery),function(){function getElementStyles(elem){var key,len,style=elem.ownerDocument.defaultView?elem.ownerDocument.defaultView.getComputedStyle(elem,null):elem.currentStyle,styles={};if(style&&style.length&&style[0]&&style[style[0]])for(len=style.length;len--;)key=style[len],"string"==typeof style[key]&&(styles[$.camelCase(key)]=style[key]);else for(key in style)"string"==typeof style[key]&&(styles[key]=style[key]);return styles}function styleDifference(oldStyle,newStyle){var name,value,diff={};for(name in newStyle)value=newStyle[name],oldStyle[name]!==value&&(shorthandStyles[name]||!$.fx.step[name]&&isNaN(parseFloat(value))||(diff[name]=value));return diff}var classAnimationActions=["add","remove","toggle"],shorthandStyles={border:1,borderBottom:1,borderColor:1,borderLeft:1,borderRight:1,borderTop:1,borderWidth:1,margin:1,padding:1};$.each(["borderLeftStyle","borderRightStyle","borderBottomStyle","borderTopStyle"],function(_,prop){$.fx.step[prop]=function(fx){("none"!==fx.end&&!fx.setAttr||1===fx.pos&&!fx.setAttr)&&(jQuery.style(fx.elem,prop,fx.end),fx.setAttr=!0)}}),$.fn.addBack||($.fn.addBack=function(selector){return this.add(null==selector?this.prevObject:this.prevObject.filter(selector))}),$.effects.animateClass=function(value,duration,easing,callback){var o=$.speed(duration,easing,callback);return this.queue(function(){var applyClassChange,animated=$(this),baseClass=animated.attr("class")||"",allAnimations=o.children?animated.find("*").addBack():animated;allAnimations=allAnimations.map(function(){var el=$(this);return{el:el,start:getElementStyles(this)}}),applyClassChange=function(){$.each(classAnimationActions,function(i,action){value[action]&&animated[action+"Class"](value[action])})},applyClassChange(),allAnimations=allAnimations.map(function(){return this.end=getElementStyles(this.el[0]),this.diff=styleDifference(this.start,this.end),this}),animated.attr("class",baseClass),allAnimations=allAnimations.map(function(){var styleInfo=this,dfd=$.Deferred(),opts=$.extend({},o,{queue:!1,complete:function(){dfd.resolve(styleInfo)}});return this.el.animate(this.diff,opts),dfd.promise()}),$.when.apply($,allAnimations.get()).done(function(){applyClassChange(),$.each(arguments,function(){var el=this.el;$.each(this.diff,function(key){el.css(key,"")})}),o.complete.call(animated[0])})})},$.fn.extend({addClass:function(orig){return function(classNames,speed,easing,callback){return speed?$.effects.animateClass.call(this,{add:classNames},speed,easing,callback):orig.apply(this,arguments)}}($.fn.addClass),removeClass:function(orig){return function(classNames,speed,easing,callback){return arguments.length>1?$.effects.animateClass.call(this,{remove:classNames},speed,easing,callback):orig.apply(this,arguments)}}($.fn.removeClass),toggleClass:function(orig){return function(classNames,force,speed,easing,callback){return"boolean"==typeof force||void 0===force?speed?$.effects.animateClass.call(this,force?{add:classNames}:{remove:classNames},speed,easing,callback):orig.apply(this,arguments):$.effects.animateClass.call(this,{toggle:classNames},force,speed,easing)}}($.fn.toggleClass),switchClass:function(remove,add,speed,easing,callback){return $.effects.animateClass.call(this,{add:add,remove:remove},speed,easing,callback)}})}(),function(){function _normalizeArguments(effect,options,speed,callback){return $.isPlainObject(effect)&&(options=effect,effect=effect.effect),effect={effect:effect},null==options&&(options={}),$.isFunction(options)&&(callback=options,speed=null,options={}),("number"==typeof options||$.fx.speeds[options])&&(callback=speed,speed=options,options={}),$.isFunction(speed)&&(callback=speed,speed=null),options&&$.extend(effect,options),speed=speed||options.duration,effect.duration=$.fx.off?0:"number"==typeof speed?speed:speed in $.fx.speeds?$.fx.speeds[speed]:$.fx.speeds._default,effect.complete=callback||options.complete,effect}function standardAnimationOption(option){return!option||"number"==typeof option||$.fx.speeds[option]?!0:"string"!=typeof option||$.effects.effect[option]?$.isFunction(option)?!0:"object"==typeof option&&!option.effect:!0}$.extend($.effects,{version:"1.11.4",save:function(element,set){for(var i=0;i<set.length;i++)null!==set[i]&&element.data(dataSpace+set[i],element[0].style[set[i]])},restore:function(element,set){var val,i;for(i=0;i<set.length;i++)null!==set[i]&&(val=element.data(dataSpace+set[i]),void 0===val&&(val=""),element.css(set[i],val))},setMode:function(el,mode){return"toggle"===mode&&(mode=el.is(":hidden")?"show":"hide"),mode},getBaseline:function(origin,original){var y,x;switch(origin[0]){case"top":y=0;break;case"middle":y=.5;break;case"bottom":y=1;break;default:y=origin[0]/original.height}switch(origin[1]){case"left":x=0;break;case"center":x=.5;break;case"right":x=1;break;default:x=origin[1]/original.width}return{x:x,y:y}},createWrapper:function(element){if(element.parent().is(".ui-effects-wrapper"))return element.parent();var props={width:element.outerWidth(!0),height:element.outerHeight(!0),"float":element.css("float")},wrapper=$("<div></div>").addClass("ui-effects-wrapper").css({fontSize:"100%",background:"transparent",border:"none",margin:0,padding:0}),size={width:element.width(),height:element.height()},active=document.activeElement;try{active.id}catch(e){active=document.body}return element.wrap(wrapper),(element[0]===active||$.contains(element[0],active))&&$(active).focus(),wrapper=element.parent(),"static"===element.css("position")?(wrapper.css({position:"relative"}),element.css({position:"relative"})):($.extend(props,{position:element.css("position"),zIndex:element.css("z-index")}),$.each(["top","left","bottom","right"],function(i,pos){props[pos]=element.css(pos),isNaN(parseInt(props[pos],10))&&(props[pos]="auto")}),element.css({position:"relative",top:0,left:0,right:"auto",bottom:"auto"})),element.css(size),wrapper.css(props).show()},removeWrapper:function(element){var active=document.activeElement;return element.parent().is(".ui-effects-wrapper")&&(element.parent().replaceWith(element),(element[0]===active||$.contains(element[0],active))&&$(active).focus()),element},setTransition:function(element,list,factor,value){return value=value||{},$.each(list,function(i,x){var unit=element.cssUnit(x);unit[0]>0&&(value[x]=unit[0]*factor+unit[1])}),value}}),$.fn.extend({effect:function(){function run(next){function done(){$.isFunction(complete)&&complete.call(elem[0]),$.isFunction(next)&&next()}var elem=$(this),complete=args.complete,mode=args.mode;(elem.is(":hidden")?"hide"===mode:"show"===mode)?(elem[mode](),done()):effectMethod.call(elem[0],args,done)}var args=_normalizeArguments.apply(this,arguments),mode=args.mode,queue=args.queue,effectMethod=$.effects.effect[args.effect];return $.fx.off||!effectMethod?mode?this[mode](args.duration,args.complete):this.each(function(){args.complete&&args.complete.call(this)}):queue===!1?this.each(run):this.queue(queue||"fx",run)},show:function(orig){return function(option){if(standardAnimationOption(option))return orig.apply(this,arguments);var args=_normalizeArguments.apply(this,arguments);return args.mode="show",this.effect.call(this,args)}}($.fn.show),hide:function(orig){return function(option){if(standardAnimationOption(option))return orig.apply(this,arguments);var args=_normalizeArguments.apply(this,arguments);return args.mode="hide",this.effect.call(this,args)}}($.fn.hide),toggle:function(orig){return function(option){if(standardAnimationOption(option)||"boolean"==typeof option)return orig.apply(this,arguments);var args=_normalizeArguments.apply(this,arguments);return args.mode="toggle",this.effect.call(this,args)}}($.fn.toggle),cssUnit:function(key){var style=this.css(key),val=[];return $.each(["em","px","%","pt"],function(i,unit){style.indexOf(unit)>0&&(val=[parseFloat(style),unit])}),val}})}(),function(){var baseEasings={};$.each(["Quad","Cubic","Quart","Quint","Expo"],function(i,name){baseEasings[name]=function(p){return Math.pow(p,i+2)}}),$.extend(baseEasings,{Sine:function(p){return 1-Math.cos(p*Math.PI/2)},Circ:function(p){return 1-Math.sqrt(1-p*p)},Elastic:function(p){return 0===p||1===p?p:-Math.pow(2,8*(p-1))*Math.sin((80*(p-1)-7.5)*Math.PI/15)},Back:function(p){return p*p*(3*p-2)},Bounce:function(p){for(var pow2,bounce=4;p<((pow2=Math.pow(2,--bounce))-1)/11;);return 1/Math.pow(4,3-bounce)-7.5625*Math.pow((3*pow2-2)/22-p,2)}}),$.each(baseEasings,function(name,easeIn){$.easing["easeIn"+name]=easeIn,$.easing["easeOut"+name]=function(p){return 1-easeIn(1-p)},$.easing["easeInOut"+name]=function(p){return.5>p?easeIn(2*p)/2:1-easeIn(-2*p+2)/2}})}();$.effects,$.effects.effect.blind=function(o,done){var wrapper,distance,margin,el=$(this),rvertical=/up|down|vertical/,rpositivemotion=/up|left|vertical|horizontal/,props=["position","top","bottom","left","right","height","width"],mode=$.effects.setMode(el,o.mode||"hide"),direction=o.direction||"up",vertical=rvertical.test(direction),ref=vertical?"height":"width",ref2=vertical?"top":"left",motion=rpositivemotion.test(direction),animation={},show="show"===mode;el.parent().is(".ui-effects-wrapper")?$.effects.save(el.parent(),props):$.effects.save(el,props),el.show(),wrapper=$.effects.createWrapper(el).css({overflow:"hidden"}),distance=wrapper[ref](),margin=parseFloat(wrapper.css(ref2))||0,animation[ref]=show?distance:0,motion||(el.css(vertical?"bottom":"right",0).css(vertical?"top":"left","auto").css({position:"absolute"}),animation[ref2]=show?margin:distance+margin),show&&(wrapper.css(ref,0),motion||wrapper.css(ref2,margin+distance)),wrapper.animate(animation,{duration:o.duration,easing:o.easing,queue:!1,complete:function(){"hide"===mode&&el.hide(),$.effects.restore(el,props),$.effects.removeWrapper(el),done()}})},$.effects.effect.bounce=function(o,done){var i,upAnim,downAnim,el=$(this),props=["position","top","bottom","left","right","height","width"],mode=$.effects.setMode(el,o.mode||"effect"),hide="hide"===mode,show="show"===mode,direction=o.direction||"up",distance=o.distance,times=o.times||5,anims=2*times+(show||hide?1:0),speed=o.duration/anims,easing=o.easing,ref="up"===direction||"down"===direction?"top":"left",motion="up"===direction||"left"===direction,queue=el.queue(),queuelen=queue.length;for((show||hide)&&props.push("opacity"),$.effects.save(el,props),el.show(),$.effects.createWrapper(el),distance||(distance=el["top"===ref?"outerHeight":"outerWidth"]()/3),show&&(downAnim={opacity:1},downAnim[ref]=0,el.css("opacity",0).css(ref,motion?2*-distance:2*distance).animate(downAnim,speed,easing)),hide&&(distance/=Math.pow(2,times-1)),downAnim={},downAnim[ref]=0,i=0;times>i;i++)upAnim={},upAnim[ref]=(motion?"-=":"+=")+distance,el.animate(upAnim,speed,easing).animate(downAnim,speed,easing),distance=hide?2*distance:distance/2;hide&&(upAnim={opacity:0},upAnim[ref]=(motion?"-=":"+=")+distance,el.animate(upAnim,speed,easing)),el.queue(function(){hide&&el.hide(),$.effects.restore(el,props),$.effects.removeWrapper(el),done()}),queuelen>1&&queue.splice.apply(queue,[1,0].concat(queue.splice(queuelen,anims+1))),el.dequeue()},$.effects.effect.clip=function(o,done){var wrapper,animate,distance,el=$(this),props=["position","top","bottom","left","right","height","width"],mode=$.effects.setMode(el,o.mode||"hide"),show="show"===mode,direction=o.direction||"vertical",vert="vertical"===direction,size=vert?"height":"width",position=vert?"top":"left",animation={};$.effects.save(el,props),el.show(),wrapper=$.effects.createWrapper(el).css({overflow:"hidden"}),animate="IMG"===el[0].tagName?wrapper:el,distance=animate[size](),show&&(animate.css(size,0),animate.css(position,distance/2)),animation[size]=show?distance:0,animation[position]=show?0:distance/2,animate.animate(animation,{queue:!1,duration:o.duration,easing:o.easing,complete:function(){show||el.hide(),$.effects.restore(el,props),$.effects.removeWrapper(el),done()}})},$.effects.effect.drop=function(o,done){var distance,el=$(this),props=["position","top","bottom","left","right","opacity","height","width"],mode=$.effects.setMode(el,o.mode||"hide"),show="show"===mode,direction=o.direction||"left",ref="up"===direction||"down"===direction?"top":"left",motion="up"===direction||"left"===direction?"pos":"neg",animation={opacity:show?1:0};$.effects.save(el,props),el.show(),$.effects.createWrapper(el),distance=o.distance||el["top"===ref?"outerHeight":"outerWidth"](!0)/2,show&&el.css("opacity",0).css(ref,"pos"===motion?-distance:distance),animation[ref]=(show?"pos"===motion?"+=":"-=":"pos"===motion?"-=":"+=")+distance,el.animate(animation,{queue:!1,duration:o.duration,easing:o.easing,complete:function(){"hide"===mode&&el.hide(),$.effects.restore(el,props),$.effects.removeWrapper(el),done()}})},$.effects.effect.explode=function(o,done){function childComplete(){pieces.push(this),pieces.length===rows*cells&&animComplete()}function animComplete(){el.css({visibility:"visible"}),$(pieces).remove(),show||el.hide(),done()}var i,j,left,top,mx,my,rows=o.pieces?Math.round(Math.sqrt(o.pieces)):3,cells=rows,el=$(this),mode=$.effects.setMode(el,o.mode||"hide"),show="show"===mode,offset=el.show().css("visibility","hidden").offset(),width=Math.ceil(el.outerWidth()/cells),height=Math.ceil(el.outerHeight()/rows),pieces=[];for(i=0;rows>i;i++)for(top=offset.top+i*height,my=i-(rows-1)/2,j=0;cells>j;j++)left=offset.left+j*width,mx=j-(cells-1)/2,el.clone().appendTo("body").wrap("<div></div>").css({position:"absolute",visibility:"visible",left:-j*width,top:-i*height}).parent().addClass("ui-effects-explode").css({position:"absolute",overflow:"hidden",width:width,height:height,left:left+(show?mx*width:0),top:top+(show?my*height:0),opacity:show?0:1}).animate({left:left+(show?0:mx*width),top:top+(show?0:my*height),opacity:show?1:0},o.duration||500,o.easing,childComplete)},$.effects.effect.fade=function(o,done){var el=$(this),mode=$.effects.setMode(el,o.mode||"toggle");el.animate({opacity:mode},{queue:!1,duration:o.duration,easing:o.easing,complete:done})},$.effects.effect.fold=function(o,done){var wrapper,distance,el=$(this),props=["position","top","bottom","left","right","height","width"],mode=$.effects.setMode(el,o.mode||"hide"),show="show"===mode,hide="hide"===mode,size=o.size||15,percent=/([0-9]+)%/.exec(size),horizFirst=!!o.horizFirst,widthFirst=show!==horizFirst,ref=widthFirst?["width","height"]:["height","width"],duration=o.duration/2,animation1={},animation2={};$.effects.save(el,props),el.show(),wrapper=$.effects.createWrapper(el).css({overflow:"hidden"}),distance=widthFirst?[wrapper.width(),wrapper.height()]:[wrapper.height(),wrapper.width()],percent&&(size=parseInt(percent[1],10)/100*distance[hide?0:1]),show&&wrapper.css(horizFirst?{height:0,width:size}:{height:size,width:0}),animation1[ref[0]]=show?distance[0]:size,animation2[ref[1]]=show?distance[1]:0,wrapper.animate(animation1,duration,o.easing).animate(animation2,duration,o.easing,function(){hide&&el.hide(),$.effects.restore(el,props),$.effects.removeWrapper(el),done()})},$.effects.effect.highlight=function(o,done){var elem=$(this),props=["backgroundImage","backgroundColor","opacity"],mode=$.effects.setMode(elem,o.mode||"show"),animation={backgroundColor:elem.css("backgroundColor")};"hide"===mode&&(animation.opacity=0),$.effects.save(elem,props),elem.show().css({backgroundImage:"none",backgroundColor:o.color||"#ffff99"}).animate(animation,{queue:!1,duration:o.duration,easing:o.easing,complete:function(){"hide"===mode&&elem.hide(),$.effects.restore(elem,props),done()}})},$.effects.effect.size=function(o,done){var original,baseline,factor,el=$(this),props0=["position","top","bottom","left","right","width","height","overflow","opacity"],props1=["position","top","bottom","left","right","overflow","opacity"],props2=["width","height","overflow"],cProps=["fontSize"],vProps=["borderTopWidth","borderBottomWidth","paddingTop","paddingBottom"],hProps=["borderLeftWidth","borderRightWidth","paddingLeft","paddingRight"],mode=$.effects.setMode(el,o.mode||"effect"),restore=o.restore||"effect"!==mode,scale=o.scale||"both",origin=o.origin||["middle","center"],position=el.css("position"),props=restore?props0:props1,zero={height:0,width:0,outerHeight:0,outerWidth:0};"show"===mode&&el.show(),original={height:el.height(),width:el.width(),outerHeight:el.outerHeight(),outerWidth:el.outerWidth()},"toggle"===o.mode&&"show"===mode?(el.from=o.to||zero,el.to=o.from||original):(el.from=o.from||("show"===mode?zero:original),el.to=o.to||("hide"===mode?zero:original)),factor={from:{y:el.from.height/original.height,x:el.from.width/original.width},to:{y:el.to.height/original.height,x:el.to.width/original.width}},"box"!==scale&&"both"!==scale||(factor.from.y!==factor.to.y&&(props=props.concat(vProps),el.from=$.effects.setTransition(el,vProps,factor.from.y,el.from),el.to=$.effects.setTransition(el,vProps,factor.to.y,el.to)),factor.from.x!==factor.to.x&&(props=props.concat(hProps),el.from=$.effects.setTransition(el,hProps,factor.from.x,el.from),el.to=$.effects.setTransition(el,hProps,factor.to.x,el.to))),"content"!==scale&&"both"!==scale||factor.from.y!==factor.to.y&&(props=props.concat(cProps).concat(props2),el.from=$.effects.setTransition(el,cProps,factor.from.y,el.from),el.to=$.effects.setTransition(el,cProps,factor.to.y,el.to)),$.effects.save(el,props),el.show(),$.effects.createWrapper(el),el.css("overflow","hidden").css(el.from),origin&&(baseline=$.effects.getBaseline(origin,original),el.from.top=(original.outerHeight-el.outerHeight())*baseline.y,el.from.left=(original.outerWidth-el.outerWidth())*baseline.x,el.to.top=(original.outerHeight-el.to.outerHeight)*baseline.y,el.to.left=(original.outerWidth-el.to.outerWidth)*baseline.x),el.css(el.from),"content"!==scale&&"both"!==scale||(vProps=vProps.concat(["marginTop","marginBottom"]).concat(cProps),hProps=hProps.concat(["marginLeft","marginRight"]),props2=props0.concat(vProps).concat(hProps),el.find("*[width]").each(function(){var child=$(this),c_original={height:child.height(),width:child.width(),outerHeight:child.outerHeight(),outerWidth:child.outerWidth()};restore&&$.effects.save(child,props2),child.from={height:c_original.height*factor.from.y,width:c_original.width*factor.from.x,outerHeight:c_original.outerHeight*factor.from.y,outerWidth:c_original.outerWidth*factor.from.x},child.to={height:c_original.height*factor.to.y,width:c_original.width*factor.to.x,outerHeight:c_original.height*factor.to.y,outerWidth:c_original.width*factor.to.x},factor.from.y!==factor.to.y&&(child.from=$.effects.setTransition(child,vProps,factor.from.y,child.from),child.to=$.effects.setTransition(child,vProps,factor.to.y,child.to)),factor.from.x!==factor.to.x&&(child.from=$.effects.setTransition(child,hProps,factor.from.x,child.from),child.to=$.effects.setTransition(child,hProps,factor.to.x,child.to)),child.css(child.from),child.animate(child.to,o.duration,o.easing,function(){restore&&$.effects.restore(child,props2)})})),el.animate(el.to,{queue:!1,duration:o.duration,easing:o.easing,complete:function(){0===el.to.opacity&&el.css("opacity",el.from.opacity),"hide"===mode&&el.hide(),$.effects.restore(el,props),restore||("static"===position?el.css({position:"relative",top:el.to.top,left:el.to.left}):$.each(["top","left"],function(idx,pos){el.css(pos,function(_,str){var val=parseInt(str,10),toRef=idx?el.to.left:el.to.top;return"auto"===str?toRef+"px":val+toRef+"px"})})),$.effects.removeWrapper(el),done()}})},$.effects.effect.scale=function(o,done){var el=$(this),options=$.extend(!0,{},o),mode=$.effects.setMode(el,o.mode||"effect"),percent=parseInt(o.percent,10)||(0===parseInt(o.percent,10)?0:"hide"===mode?0:100),direction=o.direction||"both",origin=o.origin,original={height:el.height(),width:el.width(),outerHeight:el.outerHeight(),outerWidth:el.outerWidth()},factor={y:"horizontal"!==direction?percent/100:1,x:"vertical"!==direction?percent/100:1};options.effect="size",options.queue=!1,options.complete=done,"effect"!==mode&&(options.origin=origin||["middle","center"],options.restore=!0),options.from=o.from||("show"===mode?{height:0,width:0,outerHeight:0,outerWidth:0}:original),options.to={height:original.height*factor.y,width:original.width*factor.x,outerHeight:original.outerHeight*factor.y,outerWidth:original.outerWidth*factor.x},options.fade&&("show"===mode&&(options.from.opacity=0,options.to.opacity=1),"hide"===mode&&(options.from.opacity=1,options.to.opacity=0)),el.effect(options)},$.effects.effect.puff=function(o,done){var elem=$(this),mode=$.effects.setMode(elem,o.mode||"hide"),hide="hide"===mode,percent=parseInt(o.percent,10)||150,factor=percent/100,original={height:elem.height(),width:elem.width(),outerHeight:elem.outerHeight(),outerWidth:elem.outerWidth()};$.extend(o,{effect:"scale",queue:!1,fade:!0,mode:mode,complete:done,percent:hide?percent:100,from:hide?original:{height:original.height*factor,width:original.width*factor,outerHeight:original.outerHeight*factor,outerWidth:original.outerWidth*factor}}),elem.effect(o)},$.effects.effect.pulsate=function(o,done){var i,elem=$(this),mode=$.effects.setMode(elem,o.mode||"show"),show="show"===mode,hide="hide"===mode,showhide=show||"hide"===mode,anims=2*(o.times||5)+(showhide?1:0),duration=o.duration/anims,animateTo=0,queue=elem.queue(),queuelen=queue.length;for(!show&&elem.is(":visible")||(elem.css("opacity",0).show(),animateTo=1),i=1;anims>i;i++)elem.animate({opacity:animateTo},duration,o.easing),animateTo=1-animateTo;elem.animate({opacity:animateTo},duration,o.easing),elem.queue(function(){hide&&elem.hide(),done()}),queuelen>1&&queue.splice.apply(queue,[1,0].concat(queue.splice(queuelen,anims+1))),elem.dequeue()},$.effects.effect.shake=function(o,done){var i,el=$(this),props=["position","top","bottom","left","right","height","width"],mode=$.effects.setMode(el,o.mode||"effect"),direction=o.direction||"left",distance=o.distance||20,times=o.times||3,anims=2*times+1,speed=Math.round(o.duration/anims),ref="up"===direction||"down"===direction?"top":"left",positiveMotion="up"===direction||"left"===direction,animation={},animation1={},animation2={},queue=el.queue(),queuelen=queue.length;for($.effects.save(el,props),el.show(),$.effects.createWrapper(el),animation[ref]=(positiveMotion?"-=":"+=")+distance,animation1[ref]=(positiveMotion?"+=":"-=")+2*distance,animation2[ref]=(positiveMotion?"-=":"+=")+2*distance,el.animate(animation,speed,o.easing),i=1;times>i;i++)el.animate(animation1,speed,o.easing).animate(animation2,speed,o.easing);el.animate(animation1,speed,o.easing).animate(animation,speed/2,o.easing).queue(function(){"hide"===mode&&el.hide(),$.effects.restore(el,props),$.effects.removeWrapper(el),done()}),queuelen>1&&queue.splice.apply(queue,[1,0].concat(queue.splice(queuelen,anims+1))),el.dequeue()},$.effects.effect.slide=function(o,done){var distance,el=$(this),props=["position","top","bottom","left","right","width","height"],mode=$.effects.setMode(el,o.mode||"show"),show="show"===mode,direction=o.direction||"left",ref="up"===direction||"down"===direction?"top":"left",positiveMotion="up"===direction||"left"===direction,animation={};$.effects.save(el,props),el.show(),distance=o.distance||el["top"===ref?"outerHeight":"outerWidth"](!0),$.effects.createWrapper(el).css({overflow:"hidden"}),show&&el.css(ref,positiveMotion?isNaN(distance)?"-"+distance:-distance:distance),animation[ref]=(show?positiveMotion?"+=":"-=":positiveMotion?"-=":"+=")+distance,el.animate(animation,{queue:!1,duration:o.duration,easing:o.easing,complete:function(){"hide"===mode&&el.hide(),$.effects.restore(el,props),$.effects.removeWrapper(el),done()}})},$.effects.effect.transfer=function(o,done){var elem=$(this),target=$(o.to),targetFixed="fixed"===target.css("position"),body=$("body"),fixTop=targetFixed?body.scrollTop():0,fixLeft=targetFixed?body.scrollLeft():0,endPosition=target.offset(),animation={top:endPosition.top-fixTop,left:endPosition.left-fixLeft,height:target.innerHeight(),width:target.innerWidth()},startPosition=elem.offset(),transfer=$("<div class='ui-effects-transfer'></div>").appendTo(document.body).addClass(o.className).css({top:startPosition.top-fixTop,left:startPosition.left-fixLeft,height:elem.innerHeight(),width:elem.innerWidth(),position:targetFixed?"fixed":"absolute"}).animate(animation,o.duration,o.easing,function(){transfer.remove(),done()})},$.widget("ui.progressbar",{version:"1.11.4",options:{max:100,value:0,change:null,complete:null},min:0,_create:function(){this.oldValue=this.options.value=this._constrainedValue(),this.element.addClass("ui-progressbar ui-widget ui-widget-content ui-corner-all").attr({role:"progressbar","aria-valuemin":this.min}),this.valueDiv=$("<div class='ui-progressbar-value ui-widget-header ui-corner-left'></div>").appendTo(this.element),this._refreshValue()},_destroy:function(){this.element.removeClass("ui-progressbar ui-widget ui-widget-content ui-corner-all").removeAttr("role").removeAttr("aria-valuemin").removeAttr("aria-valuemax").removeAttr("aria-valuenow"),this.valueDiv.remove()},value:function(newValue){return void 0===newValue?this.options.value:(this.options.value=this._constrainedValue(newValue),void this._refreshValue())},_constrainedValue:function(newValue){return void 0===newValue&&(newValue=this.options.value),this.indeterminate=newValue===!1,"number"!=typeof newValue&&(newValue=0),this.indeterminate?!1:Math.min(this.options.max,Math.max(this.min,newValue))},_setOptions:function(options){var value=options.value;delete options.value,this._super(options),this.options.value=this._constrainedValue(value),this._refreshValue()},_setOption:function(key,value){"max"===key&&(value=Math.max(this.min,value)),"disabled"===key&&this.element.toggleClass("ui-state-disabled",!!value).attr("aria-disabled",value),this._super(key,value)},_percentage:function(){return this.indeterminate?100:100*(this.options.value-this.min)/(this.options.max-this.min)},_refreshValue:function(){var value=this.options.value,percentage=this._percentage();this.valueDiv.toggle(this.indeterminate||value>this.min).toggleClass("ui-corner-right",value===this.options.max).width(percentage.toFixed(0)+"%"),this.element.toggleClass("ui-progressbar-indeterminate",this.indeterminate),this.indeterminate?(this.element.removeAttr("aria-valuenow"),this.overlayDiv||(this.overlayDiv=$("<div class='ui-progressbar-overlay'></div>").appendTo(this.valueDiv))):(this.element.attr({"aria-valuemax":this.options.max,"aria-valuenow":value}),this.overlayDiv&&(this.overlayDiv.remove(),this.overlayDiv=null)),this.oldValue!==value&&(this.oldValue=value,this._trigger("change")),value===this.options.max&&this._trigger("complete")}}),$.widget("ui.selectable",$.ui.mouse,{version:"1.11.4",options:{appendTo:"body",autoRefresh:!0,distance:0,filter:"*",tolerance:"touch",selected:null,selecting:null,start:null,stop:null,unselected:null,unselecting:null},_create:function(){var selectees,that=this;this.element.addClass("ui-selectable"),this.dragged=!1,this.refresh=function(){selectees=$(that.options.filter,that.element[0]),selectees.addClass("ui-selectee"),selectees.each(function(){var $this=$(this),pos=$this.offset();$.data(this,"selectable-item",{element:this,$element:$this,left:pos.left,top:pos.top,right:pos.left+$this.outerWidth(),bottom:pos.top+$this.outerHeight(),startselected:!1,selected:$this.hasClass("ui-selected"),selecting:$this.hasClass("ui-selecting"),unselecting:$this.hasClass("ui-unselecting")})})},this.refresh(),this.selectees=selectees.addClass("ui-selectee"),this._mouseInit(),this.helper=$("<div class='ui-selectable-helper'></div>")},_destroy:function(){this.selectees.removeClass("ui-selectee").removeData("selectable-item"),this.element.removeClass("ui-selectable ui-selectable-disabled"),this._mouseDestroy()},_mouseStart:function(event){var that=this,options=this.options;this.opos=[event.pageX,event.pageY],this.options.disabled||(this.selectees=$(options.filter,this.element[0]),this._trigger("start",event),$(options.appendTo).append(this.helper),this.helper.css({left:event.pageX,top:event.pageY,
[truncated: 537,598 more chars]
