# Supplementary material for: Isothermal microcalorimetry for thermal viable count of microorganisms in pure cultures and stabilized formulations
Source: BMC Microbiol. 2019 Mar 21;19:65. doi: 10.1186/s12866-019-1432-8 (PMC6429831; doi:10.1186/s12866-019-1432-8)
Supplement: Supplementary file 3 — 16S rRNA gene sequences’ BLASTN hits in zipped HTML format. (ZIP 15810 kb) [file 12866_2019_1432_MOESM3_ESM.zip › Best blastn hits/NCBI Blast_113 pale positive F -- 15..1037 of sequence_files/main.css]

/*
LEGAL
=====
Copyright: Daemon Pty Limited 1995-2006, http://www.daemon.com.au & http://www.mollio.org/
License: Released Under the "Common Public License 1.0", http://www.opensource.org/licenses/cpl.php
Version: 010306
*/
body {padding: 0 0 10px;color:#333;font:83%/1.5 arial,tahoma,verdana,sans-serif;}
body { margin: 0; padding: 0; } 
/* LINKS */
a,a:link,a:link,a:link,a:hover {text-decoration:underline;cursor:pointer}
a:link {color:#369} 
/* Original: a:visited {color:#999} */
a:visited {color:#664E99;}
a:hover,a:active {color:#069}
/* FORMS */
form {margin: 0 0 1.5em}
input {font-family: arial,tahoma,verdana,sans-serif;margin: 2px 0 0}
label {display:block;padding: 5px 0}
label br {clear:left}
#desc {font-weight: bold;margin-bottom: 5px;}
#desc a {font-weight: normal;}
#logolink, #logolink img {float: left;border: 0;margin: 0;}
      
/* TYPOGRAPHY */
p, ul, ol {margin: 0 0 1.5em}
/* Original: h1, h2, h3, h4, h5, h6 {letter-spacing: -1px;font-family: arial,verdana,sans-serif;margin: 1.2em 0 .3em;color:#000;border-bottom: 1px solid #eee;padding-bottom: .1em}*/
h1, h2, h3, h4, h5, h6 { letter-spacing: -1px;font-family: arial,verdana,sans-serif;margin: 1.2em 0 .3em;color:#2A6979;border-bottom: 1px solid #ccc;padding-bottom: .1em}
h1 {font-size: 196%;margin-top:.6em}
h2 {font-size: 136%}
h3 {font-size: 126%}
h4 {font-size: 116%}
h5 {font-size: 106%}
h6 {font-size: 96%}
.highlight {color:#4E8999; padding: 3px; border: solid 1px #ccc;}
.featured { background-color: #ffc; padding: 0.25em 0.5em;margin:0; }
.subdued {color:#999}

small {font-size:11px}

/* LISTS */
ul {margin: .3em 0 1.5em 0;list-style-type:none}
ul.related {margin-top: -1em}
ol {margin: .5em .5em 1.5em}
ol li {margin-left: 1.4em;padding-left: 0;background: none; list-style-type: decimal}
.section li {line-height: 1.4em;padding-left: 25px;background: transparent url("images/sprites-ncbi.gif") no-repeat 0 0}*/
li.doc {background-position: 3px -500px}
ul.nomarker li {background:none;padding-left:0}
dl {margin: 0 0 1em 0}
dt {font-weight:bold;margin-top: 1.3em}
dl dl {margin: 0 0 1.5em 30px}

/* GENERAL */
/*img {border:none} */
hr {margin: 1em 0;background:#f2f2f2;height:1px;color:#f2f2f2;border:none;clear:both}
.clear {clear:both;position:relative;font-size:0px;height:0px;line-height:0px} 

/* CODE - formatting for code inserted into body - more here: http://dizque.lacalabaza.net/temp/lipt/ */
ol.code {font-family: monospace;position:relative}
ol.code li {color: #666;margin-bottom: 1px}
ol.code code {color: #000;display: block}
ol.code .cmt {color: #4077d2}
li.tab0 code {padding-left: 4em}
li.tab1 code {padding-left: 8em}
li.tab2 code {padding-left: 12em}
li.tab3 code {padding-left: 16em}
li.tab4 code {padding-left: 20em}
li.tab5 code {padding-left: 24em}
ol.code li  {background: #f3f3f3}
p.note {margin: 1em;border: 1px solid #ddd;background: #f0f0f0;padding: 1em}

/* LAYOUT TYPE A */
#type-a #content-wrap { width: 100%; margin: 0; padding: 0; white-space:nowrap;margin-top:-0.3em;}
#type-a #content { margin: 0 40px; }
/* LAYOUT - FOOTER */
#footer p {margin:0; padding: 0;padding-bottom:1.5em;}

#footer a:link {color:#999}
#footer {clear:both;border-top: 1px solid #E3E8EE;padding: 4px 10px 0 10px;font-size:86%;color:#999; margin: 0;}
#breadcrumb a.help {margin-left: 1em;font-weight:normal;text-decoration: underline;}
div#search {border: solid 1px #aaa;}
div#search td{padding: 1px;}
/* Mozilla-only rule */
html > body div#search td{padding: 2px;font-weight: bold;font-size: 80%;}
div#search {background-color: white;position: absolute;right: 4px;top: 4px;color: #369; /* new rule: text by default is white */}
#jtitle{margin-left:1em;}
.hidden {display: none;}
.shown {display: block;}
a#moreHelp {font-weight:bold;text-decoration:underline;font-size:80%;padding-left:5px;background:none;}
/* These next two rules replace the text of <a class="helplink"><span>[?]</span></a>
 * with a 16x16 help link image with transparent background
 */
.helpbox, .resBox {font-size: 95%;color: #666;border: solid 1px #ccc;background-color: #def;margin-left: 1em;padding: 0.5em;margin-bottom: 0.5em;zoom:1;}
.help, .helpbox, .resBox {font-size: 95%;color: #666;white-space:normal;}
.helplink {padding-left: 16px;background:transparent url(images/help.gif) center left no-repeat;list-style: none;}
.helplink span {visibility: hidden;}
a.helplink {text-decoration: none;}
.helpbox a {background:none;text-decoration:underline;font-size:90%;}
a.arrowlink:hover {text-decoration: underline;}
a.arrowlink{
   padding-left: 16px;
   background-image: url(images/right.gif);
   background-repeat: no-repeat;   
   background-position: center left;
   -moz-outline-style: none;
   text-decoration: none;
   text-decoration: underline;
}

#orgns {float: right;}

ul.msg, ul.msg li {
padding:0;
text-indent:0;
margin: 0;
}

ul.msg {
margin-top: 1em;
}

ul.msg li {
margin-bottom: 3px;
display: none;
font-weight: bold;
background: transparent url(images/gradient30down.png) repeat-x top left;
}
/* IE6 doesn't have alpha transparency, so hack it out */
* html ul.msg li {
background-image: none;
}

ul.msg li p, ul.msg li div.msInf  {
padding: 3px;
padding-left: 28px;
margin:0;
white-space:normal;
}

ul.msg li a.small { 
font-weight: normal;
font-size: 90%;
}

ul.msg li.error {
background-color: #fbb;
border: solid 1px #c00;
color: #c00;
}

ul.msg li.error p, ul.msg li.error div.msInf{
background: transparent url(images/error.png) no-repeat 6px center;
}

ul.msg li.warning {
background-color: #ffc;
border: solid 1px #cc0;
color: #444;
}

ul.msg li.warning p, ul.msg li.warning div.msInf {
background: transparent url(images/warn.png) no-repeat 6px center;
}

ul.msg li.success {
background-color: #dfd;
border: solid 1px #0d0;
color: #060;
}

ul.msg li.success p,ul.msg li.success div.msInf {
background: transparent url(images/ok.png) no-repeat 6px center;
}

ul.msg li.info {
background-color: #ace;
color: #444;
border: solid 1px #369;
padding: 1px;
}

ul.msg li.info p,ul.msg li.info div.msInf {
background: transparent url(images/info.png) no-repeat 6px center;
}

ul.msg li.warning,ul.msg li.error,ul.msg li.success,ul.msg li.info 
{
    display:block;
}
ul.msg li p
{
    display:block;
}

ul.msg li.error p.warning,ul.msg li.success p.warning {
background: transparent url(images/warn.png) no-repeat 6px center;
}

ul.msg li .helpbox 
{
    font-weight:normal;
    margin-left:0;
}

a.errorHelp
{
/*float:right;
margin-right:2em;
margin-top:-2em;*/
margin-left:0.5em;
}

.msInf a.shown
{
    display:inline;
}

#tryNew
{
    color:Red;
}
.orgHint
{
    color:#AAAAAA;
}


span.acPromt,.skp
{
    position:absolute;
    left:-9999px;
}


    
#rgs
{
    margin-left:35em;    
    white-space:nowrap;
}

#trdm
{
    vertical-align:super;
    font-size:small;
}

.print-log-res { position:absolute;left:-10000px;top:auto;width:1px;height:1px;overflow:hidden; }
.print-log-res li { list-style-image: none; }

/* jig toggler adjustments */
#content .ui-ncbitoggler.ui-widget, #content a.ui-ncbitoggler-open, #content  a.ui-ncbitoggler-slave-open
{
    font-size:100%;
}

.helplink.ui-widget
{
  display:inline;
}


#content a.ui-ncbitoggler.ui-widget, #content a.ui-ncbitoggler-open
{    
color:#336699;
}

#moreHelp span 
{
    visibility:visible;    
}


#content #moreHelp.ui-ncbitoggler, #content #moreHelp.ui-ncbitoggler-open
{
    font-size:80%;
}

#content  .ui-ncbitoggler-slave-open
{
    line-height:1.4em;
}

div.ui-ncbiautocomplete-holder { 
  font-size: 80%;  
}
ul.ui-ncbiautocomplete-options li span{ color: red;}
.ytb,.section a.ytb
{
    margin-bottom:-5px;
    background: url("/core/assets/guide/images/YouTube.png") no-repeat scroll left center transparent !important;
    height:22px;   
    padding-left:55px;
    font-weight:normal;
}

#newAd {
  font-family: verdana;
  font-size: 120%;
  text-align: center;
}

#newAd  span{
  display: inline-block;
  padding: 0 3px;
  vertical-align: middle;
}

#adNew, .adNew {
  background-color: #a80000;
  color: white;  
  font-size: 70%;
  font-style: italic;
  font-weight: bold;  
}

/*Addition of standard header */

#page_header .header-div {
  padding-bottom: 0.2em;  
}

#page_header { 
  margin-bottom: 1em;
}

/*#content table 
{
    margin:0;
}
#content table th, #content table td {
  border-width: 0;
 
}
#type-a #content {
  margin: 0 5px;
}
*/
#breadcrumb {
  background: inherit; 
}

.pageTitle
{
    font-size:112%;
    font-weight:bold;
    text-align:center;
    margin-top:-0.8em;
}

a#moreHelp 
{
    font-weight:normal;
}

h1.lf,#type-a h1.lf {
  font-size: 136%;  
  border-bottom: inherit;  
  margin: inherit;
  margin-left: 0.5em;   
  letter-spacing:inherit;
}


h1.lf a, #type-a h1.lf a {
  color: black;
}


/*declartions from standard_base.css*/
.left {
  float: left;
}

.right {
  float: right;
}

#brc a
{
    color:Black;
}
