# Supplementary material for: Isothermal microcalorimetry for thermal viable count of microorganisms in pure cultures and stabilized formulations
Source: BMC Microbiol. 2019 Mar 21;19:65. doi: 10.1186/s12866-019-1432-8 (PMC6429831; doi:10.1186/s12866-019-1432-8)
Supplement: Supplementary file 3 — 16S rRNA gene sequences’ BLASTN hits in zipped HTML format. (ZIP 15810 kb) [file 12866_2019_1432_MOESM3_ESM.zip › Best blastn hits/NCBI Blast_113 pale positive F -- 15..1037 of sequence_files/print.css]

/*
LEGAL
=====
Copyright: Daemon Pty Limited 1995-2006, http://www.daemon.com.au & http://www.mollio.org/
License: Released Under the "Common Public License 1.0", http://www.opensource.org/licenses/cpl.php
Version: 010306
*/


body {font: 10pt arial,tahoma,verdana,sans-serif}
h1, h2, h3, h4, h5, h6 {margin: 1em 0 .2em;font-family: arial,tahoma,verdana,sans-serif}

* {float:none;position:static;background:#fff}
p {margin: 0 0 1em}
dt {font-weight:bold}

#nav, #search, #nav-secondary,  #poweredby {display:none}

.skip_nav,.blue_nav_bar,.rf {
  display: none;
}

#navcontent h1 {
  display: inline;
}

#navcontent a {
  color: black;
}
#navcontent {
  margin-bottom: 2em;
}
.pageTitle {  
  margin-left: 40%;
  font-weight: bold;
}
#hnr {
  display: none;
}
#showFormat,#showDownload 
{
    display:none;
}
/* =LINKS */
a {border:none}
a,a:link,a:link,a:link,a:hover {background:transparent;text-decoration:underline;cursor:pointer} 
a:link {color:#5291c4} 
a:visited {color:#666}
a:hover {color:#ff9900;border:none} 
a:active {color:#0066cc} 

.teaserBox {clear:both;margin: 0 0 1em}

.sponsors img {margin: .5em 0}

#footer {margin: 1em 0}

#jtitle {
border-bottom:2px solid black;
margin-top:0.25em;;
margin-left:-1.5em;;
margin-bottom: 2em;;
font-size: 110%;;
padding-bottoM:0.5em;;
}

/* TABLES */
table {font-size: 9pt;margin: 0 0 1em;border-collapse:collapse;}

	table th {border-bottom: 3px solid #000;vertical-align:top;padding: 1.5em 3px 3px;line-height:1.1;font: bold 145% arial;letter-spacing:0;text-align:left}
	.table1 th.time {border-bottom: none;font: bold 89% verdana;color:#ff9c00;vertical-align:top;padding: 3px}
	.table1 td {border: 1px solid #ddd;font-size: 9pt;padding: 3px;vertical-align:top}
	.table1 td a {display:block;width:auto;font-weight:bold}
	.table1 td a:link, .table1 td a:visited, .table1 td a:hover, .table1 td a:active {border:none;text-decoration:none}
	.table1 th.sub {background: #aaa}
	.table1 th.sub2 {background: #bbb;color:#000}
	.table1 td ul li {background: #fff}


#logolink img {
display: none;
}

#site-name {
font-size: 140%;
font-weight: bold;
padding: 3px;
text-align:center;
}

div.resHeader {
display:  none;
}

#content-wrap {
margin : 0 0.25in;
}

#blHeader pre, #query pre {
white-space: normal;
}

#blHeader pre p {
display: none; /* Get rid of pointer to BLAST FAQs */
}

#graphic input {
display: none;
}

#descs td { vertical-align: top; }
td.lim { white-space: normal; padding-bottom: 0.5em;}
#descs td { vertical-align: top; border-bottom: solid 1px #888; border-collapse: collapse; padding-top: 0;}

#descs a {
text-decoration: none;
color: black;
padding: 0;
margin: 0;
}

#descs th {
font-size: 110%;
}

#graphic table {
margin: 0;
}

input {
display: none;
}

#graphic h3 a {
border-bottom:2px solid black;
color:black;
display:block;
margin-bottom:2em;
margin-top:3em;
text-align:left;
text-decoration:none;
margin-left: -1.5em;
}


#graphic {page-break-after: always; }

td.l a { padding: 0; margin-right: 1em !important; font-weight:bold;}
#descs td {color: black;}

/* Get rid of stupid long headers */
#desctbl { margin-top: 1em; border-top: solid 1px #ccc; page-break-after: always;}
#desctbl table thead { display: none; margin-top: 1em;} 
#desctbl table tr td { width: 4em; } 
#desctbl table td.lim { width: 40em; }

#alignments { line-height: 0.9em; }
#alignments center b {
 display: block; z-index: 100; position: relative; 
}
#alignments center b font { color: black; display: block; text-align: left; font-size: 120%; padding: 0 0 3px; border-bottom: solid 2px #444; margin-left: -1.5em; }

div#alignments.blRes a { text-decoration: none; color: black; font-weight: bold; }

#footer {
display: none;
}

h1
{
font-size:120%;
font-weight:bold;
}
#FormatForm,#FormatDownload,#showDetails,#queryHelp,#dbDetails,.reslink
{
    display:none;
}
#multipleSeqs,#queryInfo,.skp,.resLink,.seqlinks,.msg
{
   display:none;
}

#dbDetails,#refInfo,#seealso,#resStat,#showRefs,dd.hidden
{
    display:none;
}
/*
#querysummary dl
{
 line-height:1.4em;
}

#querysummary dd
{
    margin-left:20%;
    margin-top:-1.2em;
}

#querysummary dd a
{
    display:none;
}
*/

#summary {
font-size:1.2em;
}
#summary {
margin-top:0pt;
padding-bottom:1em;
padding-top:0.5em;
font-family:Verdana,Arial,Sans-Serif;
font-size:90%;

}
#summarylists {
margin:1em 0pt 0pt;
overflow:hidden;
}
#querysummary {
float:left;
padding:0pt;
width:49%;
}

#dbsummary {
margin-left:51%;
padding:0pt;
}
#summary dl {
margin:0pt 0pt 0.5em;
padding:0pt;
}
#summary dt, #summary dd {
line-height:1.4em;
}
#summary dt {
float:left;
font-weight:bold;
text-align:right;
width:10em;
margin-top:0;
}
#summary dd {
margin-left:11em;
white-space:normal !important;
}
#summary h3 {
color:#444444;
font-style:italic;
margin-bottom:-0.5em;
margin-top:0pt;
text-align:center;
}
#ht,#graphic,#cddDesc
{
    text-align:center;
}

#ht
{
    font-weight:bold;
}

#graphic h3 a,#ovrInfo,#showCDD,.psiInp,.defln caption,#grView.hidden,#RSIFrameDesc
{
    display:none;
}


#grView.hidden.shown
{
    display:block;
}

.print-log-res { position:absolute;left:-10000px;top:auto;width:1px;height:1px;overflow:hidden; }
.print-log-res li { list-style-image: url("images/img_blast_results_gif"); }

#SwitchDesign,#ytb,.fdb,#debug,.moreHsps,.shcl,#cntDesc,#descTblCtrl,.hdnHeader,td.c0,th.c0,.alnMsgS,.alnHdr,.relInf
{
    display:none;
}

h3.cap,#RSIFrameAln,.alnRn span, div.hsp .alnParLinks,.ui-ncbiautocomplete-link-pref,.ui-ncbiautocomplete-link-off
{
    display:none;
}

.alnAll
{
    margin-top:0.5emem;
}
.dlfRow
{
    line-height:1.5em;
}

span.r label
{
    margin-left:0.5em;
}
td.l a.deflnDesc
{
    font-weight:normal;
    text-decoration:none;
    color:inherit;
}
    
table.alnParams
{
    width:50em;
}
table.alnParams th
{
    font-size:100%;    
}

table.alnParams td
{
    font-size:110%;    
    padding-top:0.5em;
}

.oneSeqAln
{
    border-top:1px solid gery;
    margin-top:1em;
    padding-top:1em;
    width:60em;
}
/* new graphical overview styles begin */

#clkey {
  background-color: White;
  border: 1px solid black;
  padding-bottom: 1em;
  width: 590px;
  padding-right:1em;
}

.grQuery {
  clear: left;  
  font-family: verdana;
  font-size: 11px;
  font-weight: bold;
  height:0;  
  vertical-align: text-top;  
  border: 6px solid #58c7c7; 
  color: black;
}

.grQuery.leftGr.masterLen > span {
  display: inline-block;
  height: 0;
  margin-left: -2em;
  margin-top: -8px;
  
}

.leftGr.grpos {
  clear: left;
}

.leftGr {
  margin-left: 70px;  
}

.leftGr.grpos > img {
  float: left;
}

.leftGr.grpos div {
  margin-bottom: 5px;
}
.leftGr.grpos div {
  float: left;
}

.grSpace, .grH, .h4 {
  height: 4px;
}

.h6 {
  height: 6px;
}
.h1 {
  height: 1px;
}

.graphSeq {
  display: inline-block;
}


.grey {
  border-color: #808080;
  border-style: solid;
  border-width: 1px 1px;
  margin-top: 2px;
  border-bottom: none;
}

.black {
  border-color: Black;
  margin-top: -1px;
}

.purple
{
    border-color:Fuchsia;
}

.white
{
    background-color:white;    
}
.green
{
    border-color:lime;
}
/*
.red 
{
  background-color: red;
  -webkit-print-color-adjust: exact;   
  print-color-adjust: exact;
  box-shadow: inset 0 0 0 1000px red;  
}
*/

.red, .blue, .green, .purple, .black
{
  border-style:solid;
  border-width:2px 1px;  
  height:0px;
  line-height:0px;    
}

.h6.black {
  border-width: 3px 0;
}
.red
{
  border-color:Red; 
}


.blue {
  border-color: blue;
}

.sdg {
  float: none;
  font-family: verdana;
  font-size: 1.1em;
  height: 13px;
  margin-bottom: 1em;
  margin-top: -7px;
  padding-bottom: 1em;
  width: 10px;
}
#df {
  display:none;
}

#grBlastHits
{
    display:inline-block;
}
.scale
{
 width:2px;
 height:10px;
 background-color:black;
}

.clkey {
  display: inline-block;
  float: left;
  font-family: verdana;
  font-size: 13px;
  margin-bottom: 0.5em;
  width: 20%;
  text-align:left;
}

.clKeyTl {
  font-family: verdana;
  font-weight: bold;
  margin-bottom: 3px;
}

.masterLen {
  width: 500px;
}
.ck {
  display: inline-block;
  border-width:0.5em;    
  width: 0;
}
.cl {
  display: inline-block;
  margin-left: 0.2em;
  vertical-align: 2px;
}
.popDl
{
    display:none;
    max-width:30em;
    white-space:normal;
}
.popDl div
{
    margin-top:0.5em;
}
.popDl div.tl
{
    margin-top:0;
    font-weight:bold;
}
.popDl a
{
    padding-right:0.2em;
}
.leftGr.grpos div.popDl div {
  float: none;
}
/* new graphical overview styles end */
