# Supplementary material for: Isothermal microcalorimetry for thermal viable count of microorganisms in pure cultures and stabilized formulations
Source: BMC Microbiol. 2019 Mar 21;19:65. doi: 10.1186/s12866-019-1432-8 (PMC6429831; doi:10.1186/s12866-019-1432-8)
Supplement: Supplementary file 3 — 16S rRNA gene sequences’ BLASTN hits in zipped HTML format. (ZIP 15810 kb) [file 12866_2019_1432_MOESM3_ESM.zip › Best blastn hits/NCBI Blast_113 pale positive F -- 15..1037 of sequence_files/safari-descriptions.css]

td.lim {
max-width: 30em;
}

table#descs td {
font-size: 80%;
}

table#descs tr.first th {
font-size: 80%;
}

div.tgl table.defln td {
font-size: 110%;
}

div.tgl table.defln tr.first th {
font-size: 110%;
}
